# Supplementary material for: Economic geography of innovation: The effect of gender-related aspects of co-inventor networks on country and regional innovation
Source: PLoS One. 2023 Jul 27;18(7):e0288843. doi: 10.1371/journal.pone.0288843 (PMC10374134; doi:10.1371/journal.pone.0288843)
Supplement: S1 Data — (ZIP) [file pone.0288843.s003.zip]

Archive with 11 entries (10 files):
- Supporting data/
- Supporting data/.DS_Store
- __MACOSX/Supporting data/._.DS_Store
- Supporting data/Country Panel Network.csv
- __MACOSX/Supporting data/._Country Panel Network.csv
- Supporting data/Country Panel Women Network.csv
- __MACOSX/Supporting data/._Country Panel Women Network.csv
- Supporting data/Region Panel Women Network.csv
- __MACOSX/Supporting data/._Region Panel Women Network.csv
- Supporting data/Region Panel Network.csv
- __MACOSX/Supporting data/._Region Panel Network.csv
