# Supplementary material for: Economic geography of innovation: The effect of gender-related aspects of co-inventor networks on country and regional innovation
Source: PLoS One. 2023 Jul 27;18(7):e0288843. doi: 10.1371/journal.pone.0288843 (PMC10374134; doi:10.1371/journal.pone.0288843)
Supplement: S1 Data — (ZIP) [file pone.0288843.s003.zip › Supporting data/Country Panel Network.csv]

id	Ctry_code	Ctry_name	Year	CtryDegCentrality	CtryEigenvector	CtryCloseness	CtryBetweenness	CtryAuthority	CtryClustering	NumPageranks	CtryTriangles	NumPatCtry	NumRefusal	NumWithdrawal	NumCitCtry	NumInventors	CtryShare	RegionShare	ShareWomen	ShareInventor	IPCDiversity
44	US	UnitedStates	1994	5	0.788024	0.692308	0.061404	0.432816	0.3	0.149496	3	2614	147	769	4014	3.78878655	1.07663782	2.020327	0.36108109	0.405072501	8.40373864
44	US	UnitedStates	1995	9	1	0.846154	0.18616	0.49694	0.194444	0.20998	7	3216	171	1090	4805	3.8488579	1.07549486	2.05550429	0.36838459	0.391156107	8.2205316
44	US	UnitedStates	1996	11	0.21751	0.923077	0.259259	1	0.507508	11	0.507487	3905	178	1385	7333	4.11740684	1.09476228	2.13082586	0.41507759	0.37826235	8.63474254
44	US	UnitedStates	1997	13	1	0.842105	0.396491	0.495165	0.166667	0.201577	13	5261	204	2179	10224	4.15751244	1.0962024	2.1275018	0.46165957	0.381345151	8.5763264
44	US	UnitedStates	1998	14	1	0.818182	0.465873	0.498285	0.142857	0.205406	13	6306	270	2999	14847	4.50832746	1.11491794	2.28899785	0.60373695	0.35946967	9.03822957
44	US	UnitedStates	1999	`	1	0.826087	0.391568	0.498813	0.152381	0.193266	16	7640	295	3906	15499	4.59439742	1.10798923	2.30452057	0.6076948	0.356590015	9.60185957
44	US	UnitedStates	2000	17	1	0.869565	0.480049	0.517101	0.125	0.21174	17	8320	286	4225	15961	4.70047565	1.11520648	2.30695469	0.64207491	0.347977128	10.5705511
44	US	UnitedStates	2001	17	1	0.814815	0.487198		0.154412	0.179735	21	9486	274	5378	18253	5.40933275	1.11460865	2.50311264	1.00116415	0.330903835	11.01049014
44	US	UnitedStates	2002	17	1	0.774194	0.350441	0.452613	0.183824	0.15311	25	9208	540	4861	16097	5.76252611	1.11862897	2.53623211	1.35976197	0.338062109	11.15505262
44	US	UnitedStates	2003	17	1	0.735294	0.336829	0.445106	0.198529	0.140103	27	8520	375	4082	17760	5.27381095	1.11968619	2.5037938	0.88599211	0.33647202	8.78263509
44	US	UnitedStates	2004	15	0.935704	0.684211	0.273821	0.413349	0.219048	0.121596	23	7917	285	3348	20329	4.74592935	1.12997207	2.4627506	0.61082899	0.32686459	6.25071068
44	US	UnitedStates	2005	17	0.995133	0.722222	0.24636	0.420102	0.25	0.11474	34	7517	317	3208	27769	4.70210103	1.12744383	2.45941697	0.67366196	0.333099191	4.65164481
44	US	UnitedStates	2006	17	0.959692	0.690476	0.259616	0.402052	0.257353	0.107745	35	7700	326	3011	20336	4.53226883	1.11211947	2.3758794	0.58468901	0.338264091	3.40014228
44	US	UnitedStates	2007	18	0.985327	0.736842	0.23072	0.406022	0.27451	0.108404	42	7514	287	2925	17801	4.63025075	1.14020879	2.39929268	0.6101985	0.32989733	3.42822728
44	US	UnitedStates	2008	18	0.900657	0.736842	0.182299		0.294118	0.097772	45	6687	242	2271	10642	4.61246714	1.13425827	2.35702519	0.6153874	0.336874622	3.37283805
44	US	UnitedStates	2009	19	0.912463	0.771429	0.18018	0.383792	0.28655	0.10016	49	4740	145	1538	8738	4.6537793	1.11435757	2.24276222	0.56742167	0.336535624	3.41884931
44	US	UnitedStates	2010	21	0.984939	0.783784	0.244817	0.384206	0.266667	0.101239	56	5033	133	1642	9154	4.80147497	1.13036593	2.16073235	0.63192209	0.314069362	3.5456626
44	US	UnitedStates	2011	22	1	0.805556	0.233634	0.378523	0.298701	0.096125	69	5603	149	1713	10536	4.6417441	1.1359425	2.18812724	0.61347139	0.315093979	3.61174781
44	US	UnitedStates	2012	18	0.860881	0.736842	0.135758	0.322301	0.366013	0.075297	56	7094	160	2011	11645	4.69067066	1.1625284	2.23481702	0.63969323	0.312737349	3.64382468
44	US	UnitedStates	2013	20	0.917806	0.763158	0.12352	0.349371	0.352632	0.083379	67	9513	120	2289	15542	5.6484576	1.14991773	2.21059674	0.68486889	0.307441697	3.60840868
44	US	UnitedStates	2014	22	0.94822	0.805556	0.128745	0.356227	0.337662	0.086091	78	10038	84	1869	15398	4.70514327	1.14119008	2.14266738	0.61553708	0.310909754	3.81813123
44	US	UnitedStates	2015	22	0.94538	0.805556	0.117608	0.359314	0.324675	0.082068	75	9871	33	1316	14855	4.86743032	1.15227615	2.12348003	0.66465769	0.301077717	3.90072381
44	US	UnitedStates	2016	22	0.984665	0.769231	0.119153	0.365747	0.320346	0.083658	74	8998	4	621	9434	4.86739294	1.1362579	2.04060319	0.70416459	0.303329581	3.87917792
44	US	UnitedStates	2017	21	0.965814	0.783784	0.129515		0.314286	0.085045	66	4614	0	110	2388	4.86383872	1.15056061	1.991025	0.6839072	0.311299882	3.31201958
44	US	UnitedStates	2018	21	0.965814	0.783784	0.129515		0.314286	0.085045	66	1818	0	17	107	4.39188688	1.12728375	2.12627969	0.42696875	0.358927095	3.1839325
44	US	UnitedStates	2019	18	0.941367	0.75	0.168126	0.381817	0.300654	0.091101	46	74	0	0	0	2.92504444	1.03703704	1.95773704	0.07407407	0.426308054	2.8302963
15	FI	Finland	1992									32	0	7	44	2.41222	1.05	1.21111	0.11111	0.545277778	4.12111
15	FI	Finland	1993									30	0	4	15	2.23076154	1.23076923	1.41025385	0.17948462	0.606837607	6.02563846
15	FI	Finland	1994	0	0	0	0	0	0	0.013045	0	56	0	3	177	2.25237619	1.08889048	1.14603333	0.17460476	0.596084656	4.89048095
15	FI	Finland	1995	0	0	0	0	0	0	0.011364	0	90	0	11	129	3.22869211	1.15496842	1.40526053	0.49122895	0.48275492	4.50968947
15	FI	Finland	1996	0	0.010791	0	0	4	0	0	0	110	0	19	331	2.66487179	1.1199641	1.43319231	0.33534872	0.497108262	6.75362821
15	FI	Finland	1997	0	0	0	0	0	0	0.008523	0	119	2	35	380	2.96234444	1.13765333	1.45617333	0.50555556	0.49867284	5.22994
15	FI	Finland	1998	0	0	0	0	0	0	0.007712	0	148	1	54	213	3.04501475	1.13797705	1.37906066	0.44078361	0.478759078	4.31027377
15	FI	Finland	1999	0	0	0	0	0	0	0.007282	0	165	0	51	433	3.28181094	1.14988906	1.45277031	0.54557188	0.423767981	4.40284844
15	FI	Finland	2000	0	0	0	0	0	0	0.006993	0	188	4	50	327	2.93872297	1.15529189	1.47027297	0.53968919	0.470693673	4.88157973
15	FI	Finland	2001	2	0.175294	0.478261	0.013889		0	0.026498	0	274	8	72	535	3.51734217	1.22140843	1.57655422	0.49578193	0.435326797	4.80584458
15	FI	Finland	2002	3	0.279157	0.48	0.001411	0.125844	0.666667	0.028549	2	178	6	48	308	3.34091579	1.17534342	1.51469211	0.42202368	0.428236738	4.88449342
15	FI	Finland	2003	4	0.355399	0.471698	0.002463	0.158187	0.666667	0.03323	4	182	13	49	309	3.16995846	1.20989077	1.63417077	0.47489077	0.482675592	4.64837692
15	FI	Finland	2004	4	0.351149	0.45614	0.002463	0.155283	0.666667	0.03265	4	182	12	60	235	3.4322169	1.21979577	1.52767606	0.5027507	0.425415253	4.79796479
15	FI	Finland	2005	6	0.536465	0.553191	0.004368	0.226854	0.733333	0.039671	11	246	7	67	289	3.58146566	1.22221818	1.6914101	0.46759293	0.385211693	3.80523636
15	FI	Finland	2006	7	0.583189	0.537037	0.010614	0.245588	0.666667	0.042514	14	244	6	97	435	3.48672039	1.24371262	1.61391553	0.70475049	0.397457063	4.76783301
15	FI	Finland	2007	7	0.550393	0.54902	0.004959	0.227253	0.714286	0.040802	15	293	2	112	519	3.6663198	1.2822604	1.6475	0.66999109	0.349537561	3.08560198
15	FI	Finland	2008	8	0.513497	0.583333	0.015122		0.535714	0.04286	15	361	15	124	524	3.68119754	1.28971557	1.62106148	0.76393197	0.39299987	2.83272049
15	FI	Finland	2009	9	0.532317	0.6	0.018548	0.223269	0.472222	0.046799	17	330	9	103	395	3.42839603	1.32684524	1.62852302	0.82380079	0.395290986	3.27448175
15	FI	Finland	2010	10	0.604926	0.604167	0.017605	0.236151	0.533333	0.046499	24	320	7	97	229	3.62084141	1.24546406	1.65974531	0.83736641	0.378315197	3.15682734
15	FI	Finland	2011	10	0.590354	0.591837	0.014567	0.224025	0.6	0.043419	27	494	5	153	619	3.49094641	1.21179346	1.5532549	0.59161176	0.36740407	3.54387582
15	FI	Finland	2012	10	0.570027	0.595745	0.014478	0.213613	0.6	0.042579	27	541	2	174	396	3.60211411	1.24138834	1.52495951	0.7487546	0.356182808	3.39459877
15	FI	Finland	2013	10	0.607661	0.604167	0.007666	0.231754	0.711111	0.042115	32	625	7	122	582	3.38563209	1.23679198	1.53484813	0.54266898	0.380032563	3.24800267
15	FI	Finland	2014	10	0.580492	0.604167	0.007403	0.218307	0.711111	0.039943	32	646	6	116	456	3.3804076	1.2339883	1.48234094	0.52818187	0.370383921	3.28890643
15	FI	Finland	2015	10	0.585101	0.604167	0.007758	0.222816	0.711111	0.037915	32	529	2	77	219	3.7253	1.29615759	1.52469241	0.66717911	0.358607458	3.52508165
15	FI	Finland	2016	10	0.608104	0.6	0.013105	0.226118	0.711111	0.038899	32	557	0	48	272	3.77392182	1.39168727	1.66003455	0.59338364	0.348792451	3.33307273
15	FI	Finland	2017	10	0.624513	0.591837	0.010526		0.688889	0.040739	31	350	1	23	150	5.29303023	1.3678	1.83919302	0.6603407	0.366105227	3.09421977
15	FI	Finland	2018	10	0.624513	0.591837	0.010526		0.688889	0.040739	31	37	0	5	0	3.0797087	1.34057826	1.71014348	0.36231739	0.376207729	2.4855087
15	FI	Finland	2019	9	0.632079	0.574468	0.013106	0.25765	0.666667	0.044649	24	2	0	0	0	2	1	1	0	0.5	2.5
16	FR	France	1995	3	0.611936	0.578947	0	0.304907	1	0.068974	3	546	27	96	343	3.08830948	1.10140862	1.92242457	0.38801466	0.484201984	7.39434784
16	FR	France	1996	4	0.076616	0.6	0.004357	0	0.311698	5	0.311706	466	14	81	379	3.23584796	1.09049729	2.03712986	0.44176697	0.464910502	8.72380588
16	FR	France	1997	4	0.561725	0.551724	0.001754	0.280502	0.833333	0.059642	5	551	19	92	604	2.98875851	1.09199461	1.87597012	0.3978444	0.486312929	7.63633942
16	FR	France	1998	4	0.54806	0.545455	0.001587	0.27553	0.833333	0.056034	5	737	19	176	819	3.06535842	1.09934767	2.03208315	0.50804337	0.472463521	8.07371792
16	FR	France	1999	6	0.608752	0.575758	0.024638	0.304756	0.466667	0.073966	7	739	19	172	693	2.98957285	1.11292152	1.97989139	0.43945497	0.484363265	8.61422417
16	FR	France	2000	6	0.572657	0.571429	0.019575	0.297592	0.466667	0.070276	7	842	13	261	599	2.96575059	1.12595471	1.89295412	0.40495382	0.483761839	8.57313559
16	FR	France	2001	7	0.668243	0.594595	0.025302		0.571429	0.067281	12	864	17	277	786	3.00322627	1.15512571	1.99226582	0.42748475	0.475974519	8.78375
16	FR	France	2002	7	0.633285	0.571429	0.02112	0.288104	0.571429	0.059404	12	961	19	351	754	3.21229148	1.1470544	1.97556896	0.51695357	0.444975125	8.63280604
16	FR	France	2003	7	0.63574	0.568182	0.021616	0.284271	0.571429	0.055268	12	1152	37	330	844	3.25668292	1.19756931	1.98783762	0.48141188	0.444850116	6.93758738
16	FR	France	2004	7	0.631082	0.565217	0.064819	0.279624	0.52381	0.056684	11	1031	21	383	918	3.34947139	1.20781027	2.0298802	0.44048435	0.436810601	5.34805526
16	FR	France	2005	9	0.687121	0.590909	0.069502	0.290598	0.444444	0.060007	16	893	27	295	618	3.40193664	1.21747961	2.00021322	0.51995317	0.435903348	4.31280882
16	FR	France	2006	10	0.663426	0.58	0.089882	0.27728	0.377778	0.063096	17	943	11	321	1036	3.40747861	1.25988184	2.02889453	0.56352214	0.431213722	3.50313209
16	FR	France	2007	10	0.673885	0.595745	0.046957	0.277925	0.466667	0.057747	21	712	20	216	665	3.23236119	1.22400142	1.89253484	0.45676827	0.453220168	3.28252493
16	FR	France	2008	11	0.630588	0.595745	0.048662		0.418182	0.058613	23	1038	24	306	946	3.44829977	1.28333945	2.05424151	0.47625092	0.432516679	3.6883117
16	FR	France	2009	11	0.619771	0.613636	0.045154	0.261235	0.436364	0.056692	24	1138	17	327	1092	3.37115814	1.21011023	2.00625349	0.55224791	0.423849467	3.43652047
16	FR	France	2010	12	0.673657	0.617021	0.042667	0.263595	0.424242	0.056027	28	1063	9	231	987	3.46933233	1.2200164	2.12775058	0.55715774	0.419387919	3.68631617
16	FR	France	2011	11	0.625692	0.617021	0.029851	0.237307	0.509091	0.04772	28	1363	11	364	846	3.39835059	1.22405254	2.16963906	0.4657041	0.426104971	3.45891465
16	FR	France	2012	10	0.577637	0.608696	0.021513	0.216388	0.555556	0.042943	25	1330	13	334	1078	3.48166815	1.2455498	2.18327218	0.51585262	0.418669102	3.73707641
16	FR	France	2013	10	0.527474	0.591837	0.018021	0.200417	0.533333	0.043524	24	1377	4	339	929	3.48236223	1.20506712	2.0610638	0.43276223	0.414555877	3.74982701
16	FR	France	2014	11	0.585771	0.617021	0.015593	0.220171	0.6	0.044257	33	1582	9	343	999	3.49469017	1.17853459	2.04367448	0.44744083	0.404365859	3.41843611
16	FR	France	2015	11	0.586403	0.617021	0.015051	0.222891	0.581818	0.042203	32	1550	0	322	722	3.43216285	1.16594428	1.97812477	0.47517336	0.393721943	3.52760356
16	FR	France	2016	10	0.590179	0.588235	0.008791	0.219337	0.644444	0.038922	29	1458	0	252	460	3.51128653	1.13866707	1.88566467	0.40095659	0.39919894	3.03865958
16	FR	France	2017	8	0.492488	0.557692	0.0044		0.678571	0.033694	19	777	1	112	151	3.42437963	1.15642037	1.86510852	0.35416222	0.414676113	3.24698074
16	FR	France	2018	8	0.492488	0.557692	0.0044		0.678571	0.033694	19	233	0	9	12	3.29778652	1.03495618	1.67951011	0.34287528	0.4861302	3.10915056
16	FR	France	2019	6	0.407265	0.54	0.006631	0.16442	0.6	0.032605	9	1	0	0	0	2	1	2	0	0.5	2
33	NL	Netherlands	1999	5	0.493036	0.575758	0.081028	0.245717	0.4	0.067911	4	581	21	197	867	2.67648203	1.11698018	1.42713917	0.17444654	0.533383897	5.04971843
33	NL	Netherlands	2000	6	0.522493	0.588235	0.089403	0.270263	0.333333	0.074883	5	786	28	363	1106	2.67555167	1.09767621	1.44938885	0.21695874	0.512516557	5.06646059
33	NL	Netherlands	2001	9	0.748991	0.628571	0.104529		0.416667	0.088332	15	1139	46	576	1586	2.85859897	1.0961631	1.40866448	0.19988759	0.481939989	5.29686586
33	NL	Netherlands	2002	10	0.76322	0.631579	0.097663	0.346855	0.377778	0.086684	17	1154	56	645	1245	3.0435339	1.1102113	1.44385582	0.21639247	0.454631761	5.69385925
33	NL	Netherlands	2003	10	0.74304	0.625	0.121904	0.331435	0.355556	0.081667	16	977	19	511	1305	3.27954006	1.12702159	1.44319261	0.16929517	0.449263855	4.71705994
33	NL	Netherlands	2004	9	0.684872	0.604651	0.073035	0.302646	0.333333	0.071443	12	1444	60	844	1574	3.58970367	1.13984037	1.55745443	0.17125168	0.424933884	3.63561743
33	NL	Netherlands	2005	9	0.648465	0.604651	0.050996	0.273174	0.388889	0.060125	14	1250	40	713	1195	3.51336032	1.15363937	1.49857079	0.24615397	0.415289278	2.99521238
33	NL	Netherlands	2006	8	0.570441	0.54717	0.035154	0.238796	0.428571	0.049816	12	1042	27	562	1566	3.55234212	1.11556527	1.58070482	0.27730354	0.417534918	2.4363045
33	NL	Netherlands	2007	5	0.431722	0.518519	0.001752	0.17817	0.8	0.030356	8	560	7	250	738	3.39965696	1.18419913	1.73716913	0.24271913	0.407951175	2.58383174
33	NL	Netherlands	2008	5	0.383142	0.528302	0.001848		0.8	0.028148	8	609	18	201	679	3.58419439	1.13523037	1.88837336	0.36229439	0.39997447	2.85885654
33	NL	Netherlands	2009	5	0.378342	0.529412	0.000907	0.15932	0.8	0.027226	8	649	19	187	1287	3.62268785	1.19157944	1.83898972	0.43234673	0.381085792	2.8833972
33	NL	Netherlands	2010	4	0.318192	0.527273	0.000519	0.123825	0.833333	0.021319	5	536	11	160	542	3.37116968	1.19589681	1.83334628	0.31087766	0.414471845	2.93893564
33	NL	Netherlands	2011	4	0.305137	0.527273	0.000576	0.115167	0.833333	0.020127	5	421	7	115	480	3.46821124	1.20870169	1.8714618	0.36867865	0.382384371	2.86189101
33	NL	Netherlands	2012	6	0.44719	0.56	0.000896	0.167828	0.866667	0.02674	13	526	1	189	467	3.63795714	1.16009107	1.80418095	0.43210179	0.374228003	3.29222143
33	NL	Netherlands	2013	5	0.37238	0.537037	0.000421	0.141965	0.9	0.023136	9	331	0	81	319	3.28594595	1.16295	1.72201486	0.28648716	0.399500559	2.9079473
33	NL	Netherlands	2014	6	0.37157	0.54717	0.01314	0.139557	0.666667	0.027102	10	398	8	65	437	3.32640313	1.20117109	1.62486797	0.31787031	0.397721941	3.35543281
33	NL	Netherlands	2015	6	0.372411	0.54717	0.012159	0.141548	0.666667	0.025757	10	399	0	45	452	3.52528309	1.15959706	1.58125882	0.34896691	0.401213862	2.92593456
33	NL	Netherlands	2016	6	0.390982	0.535714	0.01202	0.145174	0.666667	0.025925	10	437	0	37	302	3.76869524	1.15133905	1.54783238	0.27840476	0.375933383	2.7584419
33	NL	Netherlands	2017	4	0.272751	0.517857	0.010508		0.666667	0.02061	4	471	0	38	133	3.86105957	1.12411383	1.49875957	0.36712766	0.346562475	2.5899234
33	NL	Netherlands	2018	4	0.272751	0.517857	0.010508		0.666667	0.02061	4	33	0	2	0	3.70833333	1.16666667	1.75	0.125	0.404340278	2.4861125
33	NL	Netherlands	2019	3	0.219281	0.509434	0.055914	0.088233	0.333333	0.023736	1
11	DE	Germany	2000	11	0.797572	0.689655	0.169584	0.414188	0.236364	0.129457	13	7135	174	2055	5822	3.93218003	1.1182623	2.65692161	0.25109172	0.400931791	5.67240064
11	DE	Germany	2001	11	0.805091	0.666667	0.193478		0.290909	0.108421	16	9755	242	2912	10012	4.0013207	1.1257147	2.70711305	0.26129913	0.387723005	5.95752478
11	DE	Germany	2002	13	0.858665	0.685714	0.229453	0.38897	0.25641	0.116242	20	10804	313	3308	11220	4.06720383	1.13658929	2.75410177	0.29920368	0.385249401	6.05113948
11	DE	Germany	2003	13	0.844009	0.675676	0.246352	0.376054	0.25641	0.109472	20	11336	420	3529	11892	4.18366665	1.15182127	2.80848504	0.31615171	0.374766964	5.28147305
11	DE	Germany	2004	17	1	0.742857	0.374636	0.441234	0.176471	0.141233	24	11941	397	3904	12385	4.1538802	1.1371605	2.79848096	0.36143446	0.381806955	4.1440358
11	DE	Germany	2005	18	1	0.764706	0.326437	0.421254	0.20915	0.126064	32	13528	454	4704	13093	4.16447859	1.156294	2.7864986	0.35016378	0.381149299	3.3153461
11	DE	Germany	2006	19	1	0.74359	0.37032	0.417937	0.204678	0.124245	35	14154	377	4811	12745	4.19655009	1.1632059	2.78034737	0.34205468	0.372171568	2.83985795
11	DE	Germany	2007	20	1	0.777778	0.324191	0.410331	0.210526	0.122849	40	14176	397	4511	11290	4.12161939	1.16115059	2.77142002	0.35845772	0.375766636	2.89673978
11	DE	Germany	2008	22	1	0.823529	0.3033		0.229437	0.119305	53	14552	351	4065	10897	4.09048162	1.15938701	2.8071128	0.37134351	0.37819947	2.97104214
11	DE	Germany	2009	22	1	0.84375	0.245771	0.419396	0.251082	0.112358	58	12774	193	3483	11074	4.20195263	1.16721855	2.889782	0.39773927	0.367475366	3.01642631
11	DE	Germany	2010	22	1	0.805556	0.269856	0.389523	0.246753	0.106694	57	13070	219	3339	11226	4.23151324	1.1670421	2.8935169	0.43164356	0.368507596	3.11561881
11	DE	Germany	2011	22	0.996261	0.805556	0.234502	0.377176	0.294372	0.09806	68	14221	228	3740	11716	4.13136592	1.1745515	2.81642474	0.38871857	0.373258812	3.20705785
11	DE	Germany	2012	22	1	0.823529	0.181188	0.374332	0.329004	0.092483	76	14042	158	3550	11124	4.12647512	1.16072707	2.84508341	0.40486194	0.37585266	3.2823686
11	DE	Germany	2013	24	1	0.852941	0.241035	0.380238	0.275362	0.104897	76	13974	144	3664	10263	4.21503713	1.16477608	2.85254435	0.43186961	0.369520262	3.30805402
11	DE	Germany	2014	25	1	0.878788	0.230749	0.375315	0.28	0.102985	84	13326	100	3118	8268	4.27158818	1.1634649	2.84366278	0.49658442	0.36748031	3.30008585
11	DE	Germany	2015	25	1	0.878788	0.211189	0.379789	0.27	0.098546	81	11882	53	2214	7306	4.22846745	1.15505117	2.82509547	0.48129828	0.366299525	3.27755699
11	DE	Germany	2016	24	1	0.833333	0.225493	0.370865	0.264493	0.098263	73	10969	22	1607	5746	4.29791051	1.1638674	2.81291208	0.486413	0.367767771	3.18077229
11	DE	Germany	2017	24	1	0.852941	0.256178		0.23913	0.106249	66	7550	6	550	1843	4.27830661	1.15772696	2.70514201	0.48204713	0.387846938	3.08345346
11	DE	Germany	2018	24	1	0.852941	0.256178		0.23913	0.106249	66	2305	0	78	18	3.41220093	1.07250579	2.39983781	0.2473157	0.430693466	2.87967665
11	DE	Germany	2019	21	1	0.818182	0.29507	0.404888	0.228571	0.112372	48	60	0	0	1	4.0625	1.075	2.7916675	0.1375	0.336041667	2.352085
11	DE	Germany	1999	11	0.852433	0.703704	0.206588	0.426749	0.236364	0.137862	13	6029	176	1725	5430	3.90530925	1.10991925	2.6364714	0.2175486	0.411978713	5.2530356
11	DE	Germany	1996	7	0.129473	0.705882	0.037037	0	0.428713	10	0.428706	3956	133	791	4432	4.18837363	1.08707043	2.78158521	0.24324489	0.393635059	6.08662576
11	DE	Germany	1997	9	0.86609	0.695652	0.14386	0.432573	0.333333	0.131788	12	5411	167	1250	5769	4.0812767	1.08137847	2.73858628	0.20902194	0.395267092	5.51309976
11	DE	Germany	1998	10	0.865615	0.692308	0.218254	0.435203	0.266667	0.140087	12	5487	116	1570	5759	3.88743458	1.09642307	2.65059946	0.24805105	0.404978592	5.3347986
40	SE	Sweden	1995	0	0	0	0	0	0	0.011364	0	124	5	15	178	2.6743381	1.07142857	1.30423175	0.08968254	0.530804359	4.20873175
40	SE	Sweden	1996	0	0.010791	0	0	3	0	0	0	119	3	22	101	2.46035072	1.15776377	1.37846812	0.11404348	0.57214487	3.93274638
40	SE	Sweden	1997	0	0	0	0	0	0	0.008523	0	253	6	95	403	3.14811758	1.0347978	1.32131538	0.18492527	0.506266589	4.72372308
40	SE	Sweden	1998	1	0.155148	0.418605	0	0.078408	0	0.019612	0	305	7	123	351	3.02705421	1.08683832	1.40796542	0.16061682	0.48114288	4.1537972
40	SE	Sweden	1999	1	0.144792	0.422222	0	0.072708	0	0.017943	0	196	4	53	378	2.94739677	1.11340645	1.35762043	0.23154194	0.487908256	4.55562581
40	SE	Sweden	2000	2	0.29923	0.512821	0	0.155035	1	0.027597	1	305	9	90	508	2.83571986	1.09393121	1.34492979	0.18723333	0.501616852	4.91048369
40	SE	Sweden	2001	5	0.477239	0.564103	0.040217		0.6	0.050823	6	330	9	92	325	2.7889028	1.11547692	1.41859021	0.18275944	0.51761285	4.78781888
40	SE	Sweden	2002	6	0.500069	0.55814	0.041623	0.225529	0.466667	0.053118	7	372	7	102	631	2.72596584	1.15082795	1.44310994	0.13912484	0.502241766	6.02645714
40	SE	Sweden	2003	6	0.515433	0.555556	0.036524	0.22922	0.533333	0.048745	8	362	10	78	341	2.84742222	1.08294314	1.3763915	0.21728954	0.484830966	4.98349216
40	SE	Sweden	2004	6	0.524417	0.541667	0.035591	0.231358	0.533333	0.047821	8	452	24	71	494	2.98877749	1.16348115	1.49831623	0.27665707	0.477335226	4.06485131
40	SE	Sweden	2005	6	0.497472	0.541667	0.026897	0.209766	0.6	0.040797	9	514	11	144	1543	3.03801618	1.18162402	1.44062598	0.20869069	0.447560845	3.84100441
40	SE	Sweden	2006	7	0.557196	0.527273	0.022875	0.234771	0.666667	0.043161	14	552	10	165	2405	3.12365432	1.20464074	1.48203004	0.26190123	0.441530396	3.55196914
40	SE	Sweden	2007	7	0.504192	0.538462	0.02121	0.20814	0.666667	0.041747	14	598	9	178	601	3.0382304	1.1999048	1.4852336	0.234544	0.450670851	3.1841032
40	SE	Sweden	2008	9	0.485591	0.583333	0.07512		0.416667	0.05146	15	1045	18	233	1122	3.14678071	1.21481994	1.53539164	0.22875241	0.410229647	2.98350804
40	SE	Sweden	2009	9	0.494246	0.586957	0.034039	0.206853	0.444444	0.047909	16	817	17	220	844	3.21213869	1.21833942	1.60621277	0.23367482	0.408905623	2.94628358
40	SE	Sweden	2010	11	0.590294	0.617021	0.052333	0.228961	0.363636	0.052876	20	901	8	187	674	3.36420867	1.21075511	1.63999474	0.2723678	0.38875513	3.08519102
40	SE	Sweden	2011	12	0.591462	0.617021	0.08147	0.222907	0.363636	0.055782	24	1149	5	238	955	3.23723031	1.22978045	1.58302918	0.26671586	0.409467284	3.22205071
40	SE	Sweden	2012	15	0.744007	0.682927	0.095715	0.278225	0.380952	0.065425	40	1168	14	251	1096	3.41134169	1.30043869	1.76384986	0.25134251	0.388086824	2.99154523
40	SE	Sweden	2013	14	0.711219	0.659091	0.078905	0.270647	0.43956	0.061182	40	1265	9	205	1319	3.3970384	1.27818997	1.7711149	0.27442206	0.389298393	3.28262292
40	SE	Sweden	2014	15	0.711487	0.674419	0.081449	0.267195	0.428571	0.062004	45	1174	11	116	1479	3.6259771	1.30934522	1.85862667	0.23824232	0.366440779	3.43627159
40	SE	Sweden	2015	15	0.704641	0.674419	0.074677	0.267795	0.409524	0.059682	43	1390	3	147	960	3.49841141	1.25098696	1.7039731	0.33736005	0.354655799	3.3329231
40	SE	Sweden	2016	14	0.715678	0.652174	0.068998	0.26568	0.450549	0.057074	41	1026	1	73	746	3.90612031	1.30853438	1.97463672	0.36796719	0.327925624	2.85669141
40	SE	Sweden	2017	12	0.663431	0.630435	0.028382		0.5	0.050264	33	542	0	17	1160	14.80391795	1.93606603	3.79378718	1.67988269	0.318706994	2.77824872
40	SE	Sweden	2018	12	0.663431	0.630435	0.028382		0.5	0.050264	33	29	0	1	0	4.28787727	1.77272727	2.53030455	0.36363636	0.301172439	2.24242727
40	SE	Sweden	2019	11	0.704199	0.613636	0.030874	0.286225	0.509091	0.055611	28
50	MC	monaco	2003									2	0	0	1	1.5	1	1	1	0.75	8
50	MC	monaco	2004									2	0	0	5	3	1.5	1.5	1.5	0.333333333	4.5
50	MC	monaco	2005									5	0	0	0	2	1.5	1.5	1	0.5	6.5
50	MC	monaco	2006
50	MC	monaco	2007									3	0	1	2	2	1	1	1	0.5	6.3333
50	MC	monaco	2008									2	0	1	0	1.5	1	1	1	0.75	4.5
50	MC	monaco	2009									5	0	0	0	1.83335	1.33335	1.5	1.16665	0.708333333	3.66665
50	MC	monaco	2010									1	0	0	0	3	3	3	1	0.333333333	18
50	MC	monaco	2011									2	0	1	0	2	2	2	1	0.666666667	4
50	MC	monaco	2012
50	MC	monaco	2013
50	MC	monaco	2014
50	MC	monaco	2015
50	MC	monaco	2016
50	MC	monaco	2017
50	MC	monaco	2018
50	MC	monaco	2019
7	CH	Switzerland	2000	6	0.584444	0.588235	0.031338	0.303708	0.533333	0.070241	8	453	15	115	405	2.97861889	1.42488433	1.96089263	0.21336359	0.507510917	6.64523456
7	CH	Switzerland	2001	7	0.665513	0.578947	0.030737		0.619048	0.066982	13	689	5	225	675	2.90677482	1.37445146	1.91737117	0.19172664	0.507709779	6.84017117
7	CH	Switzerland	2002	8	0.698028	0.571429	0.023501	0.318027	0.571429	0.066154	16	626	15	181	687	3.19151493	1.40785069	2.02609097	0.24407014	0.488911715	6.95935486
7	CH	Switzerland	2003	8	0.692439	0.568182	0.022989	0.30993	0.571429	0.061666	16	735	13	218	1034	3.15428	1.42413524	2.07363016	0.17641111	0.46227197	5.47595302
7	CH	Switzerland	2004	7	0.606584	0.553191	0.018602	0.269045	0.52381	0.054178	11	810	20	312	1250	3.58079456	1.48929341	2.16989713	0.29495244	0.432950332	4.49999799
7	CH	Switzerland	2005	7	0.593202	0.553191	0.006973	0.25121	0.619048	0.045468	13	885	11	338	1223	3.5871072	1.4694512	2.19187493	0.2679376	0.442020091	3.63916027
7	CH	Switzerland	2006	6	0.497603	0.537037	0.008638	0.208536	0.666667	0.037837	10	904	11	318	1037	3.59797928	1.51887238	2.23073913	0.25288312	0.442871843	3.1933422
7	CH	Switzerland	2007	9	0.62711	0.571429	0.03166	0.258728	0.527778	0.051884	19	885	8	241	1060	3.55572765	1.45691705	2.21821576	0.25054729	0.430269133	3.00916744
7	CH	Switzerland	2008	10	0.598018	0.595745	0.049668		0.466667	0.052724	21	1330	19	375	2154	3.8967307	1.54680791	2.34811814	0.39517233	0.391827011	3.39379651
7	CH	Switzerland	2009	10	0.580485	0.613636	0.053603	0.24473	0.488889	0.052264	22	1010	6	215	1337	3.97040514	1.45378388	2.28943995	0.41096729	0.394230861	3.55755561
7	CH	Switzerland	2010	11	0.644626	0.617021	0.043679	0.25242	0.490909	0.051358	27	1061	5	246	1537	4.07373799	1.49978333	2.40102451	0.41805686	0.387094223	3.67223039
7	CH	Switzerland	2011	11	0.616992	0.604167	0.065338	0.234603	0.527273	0.049872	29	1229	11	406	1290	3.74008421	1.45197853	2.16159747	0.38100042	0.39671068	3.42979263
7	CH	Switzerland	2012	14	0.727679	0.666667	0.076104	0.272825	0.450549	0.060617	41	1297	4	338	1270	3.94273903	1.45524937	2.23218987	0.43987405	0.384865446	3.40834958
7	CH	Switzerland	2013	16	0.756259	0.690476	0.101362	0.287873	0.358333	0.069782	43	1218	5	323	1067	3.79224198	1.39437956	2.21498352	0.36891187	0.375352582	3.4347156
7	CH	Switzerland	2014	16	0.744346	0.690476	0.085968	0.279705	0.391667	0.065623	47	1199	3	261	1313	4.08802951	1.47251592	2.30999108	0.39922824	0.359796284	3.38105839
7	CH	Switzerland	2015	15	0.712295	0.674419	0.071007	0.270938	0.419048	0.059245	44	1319	0	326	1470	4.03291395	1.43187488	2.27980023	0.38466674	0.376064477	3.10531233
7	CH	Switzerland	2016	15	0.743792	0.666667	0.074742	0.276197	0.419048	0.06055	44	1279	1	225	1084	3.72765389	1.35783832	2.13056386	0.28222773	0.396679381	3.02167508
7	CH	Switzerland	2017	13	0.653088	0.630435	0.033001		0.423077	0.054664	33	848	0	70	336	3.80067421	1.37720198	2.21305397	0.34341468	0.389751429	2.92134841
7	CH	Switzerland	2018	13	0.653088	0.630435	0.033001		0.423077	0.054664	33	117	0	1	2	4.3534098	1.16783529	2.2338902	0.12978431	0.393228402	2.78781765
7	CH	Switzerland	2019	11	0.604631	0.613636	0.062596	0.244522	0.363636	0.058019	20
6	CA	Canada	2005	4	0.357481	0.472727	0.001226	0.151714	0.666667	0.027775	4	660	70	201	1341	4.73601006	1.15803609	1.93539586	0.64351006	0.31915233	5.11014379
6	CA	Canada	2006	5	0.372013	0.491525	0.014624	0.154807	0.6	0.032617	6	706	62	275	800	4.36585202	1.15796821	1.86218382	0.70910347	0.352347446	4.09721676
6	CA	Canada	2007	7	0.496582	0.518519	0.008065	0.205116	0.619048	0.04084	13	591	67	243	960	4.66669053	1.29216627	2.12200473	0.78018817	0.354136611	4.11344201
6	CA	Canada	2008	8	0.564954	0.571429	0.004837		0.75	0.041466	21	714	58	217	1328	4.63121858	1.25995574	2.04546393	0.68279617	0.348098701	4.23925027
6	CA	Canada	2009	8	0.548952	0.586957	0.004906	0.231816	0.75	0.040541	21	315	18	92	804	4.795626	1.389222	2.468081	0.891597	0.326634867	3.229578
6	CA	Canada	2010	8	0.557861	0.568627	0.005807	0.219123	0.75	0.037201	21	398	14	87	1027	4.65262804	1.47741589	2.5190028	0.77345047	0.313806835	3.57318692
6	CA	Canada	2011	8	0.534912	0.568627	0.002578	0.203756	0.785714	0.034732	22	304	2	128	1625	4.54416364	1.57427071	2.81656869	0.58383838	0.35475788	3.23127071
6	CA	Canada	2012	8	0.539941	0.583333	0.003215	0.202914	0.75	0.034085	21	324	6	118	1149	4.716425	1.615334	2.873467	0.554324	0.324622912	3.619177
6	CA	Canada	2013	7	0.488152	0.568627	0.001435	0.18597	0.857143	0.030551	18	397	6	87	1684	4.08140367	1.53794954	2.33878899	0.4420055	0.35190929	3.04254404
6	CA	Canada	2014	7	0.477585	0.568627	0.000894	0.179706	0.904762	0.028896	19	424	6	61	944	3.99147054	1.36437589	1.96477946	0.47407232	0.379672567	3.53466964
6	CA	Canada	2015	5	0.359055	0.537037	0	0.13653	1	0.021118	10	351	1	29	741	3.5985287	1.33869537	1.82862778	0.366775	0.36811107	3.98404907
6	CA	Canada	2016	6	0.424152	0.535714	0.000794	0.157632	0.866667	0.024693	13	384	0	7	793	3.52998247	1.35730412	1.88100309	0.47707423	0.372862004	3.35602062
6	CA	Canada	2017	6	0.423967	0.527273	0.001008		0.8	0.02603	12	201	0	9	135	3.97387288	1.31058814	2.06948475	0.73841695	0.361540613	3.57160508
6	CA	Canada	2018	6	0.423967	0.527273	0.001008		0.8	0.02603	12	85	0	0	3	3.509648	1.2901	1.76014	0.443132	0.365544012	2.821128
6	CA	Canada	2019	5	0.420386	0.529412	0.000845	0.170717	0.9	0.026915	9
6	CA	Canada	1999	1	0.170939	0.463415	0	0.084984	0	0.018242	0	119	1	41	389	3.83765556	1.17769074	1.69722407	0.42980741	0.369530423	9.72601481
6	CA	Canada	2000	1	0.167109	0.47619	0	0.086082	0	0.017588	0	142	1	87	264	4.81536406	1.1640625	1.48697813	0.53203125	0.37829025	10.78619688
6	CA	Canada	2001	1	0.151445	0.458333	0		0	0.015418	0	149	1	66	409	4.72206267	1.13	1.513176	0.56015867	0.358351852	14.74492
6	CA	Canada	2002	1	0.143375	0.444444	0	0.064691	0	0.013519	0	193	21	36	590	4.52164321	1.24785432	1.90537037	0.69218148	0.31662988	13.0901716
6	CA	Canada	2003	2	0.204927	0.438596	0	0.091387	1	0.019649	1	300	21	75	815	4.95450081	1.15971707	1.77763252	0.87485447	0.327328412	7.63143089
6	CA	Canada	2004	2	0.2134	0.419355	0	0.094818	1	0.019119	1	445	49	131	841	4.70637273	1.22968741	1.86486993	0.70809231	0.328795794	6.54343427
1	AT	Austria	2006	7	0.573034	0.527273	0.00509	0.241655	0.714286	0.042411	15	271	6	69	184	2.57481	1.26144467	1.76136533	0.25233333	0.579785979	2.39790333
1	AT	Austria	2007	7	0.555573	0.54902	0.00506	0.229631	0.714286	0.040381	15	285	6	103	186	2.61829147	1.27007209	1.80289767	0.19337364	0.551456586	2.15162558
1	AT	Austria	2008	7	0.495377	0.56	0.005444		0.666667	0.037313	14	322	7	73	184	3.10466584	1.21154161	1.92409876	0.40486584	0.508666691	2.5023
1	AT	Austria	2009	8	0.546746	0.574468	0.005393	0.230604	0.642857	0.040527	18	384	5	72	247	3.12122454	1.21665153	1.82462699	0.26912147	0.492211555	2.59406442
1	AT	Austria	2010	9	0.586085	0.58	0.01345	0.229478	0.527778	0.041712	19	347	5	74	230	3.31627296	1.2523522	1.96415975	0.35396415	0.474120216	2.7282956
1	AT	Austria	2011	10	0.610214	0.604167	0.014692	0.231453	0.6	0.042995	27	407	4	83	252	3.07609545	1.33889489	1.94075568	0.28207045	0.47898493	3.04115284
1	AT	Austria	2012	9	0.534076	0.583333	0.007919	0.200306	0.611111	0.038345	22	508	1	105	280	2.8972196	1.22682563	1.81662513	0.29991608	0.503375869	2.97776382
1	AT	Austria	2013	11	0.636323	0.617021	0.015029	0.242711	0.6	0.046323	33	487	6	93	265	3.27906398	1.40123065	2.04277581	0.23293871	0.454062049	2.92263978
1	AT	Austria	2014	11	0.613588	0.617021	0.012001	0.230889	0.618182	0.043662	34	522	2	126	284	3.25777475	1.34005455	1.94546061	0.32304899	0.454188017	3.0427
1	AT	Austria	2015	11	0.62364	0.617021	0.009875	0.237639	0.636364	0.041439	35	512	1	81	219	3.65973371	1.36855886	2.14275429	0.29687714	0.428821919	3.11856229
1	AT	Austria	2016	11	0.645419	0.612245	0.014238	0.240088	0.618182	0.042581	34	539	0	75	161	3.49990915	1.31525621	2.03993529	0.33803333	0.444303866	3.01676275
1	AT	Austria	2017	12	0.663132	0.617021	0.04445		0.5	0.049886	33	463	0	66	65	3.38049706	1.31961912	2.049725	0.33879485	0.442480398	2.95022279
1	AT	Austria	2018	12	0.663132	0.617021	0.04445		0.5	0.049886	33	76	0	2	0	2.96899302	1.0775186	1.75581163	0.15503721	0.500645995	2.95155116
1	AT	Austria	2019	10	0.657847	0.6	0.045369	0.267072	0.533333	0.050907	24
11	DE	Germany	1994	7	1	0.818182	0.099415	0.549815	0.238095	0.203232	5	1982	71	498	1953	4.53648036	1.05640638	2.88974206	0.25137872	0.374629896	7.7942383
11	DE	Germany	1995	7	0.948296	0.733333	0.057505	0.47274	0.380952	0.152631	8	2691	87	588	3770	4.56913592	1.08391277	3.03007472	0.32588486	0.348328506	7.72252516
1	AT	Austria	2000	2	0.29923	0.512821	0	0.155035	1	0.027597	1	157	0	38	102	2.68069024	1.21036463	1.69004146	0.11585366	0.584751258	5.08455244
1	AT	Austria	2001	2	0.148869	0.423077	0.004831		0	0.026089	0	226	6	35	127	2.869651	1.224318	1.785652	0.134167	0.534262807	3.897086
1	AT	Austria	2002	5	0.446309	0.521739	0.012963	0.202307	0.6	0.044172	6	263	4	64	301	3.08973491	1.26806981	1.86398208	0.30314434	0.520902591	4.46366981
1	AT	Austria	2003	5	0.445066	0.520833	0.012685	0.198581	0.6	0.040872	6	205	5	45	145	2.65456316	1.21122632	1.79912421	0.18631579	0.53541199	4.90865579
1	AT	Austria	2004	5	0.451392	0.52	0.012274	0.19964	0.6	0.040292	6	261	8	108	273	2.83417895	1.25649474	1.85457632	0.26800351	0.514720169	3.39325877
1	AT	Austria	2005	5	0.449459	0.52	0.001341	0.190262	0.8	0.033927	8	285	6	65	248	2.96581667	1.23994841	1.80569762	0.13306825	0.534348473	3.04639127
12	DK	Denmark	2008	4	0.295899	0.5	0.000672		0.833333	0.024368	5	341	10	145	334	3.53785114	1.20331591	1.89873068	0.59863523	0.414136326	3.54601023
12	DK	Denmark	2009	4	0.290699	0.509434	0.000672	0.12192	0.833333	0.023868	5	240	4	102	206	4.28521625	1.47058375	2.4229225	0.9350625	0.382466189	2.759885
12	DK	Denmark	2010	5	0.37132	0.527273	0.000504	0.145307	0.9	0.025481	9	229	6	65	168	3.14284568	1.34345926	2.12903086	0.50042222	0.449035995	2.37252716
12	DK	Denmark	2011	8	0.497102	0.557692	0.0042	0.189036	0.714286	0.035275	20	353	1	132	284	3.36390204	1.34225918	2.08121531	0.46880918	0.434215197	2.92926735
12	DK	Denmark	2012	8	0.47055	0.56	0.00704	0.176551	0.678571	0.034709	19	332	1	111	207	3.36457798	1.19648257	1.96034404	0.70148716	0.47947808	2.84377156
12	DK	Denmark	2013	9	0.511764	0.568627	0.008162	0.195217	0.611111	0.03878	22	276	1	76	166	3.23384	1.25979143	2.01671619	0.47942952	0.45155248	2.52766571
12	DK	Denmark	2014	9	0.487412	0.568627	0.007573	0.183273	0.611111	0.036936	22	234	1	56	208	3.8232125	1.27999554	2.04596161	0.80924643	0.420231975	2.6321625
12	DK	Denmark	2015	9	0.489517	0.568627	0.007053	0.186306	0.611111	0.035161	22	235	2	51	143	3.58349326	1.25527079	1.99290899	0.51605281	0.430555961	3.07991011
12	DK	Denmark	2016	7	0.455072	0.535714	0.001841	0.169425	0.857143	0.027862	18	292	0	34	370	3.64590685	1.17167397	1.8316589	0.60933425	0.433033328	2.65518904
12	DK	Denmark	2017	7	0.475219	0.557692	0.002662		0.857143	0.029563	18	242	0	9	137	3.52509683	1.15784444	1.77469683	0.5257254	0.436832395	2.43406984
12	DK	Denmark	2018	7	0.475219	0.557692	0.002662		0.857143	0.029563	18	37	0	3	1	3.406775	1.23333125	1.55833125	0.41458125	0.319097222	2.1390625
12	DK	Denmark	2019	5	0.401062	0.519231	0.001744	0.163503	0.9	0.026732	9	2	0	0	0	4	1	1.5	0	0.266666667	3.5
14	ES	Spain	2008	2	0.181261	0.474576	0		1	0.014209	1	33	0	11	21	4.78333	1.125	1.33333	0.325	0.399404762	1.98334
14	ES	Spain	2009	3	0.229381	0.490909	0	0.096457	1	0.018359	3	28	0	10	32	4.89762143	1.23214286	1.33809286	0.17857143	0.423313492	2.81666429
14	ES	Spain	2010	3	0.224301	0.47541	0	0.087652	1	0.017105	3	29	0	8	25	6.02777778	1.25926111	1.40740556	0.5	0.347519841	2.62962778
14	ES	Spain	2011	3	0.210626	0.47541	0	0.079805	1	0.016146	3	94	0	12	43	8.58152973	1.06306216	1.53198108	1.13874054	0.173415998	2.49594595
14	ES	Spain	2012	3	0.203441	0.474576	0	0.076261	1	0.015874	3	185	0	23	8	8.13638696	1.16855652	1.38493913	0.67427391	0.211783006	1.83046087
14	ES	Spain	2013	4	0.265636	0.5	0.000541	0.101159	0.833333	0.019582	5	150	0	10	17	6.4323	1.20558936	1.59371702	0.73865106	0.206305129	2.19218298
14	ES	Spain	2014	5	0.347416	0.527273	0	0.13075	1	0.021893	10	154	0	14	213	5.30334468	1.13429574	1.46722128	0.72851915	0.235844241	2.1963234
14	ES	Spain	2015	5	0.35094	0.527273	0	0.133618	1	0.020798	10	133	0	10	22	5.1007	1.19020238	1.53765714	0.74192381	0.223425904	2.3555381
14	ES	Spain	2016	5	0.365657	0.517241	0	0.13608	1	0.020978	10	114	0	4	21	5.55795938	1.1822875	1.65208125	0.98541563	0.228306052	2.24196563
14	ES	Spain	2017	5	0.36273	0.527273	0		1	0.022412	10	81	0	9	0	6.41428571	1.18035714	1.73987857	1.14582857	0.201488095	2.4381
14	ES	Spain	2018	5	0.36273	0.527273	0		1	0.022412	10	53	0	1	0	5.285715	1.083335	1.277265	0.897735	0.21524093	1.952265
14	ES	Spain	2019	3	0.233858	0.482143	0.00043	0.094768	0.666667	0.018318	2	4	0	0	0	8	1	1.16665	0.5	0.142857143	1
11	DE	Germany	1983	2	0.76872	0.666667	0.066667	0.429768	0	0.207956	0	2576	50	556	393	3.5782869	1.03824416	2.382821	0.05378961	0.392357194	5.91289383
11	DE	Germany	1984	3	0.864873	0.714286	0.072727		0.333333	0.209111	1	2926	54	713	354	3.682563	1.03866801	2.41659931	0.04474239	0.391222079	5.89519921
11	DE	Germany	1985	4	1	0.75	0.163636	0.557345	0.166667	0.202013	1	3152	43	987	512	3.74058907	1.04638773	2.45277229	0.05659885	0.39537996	6.25038581
11	DE	Germany	1986	4	1	0.75	0.163636	0.557345	0.166667	0.202013	1	3303	83	1029	653	3.76027753	1.04983096	2.51085785	0.05976083	0.392225225	5.95996498
11	DE	Germany	1987	4	1	0.75	0.115385	0.557345	0.166667	0.195784	1	3351	63	1196	720	3.85499452	1.0597771	2.57138674	0.06803607	0.382323751	6.14402069
11	DE	Germany	1988	6	1	0.8	0.236264		0.133333	0.254682	2	3646	103	1303	786	3.98532059	1.06873131	2.57510978	0.10000562	0.375459723	6.37682353
11	DE	Germany	1989	7	1	0.888889	0.214286	0.599884	0.142857	0.267327	3	3966	119	1414	1038	4.0468313	1.06720737	2.6746849	0.1152677	0.367823469	6.41678226
11	DE	Germany	1990	6	1	1	0.077206		0.2	0.260537	3	2961	92	975	1032	4.02167133	1.07822723	2.71060176	0.13371429	0.382021015	6.22551667
11	DE	Germany	1991	6	1	1	0.077206		0.2	0.260537	3	1410	38	398	784	3.75795843	1.06644916	2.642575	0.14087163	0.440566203	6.36115253
11	DE	Germany	1992	6	1	0.8	0.161765	0.615093	0.066667	0.27376	1	1324	44	422	479	3.73366962	1.07235457	2.61327227	0.1707056	0.437548536	6.77456136
11	DE	Germany	1993	7	1	0.888889	0.147059		0.095238	0.285543	2	1598	60	369	996	4.17521764	1.03872868	2.85355736	0.22556687	0.385051752	6.85348466
11	DE	Germany	1980	2	1	0.75	0.095238	0.601503	0	0.28206	0	1909	47	310	238	3.70405234	1.03548578	2.34801375	0.04000719	0.358592971	5.99210188
11	DE	Germany	1981	2	1	0.75	0.071429	0.601503	0	0.273151	0	2380	55	491	485	3.57310149	1.04416488	2.32047995	0.0388325	0.377986208	6.15363611
11	DE	Germany	1982	2	1	0.75	0.071429		0	0.273151	0	2558	34	594	414	3.59085273	1.03367408	2.41196741	0.04729711	0.38915122	5.89327542
7	CH	Switzerland	1980	2	1	0.75	0.095238	0.601503	0	0.28206	0	187	7	58	13	2.3734119	1.13978095	1.63958452	0.00238095	0.575649565	6.61339286
7	CH	Switzerland	1981	2	1	0.75	0.071429	0.601503	0	0.273151	0	243	17	65	58	2.36151262	1.14445243	1.61089029	0.01456311	0.563865773	6.3435068
7	CH	Switzerland	1982	2	1	0.75	0.071429		0	0.273151	0	263	11	57	27	2.2470885	1.08923274	1.53980885	0.00884956	0.599021185	6.61729823
7	CH	Switzerland	1983	3	1	0.8	0.111111	0.733657	0	0.303147	0	350	11	55	78	2.33332308	1.14757308	1.69096154	0.025	0.570980922	7.62462077
7	CH	Switzerland	1984	4	1	0.833333	0.127273		0.166667	0.27791	1	329	10	63	81	2.48597836	1.13414179	1.64482537	0.02985075	0.576447076	6.99997761
7	CH	Switzerland	1985	4	1	0.75	0.163636	0.557345	0.166667	0.202013	1	346	7	79	69	2.29271391	1.16158874	1.60474503	0.02207483	0.592540471	6.81556358
7	CH	Switzerland	1986	4	1	0.75	0.163636	0.557345	0.166667	0.202013	1	325	15	75	54	2.34622733	1.164704	1.61318467	0.03444467	0.595816578	5.75216733
7	CH	Switzerland	1987	4	1	0.75	0.115385	0.557345	0.166667	0.195784	1	360	16	80	39	2.40080618	1.18900899	1.66915899	0.0209736	0.589804434	5.62453258
7	CH	Switzerland	1988	4	0.805739	0.615385	0.082418		0.333333	0.168562	2	447	21	120	61	2.44218497	1.23584404	1.64608808	0.02504301	0.584685991	6.40230674
7	CH	Switzerland	1989	4	0.779436	0.615385	0.014286	0.470648	0.5	0.147876	3	443	25	134	152	2.41794919	1.16057838	1.55316595	0.03058162	0.589701465	6.2518173
7	CH	Switzerland	1990	4	0.850389	0.75	0.011029		0.5	0.169287	3	461	20	141	84	2.31171724	1.15823793	1.6061454	0.06053621	0.596482359	6.22815632
7	CH	Switzerland	1991	4	0.850389	0.75	0.011029		0.5	0.169287	3	383	16	125	46	2.59873905	1.21636982	1.75071893	0.0754432	0.545608798	6.62468935
7	CH	Switzerland	1992	4	0.773653	0.666667	0.095588	0.474645	0.166667	0.183412	1	321	9	70	65	2.73144313	1.23369063	1.72866	0.08125	0.545129854	6.33284125
7	CH	Switzerland	1993	4	0.748167	0.666667	0.04902		0.333333	0.160834	2	312	14	65	174	2.2713042	1.21056434	1.62117063	0.05215594	0.59286408	6.02505594
7	CH	Switzerland	1994	5	0.788024	0.692308	0.061404	0.432816	0.3	0.149496	3	275	10	49	155	2.27202373	1.27683644	1.61521356	0.06355932	0.615744384	5.30985763
7	CH	Switzerland	1995	6	0.826084	0.6875	0.077973	0.411773	0.4	0.135686	6	307	9	41	201	2.41333162	1.27618235	1.64995588	0.05939265	0.61324288	6.68607941
7	CH	Switzerland	1996	7	0.13532	0.705882	0.091503	0	0.400312	8	0.400309	271	4	39	227	2.55011608	1.32762238	1.77808811	0.05477902	0.611737977	6.38842238
7	CH	Switzerland	1997	7	0.773232	0.64	0.047368	0.386232	0.47619	0.100886	10	350	5	62	239	2.44507261	1.28343949	1.68227261	0.0864121	0.585822212	4.82843439
7	CH	Switzerland	1998	7	0.751479	0.62069	0.045238	0.378008	0.47619	0.094669	10	372	5	92	378	2.80439231	1.40391657	1.84955917	0.09500888	0.570965102	5.63229053
7	CH	Switzerland	1999	7	0.69412	0.612903	0.037154	0.347916	0.47619	0.085148	10	438	5	95	489	2.90384901	1.36742673	1.94667624	0.14521436	0.508079326	5.67298366
1	AT	Austria	1980	1	0.617833	0.5	0	0.371744	0	0.152526	0	58	0	3	7	3.584165	1.15	1.3875	0	0.440069444	3.50083
1	AT	Austria	1981	1	0.617833	0.5	0	0.371744	0	0.14767	0	47	2	5	3	2.96052632	1.15789474	1.26315789	0	0.521973684	3.35119474
1	AT	Austria	1982	1	0.617833	0.5	0		0	0.14767	0	50	2	9	0	3.03507895	1.05263158	1.08772105	0	0.538483519	3.30175263
1	AT	Austria	1983	1	0.417505	0.444444	0	0.303889	0	0.113886	0	70	4	8	5	2.32678571	1.04761786	1.22916429	0	0.615912698	3.05773929
1	AT	Austria	1984	1	0.353254	0.454545	0		0	0.081007	0	72	4	11	6	2.64217273	1.09393939	1.28585758	0	0.551052189	3.6381303
1	AT	Austria	1985	1	0.390287	0.461538	0	0.217581	0	0.058765	0	114	6	23	77	3.00751333	1.08306667	1.63714222	0.02222222	0.518292181	4.86158222
1	AT	Austria	1986	1	0.390287	0.461538	0	0.217581	0	0.058765	0	140	8	37	8	2.82751887	1.12264151	1.54591321	0.01886792	0.508694969	3.39198113
1	AT	Austria	1987	1	0.390287	0.461538	0	0.217581	0	0.056961	0	117	1	15	43	2.838825	1.08712045	1.50814545	0.02272727	0.508926768	4.66818636
1	AT	Austria	1988	1	0.329835	0.470588	0		0	0.051253	0	119	1	11	35	2.90618636	1.14924091	1.66161364	0	0.529282407	3.61944318
1	AT	Austria	1989	1	0.301416	0.5	0	0.180335	0	0.047408	0	109	6	22	7	3.06491228	1.13450175	1.54795263	0.05263158	0.485742871	4.08713509
1	AT	Austria	1990	1	0.312511	0.545455	0		0	0.054286	0	125	5	21	17	2.51307755	1.0244898	1.38552857	0.06122449	0.573388845	3.50927755
1	AT	Austria	1991	1	0.312511	0.545455	0		0	0.054286	0	118	0	22	60	2.94639362	1.05851064	1.44550851	0.07446809	0.543659237	4.28593404
1	AT	Austria	1992	1	0.354263	0.470588	0	0.218101	0	0.053305	0	119	7	20	38	2.39425345	1.04310345	1.375	0.02413793	0.583441092	3.93197931
1	AT	Austria	1993	1	0.318926	0.5	0		0	0.048989	0	127	4	31	73	2.67810588	1.03006471	1.39444314	0	0.567217554	3.72581569
1	AT	Austria	1994	2	0.476636	0.529412	0	0.262138	1	0.063163	1	140	1	12	98	2.63239672	1.09511967	1.5147918	0.09289508	0.513428528	3.87572131
1	AT	Austria	1995	2	0.390305	0.478261	0	0.195228	1	0.049129	1	147	4	30	62	3.55149104	1.12537313	1.73217313	0.17412985	0.478506476	4.77645373
1	AT	Austria	1996	3	0.059727	0.571429	0	0	0.263272	3	0.263282	148	4	44	113	2.74412692	1.17179423	1.55277692	0.04246731	0.513337531	4.185575
1	AT	Austria	1997	3	0.481162	0.533333	0	0.240142	1	0.046373	3	128	4	22	58	2.681475	1.17315536	1.65473571	0.06629464	0.561383238	3.61163929
1	AT	Austria	1998	3	0.470285	0.529412	0	0.236284	1	0.043567	3	188	1	36	101	3.10751467	1.19465333	1.8459	0.076164	0.51972682	3.92830933
1	AT	Austria	1999	3	0.432862	0.527778	0	0.21697	1	0.039248	3	149	1	30	62	2.58270563	1.11642958	1.58575915	0.02582113	0.583802817	3.3592338
44	US	UnitedStates	1993	1	0.318926	0.5	0		0	0.048989	0	2092	122	642	5365	3.31979033	1.06090593	1.90810429	0.29822736	0.439321055	8.25335044
44	US	UnitedStates	1990	0	0	0	0		0	0.017342	0	1215	79	426	1664	3.41819768	1.07384021	1.98905642	0.28048568	0.457752947	8.44457705
44	US	UnitedStates	1991	0	0	0	0		0	0.017342	0	1545	90	580	1601	3.1007705	1.05677035	1.87502666	0.2663489	0.461971035	7.97875615
44	US	UnitedStates	1992	1	0.354263	0.470588	0	0.218101	0	0.053305	0	1974	78	777	1857	3.40252003	1.03673095	1.90710286	0.29555579	0.425717624	8.04321678
2	AU	Australia	2001	1	0.151445	0.458333	0		0	0.015418	0	97	1	50	115	2.93019677	1.11290323	1.32865806	0.60146774	0.53136608	6.31809032
2	AU	Australia	2002	1	0.143375	0.444444	0	0.064691	0	0.013519	0	99	6	31	221	2.618425	1.09226071	1.20238214	0.44841429	0.640256519	10.49501071
2	AU	Australia	2003	2	0.179696	0.438596	0	0.079423	1	0.020685	1	72	3	22	135	3.56150833	1.1888875	1.4611125	0.60208333	0.438852259	5.709325
2	AU	Australia	2004	3	0.314062	0.5	0.004598	0.138354	0.666667	0.027	2	84	3	24	255	4.07833667	1.18889	1.26222333	0.50092667	0.400448082	6.81833333
2	AU	Australia	2005	3	0.288532	0.5	0.003831	0.121267	0.666667	0.023377	2	94	2	42	220	3.57778214	1.13928571	1.30416786	0.6226	0.412790229	5.25963214
2	AU	Australia	2006	3	0.279457	0.483333	0.002995	0.116876	0.666667	0.021621	2	75	2	29	134	3.60640417	1.25	1.36110833	0.455025	0.416875351	3.13742917
2	AU	Australia	2007	3	0.273737	0.491228	0	0.112385	1	0.021006	3	64	1	18	63	3.88269167	1.2953875	1.35267917	0.63095417	0.436265772	3.07539583
2	AU	Australia	2008	3	0.244475	0.491228	0		1	0.019477	3	69	1	30	84	5.124925	1.2125	1.5	0.742235	0.35558189	2.726515
2	AU	Australia	2009	3	0.238633	0.5	0	0.100117	1	0.019107	3	17	0	8	17	3.94444444	1.33333333	1.66666667	0.5	0.407473545	4.61111111
2	AU	Australia	2010	2	0.205584	0.5	0	0.080064	1	0.013144	1	14	0	3	11	3.71667	1.1	1.1	0.26667	0.401944444	4.9
2	AU	Australia	2011	6	0.38569	0.54717	0.004318	0.145719	0.733333	0.028141	11	29	0	7	84	5.63889167	2.22916667	3.33333333	0.79166667	0.320739348	3.98610833
2	AU	Australia	2012	6	0.353746	0.518519	0.003898	0.132328	0.666667	0.027591	10	45	0	17	75	3.98947368	1.71842105	1.93859474	0.32894737	0.366605529	3.82104737
2	AU	Australia	2013	7	0.437126	0.557692	0.004775	0.166169	0.714286	0.031162	15	28	0	7	31	3.38889167	1.75	2.04165833	0.30555833	0.44537037	4.902775
2	AU	Australia	2014	7	0.422795	0.557692	0.004239	0.15874	0.714286	0.02967	15	44	0	3	38	4.95237857	1.73809286	1.97023571	0.56547857	0.33276644	4.22831429
2	AU	Australia	2015	7	0.426471	0.557692	0.003772	0.162025	0.714286	0.028269	15	26	0	4	29	4.75	1.42857143	1.97142857	0.32857143	0.363931148	4.40952143
2	AU	Australia	2016	6	0.385021	0.535714	0.005423	0.142758	0.733333	0.026339	11	15	0	0	17	2.7738	1.28571429	1.5	0.22618571	0.446626984	5
2	AU	Australia	2017	5	0.324115	0.527273	0.047059		0.6	0.02672	6	6	0	0	0	6.5	1	1.33333333	1	0.400438596	3.16666667
2	AU	Australia	2018	5	0.324115	0.527273	0.047059		0.6	0.02672	6
2	AU	Australia	2019	2	0.171417	0.465517	0	0.069385	1	0.013738	1
33	NL	Netherlands	1996	3	0.059727	0.571429	0	0	0.263272	3	0.263282	136	4	25	144	2.56038961	1.12554026	1.61168701	0.1854974	0.5901138	4.77316104
33	NL	Netherlands	1997	5	0.55453	0.592593	0.089474	0.275058	0.4	0.080224	4	217	9	62	245	2.626976	1.167333	1.647584	0.1735	0.544371627	4.71294
33	NL	Netherlands	1998	5	0.54048	0.580645	0.092857	0.269986	0.4	0.074938	4	291	8	95	351	2.74389789	1.10513028	1.51019507	0.17069085	0.52254995	4.83350141
25	IT	Italy	2001	4	0.483038	0.536585	0		1	0.040273	6	523	1	154	417	2.84073711	1.06665876	1.77282732	0.41618299	0.518436153	4.87702216
25	IT	Italy	2002	4	0.473056	0.521739	0	0.215319	1	0.035521	6	529	8	171	279	2.8466407	1.05025075	1.81395477	0.34377387	0.524024654	5.17886231
25	IT	Italy	2003	5	0.539066	0.543478	0.001953	0.241019	0.8	0.040039	8	509	5	145	290	2.83521472	1.06929594	1.61798528	0.30102944	0.528538638	4.92458325
25	IT	Italy	2004	4	0.404183	0.481481	0.002011	0.179184	0.5	0.032533	3	501	7	150	164	2.92636436	1.0499516	1.63212128	0.36547553	0.523290844	4.11510106
25	IT	Italy	2005	6	0.531968	0.541667	0.007816	0.224992	0.533333	0.039568	8	489	12	137	206	2.76003951	1.11158488	1.67902341	0.33085366	0.528023906	3.00934927
25	IT	Italy	2006	7	0.453929	0.54717	0.121219	0.188484	0.333333	0.047872	7	499	2	173	195	2.9463351	1.09054471	1.72725625	0.40232308	0.523092266	2.64489856
25	IT	Italy	2007	7	0.476477	0.56	0.052849	0.194999	0.428571	0.043622	9	399	5	102	1124	2.9650741	1.11850783	1.66717711	0.22309217	0.529615594	2.36170843
25	IT	Italy	2008	8	0.47114	0.571429	0.041549		0.464286	0.04358	13	383	5	100	131	2.8351884	1.13237293	1.62407956	0.2746779	0.536582223	2.75182873
25	IT	Italy	2009	8	0.453102	0.586957	0.041381	0.188724	0.464286	0.042825	13	361	3	70	261	2.69556603	1.08406538	1.55384295	0.31023333	0.553233873	2.83926154
25	IT	Italy	2010	7	0.397802	0.568627	0.036101	0.152794	0.52381	0.035911	11	391	4	61	225	2.96687178	1.1545184	1.72371227	0.39593436	0.500832441	2.81571104
25	IT	Italy	2011	8	0.459052	0.58	0.021885	0.172855	0.535714	0.037191	15	534	0	114	193	2.89505684	1.07807632	1.65718158	0.30484211	0.508191129	2.65041105
25	IT	Italy	2012	7	0.365853	0.54902	0.021919	0.136111	0.428571	0.032769	9	661	6	189	215	2.85601204	1.09263657	1.48677731	0.32164491	0.509642131	2.7829787
25	IT	Italy	2013	5	0.343894	0.527273	0.000894	0.131112	0.8	0.023207	8	681	8	92	327	2.78115495	1.0959802	1.50994802	0.36008465	0.506957622	2.71001535
25	IT	Italy	2014	5	0.325327	0.527273	0.000894	0.122408	0.8	0.022171	8	577	1	86	137	2.70762529	1.11052529	1.46252184	0.23590977	0.537929886	2.88221322
25	IT	Italy	2015	6	0.38113	0.537037	0.00118	0.145311	0.8	0.024333	12	492	0	62	127	2.73107557	1.10091989	1.44446648	0.30826534	0.523206802	3.2055892
25	IT	Italy	2016	6	0.346391	0.535714	0.046032	0.128489	0.666667	0.028682	10	474	1	52	114	2.76678849	1.12786115	1.52120719	0.28801799	0.535437595	3.01393022
25	IT	Italy	2017	6	0.361409	0.527273	0.012641		0.733333	0.027619	11	426	0	16	38	2.82991368	1.08555726	1.51566838	0.28593846	0.532122648	2.93787949
25	IT	Italy	2018	6	0.361409	0.527273	0.012641		0.733333	0.027619	11	158	0	0	0	2.463825	1.05699375	1.52227083	0.14814792	0.58679095	2.768575
25	IT	Italy	2019	6	0.411577	0.54	0.017702	0.167105	0.666667	0.03274	10	5	0	0	0	3.625	1	2	0	0.314583333	3.375
12	DK	Denmark	2002	2	0.251714	0.461538	0	0.114267	1	0.02089	1	96	4	40	191	4.34948519	1.4140963	2.67973148	0.91718148	0.324811385	7.91224259
12	DK	Denmark	2003	3	0.271107	0.471698	0.004105	0.120249	0.666667	0.02838	2	90	4	26	162	4.21521961	1.41195294	2.41951569	0.69542549	0.378983649	8.88599412
12	DK	Denmark	2004	3	0.274274	0.45614	0.000821	0.121144	0.666667	0.026753	2	99	2	37	243	3.84052157	1.12418235	2.20098039	0.91535882	0.35725957	5.56176667
12	DK	Denmark	2005	3	0.248131	0.464286	0.000766	0.104438	0.666667	0.023158	2	105	4	44	138	3.64139839	1.33736452	2.29166613	0.84650484	0.42124488	5.1016129
12	DK	Denmark	2006	4	0.295354	0.453125	0.001864	0.124197	0.5	0.026914	3	158	2	66	319	3.94369	1.26041625	2.25149625	0.7940775	0.410813091	3.7611375
12	DK	Denmark	2007	4	0.331486	0.5	0.000672	0.136365	0.833333	0.026316	5	234	0	91	350	4.0403	1.20907391	2.07736522	0.73817536	0.410508429	3.11576087
12	DK	Denmark	1988	0	0	0	0		0	0.015152	0	7	0	1	11	2.1875	1	1.6875	0.25	0.489583333	13.9375
12	DK	Denmark	1989	0	0	0	0	0	0	0.014925	0	26	1	6	52	3.10256154	1.00961538	2.07051538	0.5	0.379311661	8.15705385
12	DK	Denmark	1990	0	0	0	0		0	0.017342	0	17	0	3	32	3.41666667	1.25	2.16666667	0.625	0.374936869	9.91666667
12	DK	Denmark	1991	0	0	0	0		0	0.017342	0	27	1	3	37	3.3625	1.15625	2.01875	0.40625	0.435714286	9.875
12	DK	Denmark	1992	0	0	0	0	0	0	0.014493	0	32	0	7	27	3.80666667	1.20555333	2.22778	0.72778	0.331838624	9.37444667
12	DK	Denmark	1993	0	0	0	0		0	0.014286	0	37	2	11	53	3.61754211	1.20350526	2.45350526	0.67718947	0.392798663	8.39210526
12	DK	Denmark	1994	0	0	0	0	0	0	0.013045	0	53	0	23	145	3.98973793	1.18308966	2.24425172	0.61699655	0.370257643	8.28941034
12	DK	Denmark	1995	1	0.221631	0.478261	0	0.10968	0	0.031209	0	52	2	2	94	3.15078235	1.17511176	2.01332353	0.34117647	0.520884508	8.24222941
12	DK	Denmark	1996	1	0.027586	0.5	0	1	0.099966	0	0.099973	83	5	22	118	3.99854688	1.29656875	2.35534375	0.50675625	0.388825899	9.31840313
12	DK	Denmark	1997	2	0.285692	0.5	0	0.140769	1	0.035343	1	100	9	32	67	3.96666286	1.26848571	2.40578571	0.72857143	0.360287999	8.98866286
12	DK	Denmark	1998	2	0.278927	0.486486	0	0.138416	1	0.032924	1	87	2	38	85	4.06203556	1.31388889	2.46944667	0.79351778	0.396068489	6.89611333
12	DK	Denmark	1999	2	0.255325	0.487179	0	0.126852	1	0.029777	1	146	3	62	130	4.73726739	1.31506522	2.6173913	0.87318913	0.353453385	12.39131957
12	DK	Denmark	2000	2	0.254212	0.5	0	0.131079	1	0.028193	1	104	5	35	152	5.158856	1.273334	2.465332	1.104	0.346878843	13.052572
12	DK	Denmark	2001	2	0.263193	0.478261	0		1	0.023759	1	61	2	31	97	4.32936429	1.25396905	2.61904762	0.73412857	0.374065419	9.26587143
25	IT	Italy	1998	3	0.470285	0.529412	0	0.236284	1	0.043567	3	416	5	110	255	3.108175	1.1134075	1.8855925	0.38576625	0.480741443	5.43811438
25	IT	Italy	1999	3	0.432862	0.527778	0	0.21697	1	0.039248	3	730	9	331	2550	3.6932117	1.15285904	1.89721968	0.85641223	0.472128715	6.05139628
25	IT	Italy	2000	3	0.395647	0.526316	0	0.205599	1	0.037548	3	533	3	171	355	3.20247473	1.08286022	1.97569946	0.52723441	0.462976559	5.48513925
40	SE	Sweden	1986									22	1	6	2	1.6	1	1	0.13333333	0.772222222	4.37777333
40	SE	Sweden	1987									26	0	9	11	1.79411765	1.02941176	1.22058824	0.13235294	0.726470588	4.92647059
40	SE	Sweden	1988	0	0	0	0		0	0.015152	0	23	0	4	7	2.97436154	1	1.07692308	0.30769231	0.588644689	3.19230769
40	SE	Sweden	1989	0	0	0	0	0	0	0.014925	0	34	2	12	24	2.33485	1.01515	1.18787727	0.15151364	0.604148629	4.30605909
40	SE	Sweden	1990	0	0	0	0		0	0.017342	0	38	0	5	17	2.35507391	1.0144913	1.27536522	0.08695652	0.598654244	4.77536087
40	SE	Sweden	1991	0	0	0	0		0	0.017342	0	49	1	3	37	2.25617407	1.09876667	1.2037037	0.11111111	0.634553204	4.40123333
40	SE	Sweden	1992	0	0	0	0	0	0	0.014493	0	76	2	8	37	2.58531905	1.05555476	1.26190238	0.2361119	0.521560847	4.3174619
40	SE	Sweden	1993	0	0	0	0		0	0.014286	0	111	5	12	68	2.40329167	1	1.22232083	0.14030208	0.603990713	4.56998333
40	SE	Sweden	1994	0	0	0	0	0	0	0.013045	0	105	2	18	59	2.28099298	1.10526316	1.22894912	0.1353807	0.605012531	3.69678421
16	FR	France	1994	2	0.476636	0.529412	0	0.262138	1	0.063163	1	597	20	92	311	3.21394202	1.10868277	2.03245252	0.27437815	0.45539064	6.99611471
26	JP	Japan	1993	0	0	0	0		0	0.014286	0	489	19	86	958	4.69699938	1.00419188	1.81107938	0.28249438	0.362125568	5.19957188
26	JP	Japan	1994	0	0	0	0	0	0	0.013045	0	392	6	69	451	4.657296	1.022222	1.83690733	0.29016667	0.323281845	6.16676
26	JP	Japan	1995	0	0	0	0	0	0	0.011364	0	375	6	43	341	4.92571866	1.01990075	1.92783433	0.24063657	0.311745487	5.02517015
26	JP	Japan	1996	0	0.010791	0	0	2	0	0	0	458	21	106	531	4.47669876	1.00414099	1.63355031	0.35417019	0.30280586	5.53053106
26	JP	Japan	1997	2	0.227285	0.484848	0	0.110735	1	0.037737	1	1302	21	202	1092	4.87707189	1.03748313	1.52554578	0.40106627	0.310816811	5.21733735
26	JP	Japan	1998	2	0.2232	0.473684	0	0.109501	1	0.035095	1	928	16	270	888	4.55466512	1.01779359	1.38140285	0.27952527	0.331828076	5.38994021
26	JP	Japan	1999	3	0.373623	0.527778	0.004743	0.186432	0.666667	0.040271	2	883	7	288	1020	4.05514296	1.01462887	1.53204472	0.20760176	0.356656999	5.18773697
26	JP	Japan	2000	3	0.367303	0.526316	0.002541	0.190384	0.666667	0.037991	2	1115	27	440	973	4.04122835	1.00691371	1.57946573	0.24682523	0.350579818	5.73006542
26	JP	Japan	2001	3	0.348926	0.511628	0.002053		0.666667	0.032159	2	1205	25	604	932	4.48156176	1.00617994	1.60273166	0.18982508	0.325271672	5.95541661
26	JP	Japan	2002	4	0.383805	0.533333	0.060847	0.173406	0.5	0.040858	3	1036	15	506	793	4.1789844	1.01301064	1.66726312	0.25242128	0.33961179	6.37862411
26	JP	Japan	2003	3	0.228952	0.454545	0.059113	0.101392	0.333333	0.032337	1	891	25	493	2080	4.00901496	1.01476538	1.61558291	0.21905769	0.335283574	6.4630359
26	JP	Japan	2004	3	0.245541	0.464286	0.061576	0.107643	0.333333	0.031521	1	290	8	158	341	3.85892828	1.00252525	1.47491616	0.25763636	0.406778798	5.87223535
26	JP	Japan	2005	4	0.292818	0.490566	0.057471	0.122799	0.5	0.032661	3	276	3	65	280	3.17004848	1.05944091	1.31436818	0.1080803	0.422734765	5.1974197
26	JP	Japan	2006	7	0.424696	0.508772	0.067655	0.176387	0.428571	0.047283	9	295	5	212	243	3.77718676	1.11029412	1.43818235	0.33700882	0.378461904	3.91329118
26	JP	Japan	2007	7	0.474537	0.54902	0.060208	0.195167	0.52381	0.045051	11	275	2	64	248	3.54292803	1.03454242	1.15755758	0.17297955	0.383316584	3.99671894
26	JP	Japan	2008	7	0.487694	0.538462	0.00504		0.714286	0.03752	15	1128	20	356	1896	3.97054123	1.02234185	1.11230154	0.16492862	0.364058592	5.56529754
26	JP	Japan	2009	7	0.47845	0.55102	0.00494	0.201998	0.714286	0.036595	15	965	3	216	921	3.7880423	1.01344743	1.09739169	0.20168313	0.382614444	4.77487286
26	JP	Japan	2010	8	0.55649	0.568627	0.007778	0.218341	0.714286	0.037637	20	2124	45	673	2446	3.90232117	1.01453228	1.13183874	0.25851201	0.357837381	5.13647973
26	JP	Japan	2011	9	0.592972	0.58	0.005376	0.2259	0.75	0.038419	27	2883	54	791	3019	3.79100944	1.01092059	1.09549841	0.24093413	0.362539536	5.00951149
26	JP	Japan	2012	9	0.574233	0.583333	0.004959	0.215788	0.722222	0.03773	26	3410	60	825	3245	3.9817999	1.01001638	1.12019296	0.26760251	0.348417195	5.29124673
26	JP	Japan	2013	6	0.402617	0.537037	0.001172	0.15356	0.866667	0.026831	13	3781	89	822	3123	4.09541161	1.01812759	1.09687143	0.26837259	0.343655595	5.09995339
26	JP	Japan	2014	6	0.381093	0.537037	0.001172	0.143308	0.866667	0.025647	13	3961	23	848	3367	4.01010166	1.01918814	1.08237611	0.25074969	0.349993563	5.32981735
26	JP	Japan	2015	5	0.320315	0.517857	0	0.121903	1	0.020986	10	3956	7	426	3542	3.97096801	1.02483052	1.10792447	0.26869111	0.347986633	5.34348268
26	JP	Japan	2016	5	0.31576	0.491803	0	0.117756	1	0.020921	10	3283	1	333	2274	3.79429923	1.02339713	1.11021907	0.24671025	0.357183227	5.36121665
26	JP	Japan	2017	5	0.327096	0.491525	0		1	0.022098	10	2219	0	88	1058	3.95415226	1.03545726	1.15989371	0.31260258	0.356379808	3.96629952
26	JP	Japan	2018	5	0.327096	0.491525	0		1	0.022098	10	319	0	10	6	3.649703	1.01	1.080013	0.214366	0.368069786	3.013164
26	JP	Japan	2019	5	0.355358	0.482143	0.00043	0.145424	0.9	0.026542	9	5	0	0	0	4	1	1	0	0.258333333	2.125
25	IT	Italy	1990	0	0	0	0		0	0.017342	0	176	6	55	71	3.00987188	1.03038281	1.6230125	0.32012813	0.478174751	5.48766094
25	IT	Italy	1991	0	0	0	0		0	0.017342	0	167	2	79	24	3.01725455	1.01948052	1.68626883	0.42807662	0.446472377	4.81627922
25	IT	Italy	1992	0	0	0	0	0	0	0.014493	0	203	12	73	42	2.96121948	1.00432857	1.51075195	0.20317532	0.473761853	5.26572078
25	IT	Italy	1993	0	0	0	0		0	0.014286	0	181	8	32	99	3.34655	1.03312051	1.73298333	0.44446026	0.433148911	4.92716795
25	IT	Italy	1994	0	0	0	0	0	0	0.013045	0	190	4	19	96	2.8927675	1.04428625	1.64577375	0.338245	0.523452629	5.54871875
25	IT	Italy	1995	1	0.221631	0.478261	0	0.10968	0	0.031209	0	189	1	28	126	3.10043377	1.07198571	1.68806364	0.40238182	0.485768656	7.5476987
25	IT	Italy	1996	2	0.044011	0.545455	0	1	0.178822	1	0.17883	326	13	82	165	2.81730556	1.08080635	1.73697937	0.21838651	0.540112135	5.30725635
25	IT	Italy	1997	3	0.481162	0.533333	0	0.240142	1	0.046373	3	412	17	119	159	2.80792222	1.04802778	1.7409127	0.27815635	0.516109928	5.27709524
34	NO	Norway	2001	2	0.142493	0.37931	0		1	0.023697	1	16	0	3	22	4.13888333	1.67778333	2.28888333	0.22221667	0.297407407	11.12221667
34	NO	Norway	2002	2	0.136217	0.375	0	0.061172	1	0.020993	1	15	0	1	16	3.73333333	1.41666667	2.41666667	0.25	0.32718254	5.35
34	NO	Norway	2003	2	0.152005	0.378788	0	0.06776	1	0.019277	1	9	0	2	5	3.33333333	1.58333333	1.83333333	0.25	0.415277778	5.75
34	NO	Norway	2004	2	0.15456	0.376812	0	0.068363	1	0.018911	1	3	0	1	1	3.66666667	1.66666667	2	0	0.333333333	6.66666667
34	NO	Norway	2005	2	0.135523	0.376812	0	0.057324	1	0.016544	1	8	0	3	28	3.5	1.41666667	1.58333333	0.5	0.430555556	3.41666667
34	NO	Norway	2006	2	0.151775	0.376623	0	0.064474	1	0.01533	1	11	0	1	4	2.75	1.33333333	1.55555	0.16666667	0.606481481	4.38888333
34	NO	Norway	2007	2	0.132704	0.378378	0	0.054993	1	0.015054	1	7	0	2	5	3.66666667	1.16666667	1.5	0.33333333	0.4	2.16666667
34	NO	Norway	2008	3	0.177009	0.430769	0.001848		0.333333	0.018978	1	21	0	8	25	3.3833375	1.3166625	1.5625	0.2083375	0.436458333	3.479175
34	NO	Norway	2009	2	0.1164	0.428571	0.000756	0.048873	0	0.014182	0	8	0	2	7	3.5	1.5	2	0	0.316666667	3.8
34	NO	Norway	2010	2	0.12779	0.426471	0.000336	0.049813	0	0.012979	0	13	0	10	14	3.5	1.19047143	1.64285714	0.42857143	0.410714286	3.97618571
34	NO	Norway	2011	1	0.059667	0.381579	0	0.022784	0	0.008781	0	35	0	15	18	3.09615385	1.23076923	1.42307692	0.30769231	0.430662393	3.54486923
34	NO	Norway	2012	1	0.068002	0.405797	0	0.025566	0	0.008746	0	26	0	7	21	2.55302727	1.13636364	1.38636364	0.18181818	0.591666667	2.91666364
34	NO	Norway	2013	1	0.070607	0.414286	0	0.026892	0	0.008611	0	35	0	7	36	2.5	1.20555833	1.552775	0.11110833	0.550694444	2.34028333
34	NO	Norway	2014	1	0.066523	0.414286	0	0.025038	0	0.00839	0	24	0	5	13	3.46667	1.05	1.34167	0.025	0.49827381	3.45833
34	NO	Norway	2015	1	0.064668	0.408451	0	0.024649	0	0.007957	0	30	0	2	32	4.16918182	1.2298	1.66413636	0.06060909	0.482431457	2.89393636
34	NO	Norway	2016	1	0.068607	0.405405	0	0.025516	0	0.007894	0	18	0	5	11	2.82142857	1.14285714	1.47618571	0	0.517261905	3.41667143
34	NO	Norway	2017	3	0.25549	0.5	0		1	0.015384	3	27	0	2	14	2.87334	1.18	1.59998	0.17334	0.459	3.08
34	NO	Norway	2018	3	0.25549	0.5	0		1	0.015384	3
34	NO	Norway	2019	2	0.215194	0.490909	0	0.08715	1	0.013804	1
3	BE	Belgium	2001	5	0.466566	0.55	0.034964		0.6	0.050677	6	146	4	39	180	3.85752462	1.34362615	2.56738154	0.38807077	0.378394144	5.65522154
3	BE	Belgium	2002	5	0.448307	0.533333	0.026058	0.202445	0.6	0.044782	6	149	4	57	152	3.31454324	1.32757297	2.53748108	0.52027027	0.445881596	5.74810135
3	BE	Belgium	2003	7	0.567688	0.555556	0.035151	0.2531	0.47619	0.055482	10	193	9	83	114	3.24540114	1.38584091	2.44752159	0.33988182	0.463044201	4.5066375
3	BE	Belgium	2004	7	0.567381	0.565217	0.046124	0.250753	0.428571	0.054963	9	223	5	107	401	3.333667	1.393669	2.575667	0.296499	0.442799303	4.044998
3	BE	Belgium	2005	7	0.561681	0.565217	0.032337	0.237316	0.571429	0.046514	12	237	7	86	261	4.09640833	1.42442083	2.81651771	0.56070625	0.404614717	3.43000729
3	BE	Belgium	2006	9	0.68096	0.58	0.050566	0.286076	0.527778	0.054436	19	286	9	119	559	4.12360367	1.47092661	2.94723945	0.66210092	0.395121576	3.24775321
3	BE	Belgium	2007	9	0.625793	0.583333	0.040387	0.258042	0.527778	0.052097	19	446	8	286	817	3.91641074	1.35720909	2.49946942	0.58529091	0.387455376	2.49225785
3	BE	Belgium	2008	8	0.506161	0.583333	0.019794		0.5	0.043011	14	336	15	161	292	3.54577769	1.35995308	2.65486231	0.52138846	0.423650056	2.95378308
3	BE	Belgium	2009	8	0.501722	0.586957	0.012267	0.210645	0.535714	0.041633	15	343	7	125	279	3.93035614	1.41170789	2.7462693	0.4828114	0.40346815	3.05269386
3	BE	Belgium	2010	8	0.49568	0.557692	0.010671	0.193933	0.5	0.03851	14	324	6	100	326	3.69745289	1.41414793	2.75535289	0.53706364	0.427538455	2.95468099
3	BE	Belgium	2011	10	0.54716	0.58	0.021117	0.207239	0.422222	0.044018	19	390	9	101	479	3.57817373	1.45156186	2.69500085	0.56530847	0.397247088	3.18130254
3	BE	Belgium	2012	11	0.594792	0.595745	0.020485	0.223102	0.454545	0.046419	25	375	3	116	338	3.87227419	1.42914032	2.78964435	0.57741935	0.379908149	3.44675323
3	BE	Belgium	2013	11	0.58238	0.591837	0.015257	0.222064	0.490909	0.046359	27	241	2	64	331	3.56826602	1.46402039	2.56524951	0.38262913	0.450340304	3.28966311
3	BE	Belgium	2014	11	0.569489	0.591837	0.012486	0.214345	0.527273	0.043834	29	271	1	42	255	3.4158617	1.34037234	2.31227872	0.35156915	0.423163132	3.46827872
3	BE	Belgium	2015	11	0.573231	0.591837	0.01151	0.218272	0.527273	0.041688	29	238	1	37	186	3.519274	1.404667	2.519833	0.54197	0.417542118	3.074499
3	BE	Belgium	2016	10	0.57013	0.566038	0.006232	0.212145	0.6	0.038563	27	270	0	21	136	3.60798025	1.35839753	2.40533333	0.4480358	0.402110066	2.65444568
3	BE	Belgium	2017	9	0.539873	0.58	0.006727		0.638889	0.037338	23	241	1	12	114	4.00970405	1.47992297	2.45025541	0.64417703	0.378046295	2.98318919
3	BE	Belgium	2018	9	0.539873	0.58	0.006727		0.638889	0.037338	23	70	0	9	4	4.09380625	1.48854375	2.95129375	0.19980625	0.419503066	3.0240875
3	BE	Belgium	2019	7	0.470708	0.5625	0.025032	0.190564	0.571429	0.037468	12	1	0	0	0	4	1	3	1	0.25	4
44	US	UnitedStates	1986	1	0.022744	1	0	0	0	0.10582	0	470	10	184	359	2.82570048	1.03564593	1.68711579	0.13784402	0.49794752	6.85443206
44	US	UnitedStates	1987	1	0.022744	1	0	0	0	0.102564	0	541	30	189	398	2.8387206	1.04344206	1.79541674	0.15283476	0.517849848	8.11021373
44	US	UnitedStates	1988	1	0.128944	0.363636	0		0	0.057794	0	663	33	290	504	2.77790375	1.03064345	1.74461423	0.18264644	0.488099604	7.25139588
44	US	UnitedStates	1989	1	0.10609	0.380952	0	0.059617	0	0.054881	0	766	72	270	982	3.09593145	1.03950472	1.88663931	0.25280943	0.461407477	8.76642075
33	NL	Netherlands	1994	2	0.476636	0.529412	0	0.262138	1	0.063163	1	115	4	27	59	2.7682375	1.14434643	1.65285	0.23384286	0.530538871	5.01734643
33	NL	Netherlands	1995	3	0.611936	0.578947	0	0.304907	1	0.068974	3	116	4	36	113	2.90762857	1.16600476	1.81106667	0.24338571	0.520115268	5.38822698
29	LU	Luxembourg	2002	2	0.233003	0.45283	0	0.105871	1	0.020732	1	15	0	4	4	2.99998333	1.5	1.55555	0	0.399074074	4.33333333
29	LU	Luxembourg	2003	2	0.229252	0.438596	0	0.102466	1	0.019355	1	8	0	3	1	2.5	1.8	2.13333333	0	0.416666667	3.76666667
29	LU	Luxembourg	2004	1	0.088618	0.366197	0	0.03965	0	0.012346	0	7	0	5	0	3	1.6	1.8	0	0.352222222	4.26666
29	LU	Luxembourg	2005	1	0.087513	0.376812	0	0.03726	0	0.010785	0	6	0	2	0	2.08333333	1.16666667	1.16666667	0	0.520833333	1.41666667
29	LU	Luxembourg	2006	1	0.081968	0.371795	0	0.034324	0	0.010314	0	16	0	2	2	3.504175	1.145825	1.145825	0.125	0.312430556	2.429175
29	LU	Luxembourg	2007	2	0.152584	0.405797	0	0.063306	1	0.014874	1	12	0	6	2	4.72857143	1.57142857	1.64285714	0.78571429	0.276360544	2
29	LU	Luxembourg	2008	2	0.13596	0.411765	0		1	0.014078	1	7	0	1	0	3.625	1.916675	1.916675	0	0.28125	1.791675
29	LU	Luxembourg	2009	2	0.129421	0.421875	0	0.054758	1	0.01404	1	9	0	2	2	3.66666	1.5	1.66666	0	0.341666667	2.8
29	LU	Luxembourg	2010	4	0.297919	0.5	0.000288	0.116901	0.833333	0.0209	5	26	0	3	19	5.61905	2.121425	2.6392875	0.75	0.265079365	3.840475
29	LU	Luxembourg	2011	5	0.337719	0.5	0.000864	0.128603	0.8	0.023433	8	29	0	7	8	3.96524	1.92953	2.16237	0	0.273190476	3.48334
29	LU	Luxembourg	2012	6	0.427306	0.54902	0.000855	0.160526	0.866667	0.026657	13	41	0	12	18	5.29860833	2.28473333	2.93055833	0.30555833	0.234264771	3
29	LU	Luxembourg	2013	6	0.431447	0.54717	0.000421	0.164638	0.933333	0.026715	14	32	0	6	16	4.11508333	2.18849167	2.4258	0.259525	0.292639834	3.803575
29	LU	Luxembourg	2014	6	0.416241	0.54717	0.000421	0.156747	0.933333	0.025335	14	11	0	2	4	3.46666	2.2	2.6	0.2	0.297777778	1.81334
29	LU	Luxembourg	2015	6	0.418689	0.54717	0.00042	0.159609	0.933333	0.024095	14	21	0	3	12	3.4895875	2.1979125	2.6354125	0.125	0.366319444	3.03125
29	LU	Luxembourg	2016	6	0.439215	0.535714	0.000454	0.163513	0.933333	0.02439	14	22	0	2	6	3.22916667	2.1389	2.30556667	0.05555	0.36412037	2.6875
29	LU	Luxembourg	2017	5	0.372344	0.527273	0.000336		0.9	0.022444	9	10	0	2	2	5.5	2.63334	3.03334	0.23334	0.359126984	3.06666
29	LU	Luxembourg	2018	5	0.372344	0.527273	0.000336		0.9	0.022444	9	2	0	0	0	5.5	3	3.5	3	0.183333333	2
29	LU	Luxembourg	2019	2	0.119587	0.409091	0.00043	0.048198	0	0.013984	0
17	GB	UnitedKingdom	2006	6	0.494813	0.527273	0.007706	0.206384	0.733333	0.037843	11	141	3	33	361	3.24792899	1.27384493	2.03178116	0.23647391	0.459765355	3.39713478
17	GB	UnitedKingdom	2007	7	0.552143	0.54902	0.006315	0.227842	0.714286	0.040809	15	225	3	74	317	3.28355349	1.20872093	1.8984907	0.27448837	0.482380722	2.73974186
17	GB	UnitedKingdom	2008	8	0.555683	0.56	0.005262		0.714286	0.041604	20	277	7	66	805	3.59958765	1.34670864	2.1194	0.4410642	0.480825228	2.93718148
17	GB	UnitedKingdom	2009	9	0.594123	0.586957	0.006977	0.251465	0.666667	0.044988	24	248	3	45	944	3.73071609	1.35297586	2.06281839	0.36391494	0.402336508	2.84332299
17	GB	UnitedKingdom	2010	11	0.699739	0.604167	0.015005	0.2748	0.581818	0.049583	32	414	6	99	543	4.12615	1.32867203	2.16559153	0.38837712	0.366248401	2.98608475
17	GB	UnitedKingdom	2011	12	0.714862	0.617021	0.016395	0.27237	0.590909	0.049991	39	624	0	157	764	3.91740676	1.40079527	2.35934865	0.37636081	0.367836383	3.35782905
17	GB	UnitedKingdom	2012	16	0.852721	0.7	0.077687	0.320199	0.483333	0.067327	58	812	4	161	1074	3.59684388	1.3273551	2.12264694	0.3401148	0.403252798	3.15331837
17	GB	UnitedKingdom	2013	14	0.73478	0.659091	0.073401	0.28017	0.483516	0.060581	44	745	23	148	989	4.11648578	1.28178431	1.96674853	0.5508299	0.386309789	3.34022353
17	GB	UnitedKingdom	2014	16	0.783373	0.690476	0.064718	0.294575	0.466667	0.063063	56	898	2	138	945	3.61136635	1.25938462	1.91643654	0.35499712	0.402442816	3.14817837
17	GB	UnitedKingdom	2015	15	0.758143	0.674419	0.053131	0.288458	0.485714	0.056408	51	751	4	126	587	3.72345051	1.27141364	1.95537929	0.38988788	0.389634508	3.50683636
17	GB	UnitedKingdom	2016	16	0.819972	0.666667	0.05959	0.304899	0.458333	0.060588	55	807	0	58	1958	3.84774365	1.2283547	1.86598564	0.3682558	0.398063947	3.55511547
17	GB	UnitedKingdom	2017	14	0.725813	0.644444	0.056972		0.450549	0.057604	41	562	1	42	314	3.95879565	1.27533043	1.76735652	0.48819304	0.375266105	2.98608
17	GB	UnitedKingdom	2018	14	0.725813	0.644444	0.056972		0.450549	0.057604	41	100	0	9	1	4.05831724	1.33743793	1.72742069	0.49425172	0.379024854	2.91401379
17	GB	UnitedKingdom	2019	11	0.70314	0.613636	0.028623	0.286162	0.509091	0.054346	28	1	0	0	0	2	1	1	1	0.5	4
27	KR	Korea	2004	1	0.142068	0.433333	0	0.062564	0	0.012529	0	22	4	8	14	3.33334	1.4	1.78334	0.25	0.364166667	5.76666
27	KR	Korea	2005	1	0.128587	0.440678	0	0.054012	0	0.011077	0	30	3	22	42	3.0416625	1	1.4791625	0.5208375	0.490625	3.46875
27	KR	Korea	2006	1	0.124049	0.432836	0	0.051734	0	0.010512	0	170	81	55	239	4.54471579	1	1.68991579	0.93813684	0.302403802	5.20376316
27	KR	Korea	2007	1	0.118476	0.444444	0	0.048404	0	0.010293	0	101	7	35	179	4.2202381	1	1.73611429	0.5	0.274912604	3.87915714
27	KR	Korea	2008	1	0.111461	0.459016	0		0	0.00968	0	260	2	52	531	4.86279821	1	1.27371071	0.51745893	0.26267437	5.27224107
27	KR	Korea	2009	0	0	0	0	0	0	0.005217	0	457	6	111	1065	4.78020192	1.01450481	1.19388846	0.57957404	0.260868907	3.92350769
27	KR	Korea	2010	0	0	0	0	0	0	0.004926	0	862	23	227	1957	4.8410328	1.0233336	1.3454728	0.6664904	0.241715593	4.5407784
27	KR	Korea	2011	0	0	0	0	0	0	0.004926	0	1233	64	185	2922	4.92003874	1.01797539	1.36562199	0.71040262	0.247656989	4.80644293
27	KR	Korea	2012	1	0.079339	0.41791	0	0.030005	0	0.008644	0	973	53	120	2392	4.89177961	1.04280461	1.36425789	0.70906447	0.273991235	4.68349539
27	KR	Korea	2013	1	0.068288	0.402778	0	0.026173	0	0.008581	0	1094	31	99	2374	5.19490073	1.01942044	1.1843073	0.7587	0.256481518	4.8892365
27	KR	Korea	2014	2	0.103268	0.42029	0	0.038863	1	0.012088	1	1322	8	175	2796	5.05341769	1.01431615	1.19007538	0.66873077	0.247729859	5.15032923
27	KR	Korea	2015	2	0.102697	0.414286	0	0.03912	1	0.011449	1	1274	0	79	1857	5.26185598	1.00836564	1.06862896	0.84718726	0.230936134	5.12776834
27	KR	Korea	2016	2	0.111686	0.410959	0	0.041579	1	0.011357	1	1675	2	31	1751	5.34556323	1.00754888	1.02443991	0.9821296	0.232289147	5.34356143
27	KR	Korea	2017	2	0.097627	0.402778	0		1	0.012477	1	1622	0	5	962	5.42972559	1.00460427	1.01277536	1.10102938	0.223885675	5.11051991
27	KR	Korea	2018	2	0.097627	0.402778	0		1	0.012477	1	487	0	0	19	5.10878843	1	1.02754793	0.9168719	0.230389159	4.41692727
27	KR	Korea	2019	1	0.025121	0.341772	0	0.009774	0	0.011671	0
3	BE	Belgium	1995	2	0.429946	0.52381	0	0.21402	1	0.049751	1	108	4	29	112	3.32492222	1.18148	2.10899111	0.25926	0.428871693	7.28396889
3	BE	Belgium	1996	3	0.05959	0.545455	0	1	0.245819	3	0.245826	77	1	25	73	3.23333333	1.32777857	2.05992143	0.32261905	0.453662604	6.96745952
3	BE	Belgium	1997	3	0.442855	0.533333	0	0.220821	1	0.046812	3	154	9	80	117	3.12071852	1.21843333	2.33587407	0.25473519	0.444147768	5.57641667
3	BE	Belgium	1998	3	0.434076	0.529412	0	0.217823	1	0.043989	3	177	5	73	300	3.70196806	1.30370417	2.60347361	0.31921389	0.439640564	7.17266944
3	BE	Belgium	1999	3	0.418757	0.527778	0	0.209618	1	0.03938	3	197	3	78	264	3.43866269	1.30101343	2.40347612	0.29118806	0.404406782	7.77264328
3	BE	Belgium	2000	3	0.3937	0.526316	0	0.204581	1	0.037553	3	178	6	70	178	3.54889865	1.25574324	2.51918784	0.42533784	0.444135207	5.60763649
22	IL	Israel	2006	2	0.067064	0.3625	0	0.026628	1	0.018727	1	264	11	138	362	3.17872676	1.14932394	1.96766338	0.88123099	0.433684282	2.64630986
22	IL	Israel	2007	2	0.082342	0.373333	0	0.03269	1	0.01669	1	240	5	113	483	3.30814487	1.12831282	1.81440256	0.84823974	0.419044227	2.71183846
22	IL	Israel	2008	3	0.114061	0.394366	0		1	0.019887	3	228	8	87	383	3.62927105	1.16894868	2.09250658	0.78985132	0.360414024	2.82756184
22	IL	Israel	2009	3	0.107188	0.397059	0	0.043183	1	0.019785	3	193	3	79	236	4.17602361	1.09308889	2.0847375	0.80453056	0.345704925	2.95355278
22	IL	Israel	2010	3	0.095114	0.381579	0	0.035097	1	0.018703	3	233	4	58	253	3.25556351	1.1273473	2.17692838	0.44642703	0.425005248	3.16242162
22	IL	Israel	2011	3	0.160944	0.47541	0	0.060134	1	0.017257	3	234	10	57	269	3.41747857	1.13495143	1.91426857	0.45517429	0.391496466	2.78368571
22	IL	Israel	2012	3	0.131022	0.466667	0.00056	0.048163	0.666667	0.017255	2	155	2	37	181	3.29455574	1.12997705	1.74574426	0.53210328	0.414653414	3.35663279
22	IL	Israel	2013	3	0.228671	0.5	0	0.086879	1	0.015864	3	189	1	51	271	3.75516607	1.19106964	2.07136429	0.6193875	0.39275031	3.57591607
22	IL	Israel	2014	4	0.296584	0.517857	0	0.111562	1	0.018504	6	154	0	17	195	3.6176902	1.30325882	2.27218039	0.44757451	0.405424575	2.97901569
22	IL	Israel	2015	6	0.366592	0.537037	0.004762	0.139332	0.733333	0.024942	11	111	0	14	71	3.362664	1.54356	2.396668	0.320004	0.419604233	3.583336
22	IL	Israel	2016	6	0.3827	0.526316	0.004586	0.142194	0.733333	0.025106	11	144	0	13	75	3.90593824	1.33476765	2.31416765	0.56209118	0.370323452	3.86404412
22	IL	Israel	2017	6	0.381545	0.537037	0.005089		0.733333	0.026758	11	159	0	5	50	4.05167027	1.12716757	1.78757568	0.40625405	0.34013167	2.90024054
22	IL	Israel	2018	6	0.381545	0.537037	0.005089		0.733333	0.026758	11	140	0	2	0	4.970525	1.044975	1.13955833	0.0184	0.305838306	3.04679167
22	IL	Israel	2019	6	0.414101	0.54	0.007999	0.167663	0.666667	0.032316	10	3	0	0	0	2.66666667	1	1	0	0.388888889	5
22	IL	Israel	1997	1	0.183915	0.470588	0	0.090495	0	0.021693	0	32	3	13	58	3.09920667	1.25	1.63571333	0.26349333	0.488042328	9.59206
22	IL	Israel	1998	1	0.181289	0.461538	0	0.089772	0	0.020176	0	19	2	5	139	2.28703333	1.03703333	1.46296667	0.22222222	0.570679012	9.83703333
22	IL	Israel	1999	1	0.170939	0.463415	0	0.084984	0	0.018242	0	21	0	10	37	3.41818182	1.29545455	1.75	0.65454545	0.46758658	9.68181818
22	IL	Israel	2000	1	0.167109	0.47619	0	0.086082	0	0.017588	0	29	4	16	22	2.808335	1.166665	1.64167	0.533335	0.535416667	7.833335
22	IL	Israel	2001	1	0.151445	0.458333	0		0	0.015418	0	95	5	33	268	4.02806552	1.32260345	2.1272	0.81546207	0.462476406	12.13157586
22	IL	Israel	2002	0	0	0	0	0	0	0.005859	0	93	7	46	248	3.22492813	1.1484375	1.6918875	0.78422813	0.453850801	8.20892813
22	IL	Israel	2003	0	0	0	0	0	0	0.005639	0	118	10	52	197	3.1626814	1.1299	1.51092791	0.9531186	0.47044789	5.83331395
22	IL	Israel	2004	0	0	0	0	0	0	0.005464	0	154	5	80	372	3.27134074	1.1003963	1.91931296	0.80004259	0.44372542	5.04585556
22	IL	Israel	2005	1	0.002215	1	0	0	0	0.03413	0	196	5	92	299	3.63345857	1.16843	1.95870143	0.81754857	0.432189887	4.40813143
17	GB	UnitedKingdom	1997	2	0.227285	0.484848	0	0.110735	1	0.037737	1	158	7	63	231	3.45148929	1.11351964	1.61109643	0.39251786	0.538105819	6.28936964
17	GB	UnitedKingdom	1998	2	0.2232	0.473684	0	0.109501	1	0.035095	1	119	1	42	150	3.19370943	1.14025094	1.64685472	0.16320755	0.514698513	5.44748302
17	GB	UnitedKingdom	1999	3	0.337846	0.487179	0.001318	0.168677	0.666667	0.040121	2	167	4	67	234	2.81079394	1.11327727	1.50297576	0.18886515	0.548765003	4.50224848
17	GB	UnitedKingdom	2000	4	0.409739	0.526316	0.005929	0.212324	0.5	0.048906	3	202	10	88	450	3.03345846	1.17081846	1.76834154	0.25384615	0.484591728	5.37728923
17	GB	UnitedKingdom	2001	5	0.514234	0.52381	0.004831		0.7	0.049176	7	150	2	46	749	3.24403134	1.19900448	1.7522	0.25124328	0.500462155	9.64627015
17	GB	UnitedKingdom	2002	4	0.439938	0.489796	0	0.200903	1	0.035131	6	168	2	81	266	3.43161061	1.18463333	1.79546667	0.20586818	0.45681165	8.37555455
17	GB	UnitedKingdom	2003	5	0.458813	0.5	0.007184	0.205407	0.7	0.0412	7	131	10	58	164	3.35160517	1.14642931	1.77077241	0.31167931	0.466186815	6.68893793
17	GB	UnitedKingdom	2004	6	0.575842	0.541667	0.017312	0.255335	0.666667	0.047757	10	198	6	68	308	3.67573651	1.23726349	2.16821429	0.31402063	0.399987345	4.77353333
17	GB	UnitedKingdom	2005	7	0.586141	0.565217	0.021149	0.247568	0.619048	0.046523	13	235	12	102	294	3.72543108	1.25636081	2.23780541	0.35405405	0.434132688	4.22837297
47	TW	Taiwan	2003	0	0	0	0	0	0	0.005639	0	32	2	9	21	1.96667	1.19	1.5	0.3	0.764285714	3.73667
47	TW	Taiwan	2004	0	0	0	0	0	0	0.005464	0	34	3	16	0	1.66666667	1	1	0.44444444	0.777777778	3.141
47	TW	Taiwan	2005	0	0	0	0	0	0	0.005119	0	15	4	3	1	1	1	1	0	1	6.47618571
47	TW	Taiwan	2006	0	0	0	0	0	0	0.00495	0	21	0	11	0	1.75	1	1	0.5	0.75	1.741675
47	TW	Taiwan	2007	0	0	0	0	0	0	0.005068	0	26	0	13	0	1.44444444	1	1	0.33333333	0.851851852	5.35741111
47	TW	Taiwan	2008	0	0	0	0		0	0.005068	0	20	0	16	0	1	1	1	0.125	1	2.9270875
47	TW	Taiwan	2009	0	0	0	0	0	0	0.005217	0	51	1	28	3	1.26190833	1	1	0.08333333	0.896825397	2.84898333
47	TW	Taiwan	2010	0	0	0	0	0	0	0.004926	0	31	1	4	26	1	1	1	0	1	2.83333
47	TW	Taiwan	2011	0	0	0	0	0	0	0.004926	0	72	1	37	51	1.58461538	1	1	0.10769231	0.8	2.519
47	TW	Taiwan	2012	0	0	0	0	0	0	0.005068	0	74	1	14	11	2.39063125	1	1	0.33333125	0.580815972	1.777
47	TW	Taiwan	2013	0	0	0	0	0	0	0.004902	0	112	1	48	9	3.60682632	1.05263158	1.05638947	0.20244211	0.476969519	2.13695789
47	TW	Taiwan	2014	0	0	0	0	0	0	0.004902	0	57	0	6	14	2.85044375	1	1	0.26934375	0.52890625	2.27790625
47	TW	Taiwan	2015	1	0.001343	1	0	0	0	0.030675	0	116	0	16	49	2.68973929	1.07142857	1.07142857	0.17301429	0.552643722	2.27201786
47	TW	Taiwan	2016	1	0.001377	1	0	0	0	0.029762	0	166	1	5	50	4.52154286	1	1	0.91827714	0.394431973	2.09758
47	TW	Taiwan	2017	1	0.001479	1	0		0	0.030675	0	220	0	1	49	3.39585135	1	1	0.57982703	0.501378456	2.67667027
47	TW	Taiwan	2018	1	0.001479	1	0		0	0.030675	0	319	0	21	0	4.38470811	1	1	0.96702973	0.363346887	2.56174054
47	TW	Taiwan	2019	1	0.001775	1	0	0	0	0.033003	0	6	0	0	0	1.1	1	1	0.1	0.95	2.1
41	SI	Slovenia	2003	1	0.118617	0.409836	0	0.05283	0	0.012801	0	53	0	2	30	3.432275	1.11110833	1.34721667	0.51389167	0.348467813	3.446225
41	SI	Slovenia	2004	1	0.142068	0.433333	0	0.062564	0	0.012529	0	22	0	7	21	3.68055833	1.08333333	2.02778333	1.16666667	0.363425926	1.83333333
41	SI	Slovenia	2005	1	0.128587	0.440678	0	0.054012	0	0.011077	0	71	0	15	83	4.74697273	1.17803182	2.11742727	1.14394091	0.261885753	2.23864091
41	SI	Slovenia	2006	1	0.124049	0.432836	0	0.051734	0	0.010512	0	72	0	25	95	3.68485	1.06818182	1.58105909	0.98409091	0.334010642	2.67045455
41	SI	Slovenia	2007	0	0	0	0	0	0	0.005068	0	77	0	33	50	4.68155	1.13095	1.89583214	1.10417143	0.266919588	3.01487857
41	SI	Slovenia	2008	0	0	0	0		0	0.005068	0	84	0	34	75	5.15611333	1.26484333	2.19666667	1.02309	0.246519144	2.56396667
41	SI	Slovenia	2009	0	0	0	0	0	0	0.005217	0	73	0	14	30	3.6	1.06666774	1.79596774	0.59542903	0.36046467	2.36989355
41	SI	Slovenia	2010	1	0.103681	0.453125	0	0.040307	0	0.009047	0	58	0	4	46	4.22463913	1.17391304	1.95507391	0.62898696	0.328217736	2.44420435
41	SI	Slovenia	2011	1	0.096822	0.453125	0	0.036631	0	0.008716	0	44	0	9	46	4.32246522	1.26811304	2.5	1.20652174	0.287676846	2.93115652
41	SI	Slovenia	2012	1	0.093723	0.459016	0	0.035078	0	0.008639	0	42	0	2	13	3.43958125	1.03125	1.896875	0.54583125	0.305815972	2.04479375
41	SI	Slovenia	2013	1	0.093634	0.467742	0	0.03552	0	0.008619	0	35	0	2	9	2.95238095	1.02380952	1.73809524	0.14285714	0.387698413	1.9127
41	SI	Slovenia	2014	1	0.089704	0.47541	0	0.033596	0	0.008406	0	65	0	9	14	4.20513077	1.09871923	2.02628462	0.72692308	0.275515873	2.35385
41	SI	Slovenia	2015	1	0.09116	0.47541	0	0.034552	0	0.00795	0	39	0	5	5	4.15789474	1.27193158	2.34210526	0.56578947	0.302133807	2.42544211
41	SI	Slovenia	2016	1	0.032363	0.352941	0	0.01187	0	0.00853	0	37	0	0	7	3.76852222	1.21296111	2.25926111	0.25	0.323611111	1.7963
41	SI	Slovenia	2017	2	0.099931	0.391892	0		1	0.012046	1	53	0	0	4	4.35094211	1.15789474	2.2203	0.73684211	0.266588346	2.22631579
41	SI	Slovenia	2018	2	0.099931	0.391892	0		1	0.012046	1	8	0	0	0	3.7778	1	3	0	0.268518519	2.05553333
41	SI	Slovenia	2019	2	0.118192	0.385714	0	0.048098	1	0.013914	1
44	US	UnitedStates	1980	0	0	0	0	0	0	0.032707	0	101	3	16	48	2.14369167	1	1.52083333	0.23958333	0.588826885	8.1456
44	US	UnitedStates	1981	0	0	0	0	0	0	0.031672	0	221	12	42	74	2.03992414	1.01091954	1.51297701	0.0961046	0.592623001	6.93592759
44	US	UnitedStates	1982	0	0	0	0		0	0.031672	0	338	24	75	181	2.18627686	1.04889835	1.55209669	0.09841653	0.605691657	6.26669669
44	US	UnitedStates	1983	0	0	0	0	0	0	0.025424	0	402	27	116	200	2.19814903	1.02172065	1.51553677	0.10780323	0.590685811	6.49751161
44	US	UnitedStates	1984	0	0	0	0		0	0.021739	0	446	31	160	189	2.32340238	1.02491488	1.5572369	0.1134256	0.581937272	6.91637857
44	US	UnitedStates	1985	1	0.022744	1	0	0	0	0.10582	0	512	29	225	301	2.66887225	1.0186733	1.72849476	0.15549424	0.510574139	6.49733194
15	FI	Finland	1985									8	1	1	5	2.96666	1	1.2	0.2	0.577619048	3.73334
15	FI	Finland	1986									5	0	1	2	1.875	1	1	0	0.770833333	3.75
15	FI	Finland	1987									7	0	3	9	1.6	1	1	0.2	0.8	6.1
15	FI	Finland	1988									9	0	2	0	2.2	1	1.05	0.05	0.6475	3.6
15	FI	Finland	1989									21	2	4	7	2.7568	1	1.39795714	0	0.507110463	3.65137143
15	FI	Finland	1990									13	2	4	18	2.33333333	1	1.22222222	0	0.537037037	3.25925556
15	FI	Finland	1991									21	0	3	12	2.71481111	1.07407778	1.18518889	0	0.571296296	5.14074444
26	JP	Japan	1982	0	0	0	0		0	0.031672	0	308	6	40	48	3.4193163	1.00724674	1.89227065	0.11450109	0.428489979	4.12502826
26	JP	Japan	1983	0	0	0	0	0	0	0.025424	0	347	6	65	77	3.42773947	1	1.76675965	0.12207544	0.398405879	5.1450807
26	JP	Japan	1984	0	0	0	0		0	0.021739	0	416	17	99	64	3.40191145	1.00445267	1.83905191	0.14058473	0.417178907	4.82117863
26	JP	Japan	1985	1	0.390287	0.461538	0	0.217581	0	0.058765	0	550	24	122	85	3.88394625	1.01979188	2.00106938	0.16258125	0.353111959	5.12635875
26	JP	Japan	1986	1	0.390287	0.461538	0	0.217581	0	0.058765	0	471	19	92	53	3.89459858	1.01699574	1.99597801	0.18670213	0.361848409	5.3028383
26	JP	Japan	1987	1	0.390287	0.461538	0	0.217581	0	0.056961	0	431	22	108	72	4.03914595	1.00810811	2.01167365	0.27927905	0.374289967	5.47080541
26	JP	Japan	1988	1	0.329835	0.470588	0		0	0.051253	0	439	28	134	102	4.56084328	1.00186567	2.33593358	0.19120224	0.30984194	5.44291567
26	JP	Japan	1989	1	0.301416	0.5	0	0.180335	0	0.047408	0	522	26	114	61	4.588132	1.006	2.0787152	0.1987592	0.333526912	4.7235936
26	JP	Japan	1990	0	0	0	0		0	0.017342	0	316	6	56	182	4.02847009	1.01239316	2.03735983	0.19431282	0.350555737	4.89488034
26	JP	Japan	1991	0	0	0	0		0	0.017342	0	431	11	73	85	4.07158741	1.00888889	1.84118815	0.18188741	0.363781281	4.65984074
26	JP	Japan	1992	0	0	0	0	0	0	0.014493	0	608	23	116	410	4.79251462	1.01539942	1.72490234	0.2245117	0.306805064	4.69832573
47	TW	Taiwan	1982									1	0	0	0	1	1	1	0	1	4
47	TW	Taiwan	1983									12	0	5	9	1	1	1	0	1	24.1667
47	TW	Taiwan	1984									3	0	1	0	1	1	1	0	1	2.3333
47	TW	Taiwan	1985									4	0	2	0	1	1	1	0	1	8.33335
47	TW	Taiwan	1986									13	1	5	0	1	1	1	0	1	3.1538
47	TW	Taiwan	1987									14	0	12	0	1	1	1	0	1	2.9286
47	TW	Taiwan	1988									11	2	5	0	1	1	1	0	1	2.4545
47	TW	Taiwan	1989									2	0	2	0	1	1	1	0	1	4
47	TW	Taiwan	1990									2	1	0	0	1	1	1	0	1	1
47	TW	Taiwan	1991
47	TW	Taiwan	1992									12	1	4	0	1	1	1	0	1	2.6667
47	TW	Taiwan	1993									21	1	11	0	1	1	1	0	1	2.8571
47	TW	Taiwan	1994									9	0	2	0	1	1	1	0	1	4.4444
47	TW	Taiwan	1995									1	0	0	0	1	1	1	0	1	3
47	TW	Taiwan	1996									6	1	1	0	1	1	1	0	1	4.1
47	TW	Taiwan	1997									9	0	7	0	1	1	1	0	1	8.4762
47	TW	Taiwan	1998									4	0	1	0	1	1	1	0	1	3.75
47	TW	Taiwan	1999									12	0	7	0	1.16666667	1	1	0	0.916666667	2.9389
47	TW	Taiwan	2000									14	0	9	0	1.2	1	1	0	0.9	2.98
47	TW	Taiwan	2001									12	0	10	0	1	1	1	0.25	1	3.2
47	TW	Taiwan	2002	0	0	0	0	0	0	0.005859	0	23	2	12	1	1.25	1	1	0.3125	0.875	5.1479125
26	JP	Japan	1980									54	3	5	17	3.07706316	1	1.77718947	0.07894737	0.463216374	5.73533684
26	JP	Japan	1981	0	0	0	0	0	0	0.031672	0	159	5	30	26	3.22804333	1	1.86279667	0.04722167	0.415113536	4.82003333
25	IT	Italy	1982	0	0	0	0		0	0.031672	0	15	0	0	2	1.53333333	1	1.43333333	0	0.766666667	6.16666667
25	IT	Italy	1983	0	0	0	0	0	0	0.025424	0	10	0	2	0	2	1	1.11111111	0	0.657407407	3
25	IT	Italy	1984	0	0	0	0		0	0.021739	0	37	4	4	6	2.34047857	1	1.79523571	0.08571429	0.598412698	6.19762143
25	IT	Italy	1985	0	0	0	0	0	0	0.015873	0	57	1	11	12	2.633336	1	1.626664	0.16	0.561777778	6.304284
25	IT	Italy	1986	0	0	0	0	0	0	0.015873	0	76	2	16	18	2.58095429	1	1.53809429	0.11428571	0.592761905	5.51714286
25	IT	Italy	1987	0	0	0	0	0	0	0.015385	0	96	4	20	9	2.45937179	1	1.39615128	0.07692051	0.612077737	5.5735641
25	IT	Italy	1988	0	0	0	0		0	0.015152	0	164	14	38	20	2.75800784	1.02859412	1.63398627	0.21062157	0.535166122	4.92246471
25	IT	Italy	1989	0	0	0	0	0	0	0.014925	0	147	5	49	16	2.92832281	1.03893158	1.85522281	0.26144561	0.548405737	4.73512982
3	BE	Belgium	1990	1	0.312511	0.545455	0		0	0.054286	0	67	3	17	22	2.8857	1.13690357	2.07979286	0.07142857	0.409739938	5.92198214
3	BE	Belgium	1991	1	0.312511	0.545455	0		0	0.054286	0	39	1	11	34	2.545835	1.0825	1.995	0.1125	0.468125	5.6325
3	BE	Belgium	1992	1	0.354263	0.470588	0	0.218101	0	0.053305	0	67	6	22	55	3.70673077	1.48924231	2.49595769	0.27373462	0.394216779	7.69749615
3	BE	Belgium	1993	1	0.318926	0.5	0		0	0.048989	0	83	1	10	59	3.40306842	1.20614211	2.19078947	0.29693158	0.376973684	6.9057
3	BE	Belgium	1994	1	0.266284	0.473684	0	0.146671	0	0.037743	0	116	3	29	172	3.293618	1.258334	2.248	0.176668	0.418284127	7.911268
33	NL	Netherlands	1992	1	0.274761	0.421053	0	0.168401	0	0.053453	0	187	5	35	70	2.48830405	1.10327162	1.4536473	0.1593527	0.558961588	5.29900946
33	NL	Netherlands	1993	2	0.556456	0.571429	0		1	0.083171	1	141	5	32	64	2.67910154	1.12884615	1.58910154	0.14551231	0.5301221	4.63628308
16	FR	France	1990	2	0.576561	0.6	0		1	0.09028	1	452	14	85	97	2.9156534	1.02253835	1.76035825	0.24448301	0.494239622	7.51986553
16	FR	France	1991	2	0.576561	0.6	0		1	0.09028	1	484	14	105	206	3.071385	1.05303	1.899345	0.27042773	0.469226732	7.71104818
16	FR	France	1992	2	0.629024	0.571429	0	0.386502	1	0.092266	1	562	16	104	224	2.96153021	1.04319149	1.91982723	0.26534255	0.497638523	7.57914298
16	FR	France	1993	2	0.556456	0.571429	0		1	0.083171	1	538	18	90	293	3.21176767	1.08758233	2.05225948	0.34167629	0.461179995	7.17141552
16	FR	France	1980	1	0.617833	0.5	0	0.371744	0	0.152526	0	99	1	8	12	2.6463175	1.05	1.67611	0.18125	0.503987269	5.7756275
16	FR	France	1981	1	0.617833	0.5	0	0.371744	0	0.14767	0	155	2	7	22	2.74276613	1.0483871	1.84351129	0.09677419	0.496018945	6.82770161
16	FR	France	1982	1	0.617833	0.5	0		0	0.14767	0	174	3	17	13	2.6359131	1.02380952	1.54166667	0.20734286	0.565955688	4.3799619
16	FR	France	1983	1	0.540065	0.5	0	0.303889	0	0.111234	0	179	4	19	21	2.86792043	1.02186344	1.69068065	0.24372581	0.520372698	5.84702796
16	FR	France	1984	1	0.408985	0.5	0		0	0.080756	0	224	6	35	32	2.90258922	1.04117647	1.75576765	0.2254902	0.503505291	6.12714902
16	FR	France	1985	1	0.390287	0.461538	0	0.217581	0	0.058765	0	229	6	35	64	2.70256496	1.03276325	1.55754872	0.17293419	0.538984441	5.13233504
16	FR	France	1986	1	0.390287	0.461538	0	0.217581	0	0.058765	0	246	1	33	39	2.76518519	1.05617259	1.71259185	0.20666667	0.521212522	6.88419852
16	FR	France	1987	1	0.390287	0.461538	0	0.217581	0	0.056961	0	290	1	55	76	2.6873634	1.04509804	1.64814837	0.21285425	0.541651482	6.77291242
16	FR	France	1988	2	0.593755	0.533333	0		1	0.087076	1	365	10	64	63	2.72964172	1.03435583	1.69409387	0.21506442	0.538322378	6.57967914
16	FR	France	1989	2	0.53363	0.533333	0	0.321833	1	0.078841	1	376	8	81	57	2.74870649	1.03585568	1.77986054	0.20822216	0.495849362	6.49217946
3	BE	Belgium	1989	2	0.33817	0.571429	0.066667	0.198254	0	0.0941	0	60	0	19	4	3.16506154	1.1875	1.86378077	0.07051154	0.406623932	6.74198462
33	NL	Netherlands	1988	2	0.593755	0.533333	0		1	0.087076	1	241	20	80	103	2.4134619	1.05823452	1.26140833	0.05898929	0.533262217	5.03998571
33	NL	Netherlands	1989	2	0.53363	0.533333	0	0.321833	1	0.078841	1	213	12	49	285	2.26908471	1.10039176	1.30352824	0.12215647	0.596224302	4.78594941
33	NL	Netherlands	1990	2	0.576561	0.6	0		1	0.09028	1	183	10	41	289	2.32703418	1.07136835	1.43785443	0.13146329	0.579128491	5.74807215
33	NL	Netherlands	1991	2	0.576561	0.6	0		1	0.09028	1	163	5	33	107	2.17345897	1.03205128	1.30219744	0.1279	0.57937907	5.39996795
33	NL	Netherlands	1986	2	0.780573	0.6	0	0.435162	1	0.101656	1	141	6	23	23	1.91411429	1.04336786	1.20535714	0.10714286	0.652026644	4.92218929
33	NL	Netherlands	1987	2	0.780573	0.6	0	0.435162	1	0.098537	1	185	10	42	36	1.99050448	1.04584179	1.16950896	0.09989254	0.64526148	4.59831194
14	ES	Spain	2004	1	0.142068	0.433333	0	0.062564	0	0.012529	0	25	1	12	1	1.95	1.15	1.3	0.05	0.804365079	3.19286
14	ES	Spain	2005	1	0.128587	0.440678	0	0.054012	0	0.011077	0	20	0	8	1	1.61111111	1.27777778	1.27777778	0.27777778	0.791666667	2.75925556
14	ES	Spain	2006	1	0.124049	0.432836	0	0.051734	0	0.010512	0	9	0	4	2	1.2	1	1	0	0.9	2
14	ES	Spain	2007	1	0.118476	0.444444	0	0.048404	0	0.010293	0	16	0	8	2	2.66667	1.1	1.16667	0.16667	0.758730159	1.84167
17	GB	UnitedKingdom	1991	2	0.576561	0.6	0		1	0.09028	1	60	3	18	60	3.275332	1.32	2.032	0.231332	0.502929293	5.078004
17	GB	UnitedKingdom	1992	1	0.354263	0.470588	0	0.218101	0	0.053305	0	71	8	15	41	3.07471379	1.21551724	1.94712759	0.31034483	0.529057198	4.94684138
17	GB	UnitedKingdom	1993	1	0.318926	0.5	0		0	0.048989	0	65	1	12	38	2.73229063	1.125	1.69635625	0.109375	0.544444444	5.48645625
17	GB	UnitedKingdom	1994	2	0.476636	0.529412	0	0.262138	1	0.063163	1	99	7	18	175	2.79136957	1.13285	1.46890217	0.18840435	0.594865823	6.02928696
17	GB	UnitedKingdom	1995	2	0.429946	0.52381	0	0.21402	1	0.049751	1	165	12	65	167	2.70702885	1.141025	1.49948846	0.21153846	0.580342643	6.16518077
17	GB	UnitedKingdom	1996	2	0.043302	0.521739	0	1	0.184416	1	0.184425	147	6	26	2674	2.58241731	1.06730769	1.49107115	0.09684038	0.592708333	4.83657692
48	SG	Singapore	2004	1	0.035882	0.320988	0	0.015264	0	0.014388	0	11	4	5	10	2.75	1.25	1.25	0.375	0.454861111	4.20835
48	SG	Singapore	2005	1	0.038406	0.333333	0	0.015745	0	0.012056	0	14	0	5	7	3.93653333	1.66666667	2.41666667	0.80156667	0.309821429	3.80556667
48	SG	Singapore	2006	1	0.053359	0.341176	0	0.021835	0	0.010692	0	19	2	10	13	3.13666	1.32	1.92	0.48	0.447142857	2.65334
48	SG	Singapore	2007	1	0.056218	0.358974	0	0.023023	0	0.010535	0	6	2	3	1	4.16666667	2	2.66666667	0.33333333	0.297222222	2.05556667
48	SG	Singapore	2008									10	2	3	3	2.5111	1.33333333	1.5	0	0.58	2.3111
48	SG	Singapore	2009									9	1	6	10	2.95	1.5	1.5	0.375	0.375	3.075
48	SG	Singapore	2010									11	0	6	6	2.58333333	1	1	0.04166667	0.440972222	4.125
48	SG	Singapore	2011									13	1	9	7	2.625	1.55	1.55	0.3125	0.529166667	3.1625
48	SG	Singapore	2012	0	0	0	0	0	0	0.005068	0	27	1	2	131	2.8	1	1	0.6	0.403333333	5.51818
48	SG	Singapore	2013	0	0	0	0	0	0	0.004902	0	43	0	34	4	3.21428571	1.14285714	1.14285714	0.64285714	0.333333333	3.70131429
48	SG	Singapore	2014	0	0	0	0	0	0	0.004902	0	21	0	1	12	2.63334	1.2	1.2	0.61666	0.466666667	3.88332
48	SG	Singapore	2015	0	0	0	0	0	0	0.004601	0	25	0	4	45	3.46191429	1.27142857	1.28571429	0.69047143	0.378055556	4.02857143
48	SG	Singapore	2016	0	0	0	0	0	0	0.004464	0	14	0	2	5	4.26666	1.73334	1.73334	1.06666	0.24	2.58334
48	SG	Singapore	2017	0	0	0	0		0	0.004601	0	8	0	2	0	4	1.25	1.375	0.75	0.352380952	3
48	SG	Singapore	2018	0	0	0	0		0	0.004601	0	2	0	0	0	2	1	1	0	0.666666667	4
48	SG	Singapore	2019									1	0	0	0	5	2	3	0	0.2	5
20	HU	Hungary	2007	4	0.204514	0.482759	0.013726	0.082116	0.5	0.02975	3	13	0	6	16	5.71875	1.59375	2.53125	1	0.267981498	3.125
20	HU	Hungary	2008	6	0.315104	0.528302	0.020212		0.533333	0.034642	8	29	0	6	21	5.46153846	1.69230769	3.03846154	0.67948462	0.224450549	2.66153846
20	HU	Hungary	2009	6	0.305816	0.529412	0.017456	0.126141	0.533333	0.033869	8	17	0	3	7	5.5541625	1.3333375	2.6041625	0.5	0.362425214	2.1791625
20	HU	Hungary	2010	6	0.30157	0.517857	0.022967	0.11524	0.533333	0.031672	8	34	0	16	32	5.72435385	1.93333846	3.24102308	1.04486923	0.366491441	3.03076923
20	HU	Hungary	2011	4	0.230564	0.5	0.005208	0.086621	0.5	0.021027	3	49	0	13	40	4.13521667	1.98610833	3.017925	0.24305833	0.383123871	3.30744167
20	HU	Hungary	2012	4	0.232283	0.509091	0.005012	0.086373	0.5	0.020611	3	47	0	9	19	4.18451875	1.68451875	2.60540625	0.25	0.358989304	2.61780625
20	HU	Hungary	2013	5	0.319891	0.527273	0.004403	0.121712	0.7	0.02406	7	23	0	5	4	2.96969091	1.65909091	2.44696364	0.02272727	0.406186869	3.66666364
20	HU	Hungary	2014	5	0.319834	0.527273	0.000379	0.120152	0.9	0.022475	9	42	0	8	4	3.26905	1.56845	2.56110833	0.08333333	0.329381614	2.784525
20	HU	Hungary	2015	3	0.241136	0.508772	0	0.091603	1	0.014501	3	29	0	0	5	2.92327778	1.85847778	2.82011111	0.16666667	0.413271605	3.29496667
20	HU	Hungary	2016	3	0.249515	0.5	0	0.092595	1	0.014638	3	40	0	0	449	5.86667143	1.64761429	4.15714286	0.50475714	0.287955061	4.32857143
20	HU	Hungary	2017	3	0.256281	0.5	0		1	0.01537	3	16	0	0	2	3.8889	1.127	2.3254	0	0.272354497	2.42065
20	HU	Hungary	2018	3	0.256281	0.5	0		1	0.01537	3
20	HU	Hungary	2019	2	0.188558	0.465517	0	0.076561	1	0.013798	1
40	SE	Sweden	1982									18	0	8	1	3.875	1.0625	1.8125	0.375	0.504419192	4.75
40	SE	Sweden	1983									20	0	3	3	3.18333333	1.16666667	1.66666667	0.25	0.591666667	4
40	SE	Sweden	1984									27	2	6	7	2.87857143	1	1.45714286	0.21428571	0.623214286	4.44285714
40	SE	Sweden	1985									24	0	5	5	2.09375	1	1.1875	0.02083125	0.617013889	3.71875
33	NL	Netherlands	1980	0	0	0	0	0	0	0.032707	0	38	1	5	4	1.97916667	1.0138875	1.09722083	0	0.622685185	5.88542083
33	NL	Netherlands	1981	0	0	0	0	0	0	0.031672	0	41	2	4	7	2.09545455	1	1.15909091	0.06818182	0.612121212	5.69242273
33	NL	Netherlands	1982	0	0	0	0		0	0.031672	0	69	3	8	19	2.34880714	1.08333214	1.440475	0.14285714	0.563690476	4.89960357
33	NL	Netherlands	1983	0	0	0	0	0	0	0.025424	0	70	5	8	11	2.39316154	1.02564103	1.14102564	0.09700769	0.553632479	5.45512564
33	NL	Netherlands	1984	2	0.762239	0.625	0		1	0.140024	1	133	5	20	19	2.09207818	1.07272727	1.28787818	0.09090909	0.628629149	4.17917636
33	NL	Netherlands	1985	2	0.780573	0.6	0	0.435162	1	0.101656	1	128	2	19	14	1.94134808	1.03067885	1.12912115	0.07115385	0.6563721	5.2212
2	AU	Australia	2000	1	0.167109	0.47619	0	0.086082	0	0.017588	0	267	5	80	1523	2.65271765	1.1	1.20294118	0.54870588	0.54463243	12.28723529
37	PT	Portugal	2005									2	0	2	0	3	1	3	0	0.333333333	4.5
37	PT	Portugal	2006									4	2	0	0	4.25	1	3.75	0	0.245833333	1.5
37	PT	Portugal	2007									3	0	3	0	5.3333	1	4	0	0.194444444	2
37	PT	Portugal	2008									3	0	1	0	5.6667	1	4.6667	0	0.191666667	1.6667
37	PT	Portugal	2009
37	PT	Portugal	2010
37	PT	Portugal	2011
37	PT	Portugal	2012
37	PT	Portugal	2013
37	PT	Portugal	2014									1	0	0	0	1	1	1	0	1	1
37	PT	Portugal	2015
37	PT	Portugal	2016									1	0	0	0	1	1	1	0	1	2
37	PT	Portugal	2017									8	0	0	3	1.375	1	1.375	0	0.8125	1.375
37	PT	Portugal	2018
37	PT	Portugal	2019
34	NO	Norway	1985									3	0	0	2	1.5	1.25	1.25	0	0.833333333	4.25
34	NO	Norway	1986
34	NO	Norway	1987
34	NO	Norway	1988									3	0	0	18	3.3333	1.6667	2	0	0.344444444	12
34	NO	Norway	1989	0	0	0	0	0	0	0.014925	0	9	1	1	15	3	1.66665	2.5	0	0.347222222	15.25
34	NO	Norway	1990	0	0	0	0		0	0.017342	0	5	0	2	3	3	1.625	2.25	0	0.46875	10.75
34	NO	Norway	1991	0	0	0	0		0	0.017342	0	10	0	6	10	2.25	1.25	1.91666667	0.08333333	0.609126984	6.91666667
34	NO	Norway	1992	0	0	0	0	0	0	0.014493	0	14	0	2	17	4.06	1.5	2.36	0.1	0.405	4.96
34	NO	Norway	1993	0	0	0	0		0	0.014286	0	19	0	6	21	3.72223333	1.22221667	2.09721667	0.1111	0.349074074	5.94443333
34	NO	Norway	1994	0	0	0	0	0	0	0.013045	0	7	1	1	12	4.16666667	1.25	1.91666667	0.41666667	0.467460317	4.25
34	NO	Norway	1995	0	0	0	0	0	0	0.011364	0	5	0	2	11	4	1.125	3.125	0.125	0.27827381	6.75
34	NO	Norway	1996									9	0	3	5	4.175	2	3.475	0.25	0.31875	5.175
34	NO	Norway	1997	0	0	0	0	0	0	0.008523	0	8	1	2	25	6.5	1.05	2.15	0.65	0.342147436	8.7
34	NO	Norway	1998	0	0	0	0	0	0	0.007712	0	8	0	0	13	3.875	1.5	2.25	0.25	0.272916667	8.375
34	NO	Norway	1999	0	0	0	0	0	0	0.007282	0	12	1	4	22	3.78571429	1.39285714	2.10714286	0.42857143	0.300595238	6.92857143
34	NO	Norway	2000	0	0	0	0	0	0	0.006993	0	5	0	4	6	4.1111	1.1111	2	0	0.274074074	5.22223333
17	GB	UnitedKingdom	1985	1	0.390287	0.461538	0	0.217581	0	0.058765	0	166	9	82	55	2.54459556	1.01851778	1.51491556	0.12113333	0.574486182	9.94348667
17	GB	UnitedKingdom	1986	1	0.390287	0.461538	0	0.217581	0	0.058765	0	136	8	48	24	2.45906905	1.04932143	1.56167857	0.0952381	0.581680839	8.66353095
17	GB	UnitedKingdom	1987	1	0.390287	0.461538	0	0.217581	0	0.056961	0	118	4	43	22	2.53387826	1.03623261	1.5980087	0.18001304	0.575637652	6.55374348
17	GB	UnitedKingdom	1988	1	0.26392	0.4	0		0	0.050974	0	116	4	28	23	2.410615	1.05	1.61219	0.1	0.636339286	11.8385025
17	GB	UnitedKingdom	1989	2	0.53363	0.533333	0	0.321833	1	0.078841	1	103	6	38	31	3.08214286	1.09142857	1.69976286	0.15333429	0.523302154	6.95055143
17	GB	UnitedKingdom	1990	2	0.576561	0.6	0		1	0.09028	1	65	1	17	99	2.777716	1.186384	1.744384	0.04	0.606740452	5.12504
3	BE	Belgium	1988	2	0.377546	0.533333	0.076923		0	0.100421	0	48	2	8	8	3.075	1.15278	1.79722	0.025	0.444398148	4.60972
9	CN	China	2006	0	0	0	0	0	0	0.00495	0	22	0	0	9	7.87857143	1	1	3.20714286	0.249542362	4.98571429
9	CN	China	2007	0	0	0	0	0	0	0.005068	0	43	0	3	53	4.29	1	1.04	0.83	0.346046398	4.436
9	CN	China	2008	1	0.05455	0.373333	0		0	0.009928	0	183	2	18	432	4.56624167	1.01785714	1.0297619	1.36048333	0.325403406	3.57750357
9	CN	China	2009	3	0.260647	0.509434	0	0.109308	1	0.018556	3	463	12	85	614	4.05012953	1.02700466	1.0543057	1.19330363	0.326875115	2.86729793
9	CN	China	2010	6	0.452018	0.54717	0.001695	0.176698	0.733333	0.029102	11	818	21	206	1125	4.39533536	1.07145475	1.12182776	1.35241255	0.312658924	3.15970798
9	CN	China	2011	9	0.551172	0.58	0.017151	0.209218	0.583333	0.040014	21	896	14	231	1054	4.14313526	1.06808788	1.10325372	1.23800386	0.330864962	3.23817686
9	CN	China	2012	9	0.542999	0.583333	0.017629	0.203663	0.638889	0.039166	23	1575	17	313	1707	3.67284307	1.05281493	1.08319616	1.08619318	0.360954192	3.41138571
9	CN	China	2013	9	0.522872	0.58	0.016836	0.199376	0.611111	0.039353	22	2105	10	308	1899	3.78179184	1.06059273	1.08653245	1.14220177	0.355283148	3.26818972
9	CN	China	2014	9	0.500436	0.58	0.01513	0.188098	0.611111	0.037505	22	2529	17	200	2951	3.76273612	1.07238844	1.1075817	1.04543339	0.353252015	3.43804639
9	CN	China	2015	9	0.504145	0.58	0.011957	0.191728	0.611111	0.035174	22	2706	4	158	1960	3.96291664	1.05315025	1.08714958	1.12056824	0.344708265	3.35443076
9	CN	China	2016	10	0.560656	0.576923	0.01597	0.208459	0.555556	0.039008	25	2691	1	85	4049	4.13373418	1.07071049	1.13327179	1.15951139	0.329389593	2.96517089
9	CN	China	2017	10	0.577735	0.58	0.015756		0.555556	0.041235	25	1560	0	54	1517	5.54030175	1.10560501	1.28243534	1.34019674	0.322315599	2.49732632
9	CN	China	2018	10	0.577735	0.58	0.015756		0.555556	0.041235	25	163	0	2	91	3.79770727	1.08454364	1.10626182	0.95878909	0.400788414	1.94581636
9	CN	China	2019	8	0.548796	0.55102	0.014886	0.22361	0.607143	0.040749	17	10	0	0	0	3.6	1	1	0.4	0.283333333	1.2
2	AU	Australia	1998	0	0	0	0	0	0	0.007712	0	36	0	10	148	2.66666667	1.3	1.36666667	0.26666667	0.582777778	8.22
2	AU	Australia	1999	0	0	0	0	0	0	0.007282	0	28	0	7	70	2.98076923	1.26923077	1.5	0.40384615	0.545924908	7.76923077
21	IE	Ireland	1998	1	0.181289	0.461538	0	0.089772	0	0.020176	0	5	0	2	49	6.25	1.625	3.5	1.25	0.408333333	7.75
21	IE	Ireland	1999	1	0.170939	0.463415	0	0.084984	0	0.018242	0	18	0	10	88	5.16	1.54666	2.69666	0.525	0.271524711	7.83
21	IE	Ireland	2000	1	0.167109	0.47619	0	0.086082	0	0.017588	0	13	0	7	35	5.55555	1.16666667	3.25	0.94443333	0.227777778	3.69445
21	IE	Ireland	2001	1	0.151445	0.458333	0		0	0.015418	0	4	0	3	7	9	1.66666667	3.66666667	2	0.147863248	6
21	IE	Ireland	2002	1	0.143375	0.444444	0	0.064691	0	0.013519	0	8	0	2	17	5.56666667	1.4	3.5	0.23333333	0.236111111	2.9
21	IE	Ireland	2003	1	0.140855	0.431034	0	0.06253	0	0.012645	0	13	0	3	27	4.7619	1.07142857	2.64285714	0.07142857	0.320634921	3.14285714
21	IE	Ireland	2004	1	0.132635	0.412698	0	0.058612	0	0.012355	0	8	0	5	26	3.83333333	1.33333333	2.5	0.66666667	0.362698413	5.66666667
21	IE	Ireland	2005	1	0.127475	0.42623	0	0.053864	0	0.010858	0	14	1	9	62	3.33332	1.5	2.93334	0.13332	0.328888889	2.57334
21	IE	Ireland	2006	1	0.118533	0.414286	0	0.049768	0	0.010339	0	16	1	6	25	3.94285714	1.34285714	2.25714286	0.28571429	0.288367347	2.45
21	IE	Ireland	2007	1	0.115913	0.430769	0	0.047896	0	0.01019	0	18	0	5	24	2.98611667	1.33333333	1.38888333	0.33333333	0.509308862	3.09723333
21	IE	Ireland	2008	1	0.099805	0.430769	0		0	0.009687	0	28	1	15	17	2.65951667	1.25	1.25	0.08333333	0.496428571	2.4754
21	IE	Ireland	2009	1	0.098503	0.442623	0	0.041534	0	0.009694	0	30	1	0	15	3.71428571	1.28571429	1.28571429	0.28571429	0.321428571	2.44642857
21	IE	Ireland	2010	1	0.101904	0.446154	0	0.039757	0	0.009023	0	4	1	2	9	2.83335	1	1.16665	1	0.708333333	3.5
21	IE	Ireland	2011	1	0.097202	0.453125	0	0.036762	0	0.00864	0	56	2	16	76	4.74563333	1.44048333	2.06825833	0.33333333	0.354558768	2.41255
21	IE	Ireland	2012	0	0	0	0	0	0	0.005068	0	40	3	8	32	5.64028	1.49166	2.49166	0.31111	0.285744048	2.5125
21	IE	Ireland	2013	0	0	0	0	0	0	0.004902	0	12	0	5	13	5.26986667	1.85713333	3.07936667	0.44443333	0.470735702	3.09523333
21	IE	Ireland	2014	0	0	0	0	0	0	0.004902	0	20	2	2	12	4.1	1.19697273	1.77272727	0.18181818	0.307070707	2.67272727
21	IE	Ireland	2015	0	0	0	0	0	0	0.004601	0	12	0	0	11	4.9583375	1.4791625	2.5833375	0.1875	0.2875	2.9375
21	IE	Ireland	2016	0	0	0	0	0	0	0.004464	0	7	0	0	5	4.25	1.5	2.125	0.5	0.34077381	5
21	IE	Ireland	2017	0	0	0	0		0	0.004601	0	4	0	0	2	6	1.66666667	1.66666667	0.66666667	0.287037037	3
21	IE	Ireland	2018	0	0	0	0		0	0.004601	0
21	IE	Ireland	2019
6	CA	Canada	1984									9	0	1	1	2	1	1	0.33333333	0.75	7.24443333
6	CA	Canada	1985									6	0	0	8	2.5	1	1	0	0.633333333	9.5
6	CA	Canada	1986									4	0	0	1	1	1	1	0	1	5.83333333
6	CA	Canada	1987									3	0	2	0	1	1	1	0	1	9
6	CA	Canada	1988									9	2	5	11	1.625	1.5	1.5	0	0.6875	4.9375
6	CA	Canada	1989									21	1	6	3	1.66666667	1.66666667	1.66666667	0	0.777777778	3.83333333
6	CA	Canada	1990									17	1	5	8	2.95	1.15	1.25	0.35	0.618611111	7.175
6	CA	Canada	1991									24	1	6	8	2.2291625	1.0625	1.6875	0.125	0.628472222	3.5833375
6	CA	Canada	1992									27	3	4	3	3.12222	1.37778	1.7	0.2	0.568888889	4.18333333
6	CA	Canada	1993	0	0	0	0		0	0.014286	0	27	1	6	33	3.31111333	1.58888667	1.98888667	0.44444667	0.471759259	8.18333333
6	CA	Canada	1994	0	0	0	0	0	0	0.013045	0	40	0	4	14	2.32842941	1.08823529	1.55195882	0.20588235	0.595588235	5.98277059
6	CA	Canada	1995	0	0	0	0	0	0	0.011364	0	50	2	10	61	3.75506957	1.2173913	1.9	0.4	0.406113412	5.83804348
6	CA	Canada	1996	0	0.010791	0	0	5	0	0	0	65	5	14	108	2.96367692	1.14316154	1.53846154	0.3344	0.491281712	6.65641154
6	CA	Canada	1997	1	0.183915	0.470588	0	0.090495	0	0.021693	0	54	0	22	82	3.13015667	1.09285667	1.87301333	0.55	0.454211073	13.6123
6	CA	Canada	1998	1	0.181289	0.461538	0	0.089772	0	0.020176	0	121	5	27	113	3.51065	1.12599048	1.80581667	0.6047619	0.445449421	5.82896905
21	IE	Ireland	1994									7	0	5	4	1.33335	1	1	0	0.833333333	4.45835
21	IE	Ireland	1995									5	1	0	9	1.5	1	1	0	0.75	6.25
21	IE	Ireland	1996	1	0.027586	0.5	0	1	0.099966	0	0.099973	2	0	0	6	2	2	2	0	0.666666667	3.5
21	IE	Ireland	1997	1	0.183915	0.470588	0	0.090495	0	0.021693	0	3	0	1	2	2.3333	2.3333	2.3333	0	0.444444444	2
20	HU	Hungary	2000									15	0	5	20	9.94334	1.2	2.23334	1.37666	0.126209531	10.33666
20	HU	Hungary	2001									7	0	3	18	6.416675	1	1.25	1.166675	0.249305556	8.291675
20	HU	Hungary	2002	0	0	0	0	0	0	0.005859	0	9	0	3	27	9.083325	1.083325	2.625	2.458325	0.124683765	8.45835
20	HU	Hungary	2003	0	0	0	0	0	0	0.005639	0	3	0	1	1	10.33333333	1	2	3	0.132783883	5.66666667
20	HU	Hungary	2004	0	0	0	0	0	0	0.005464	0	10	0	2	15	7.53334	1.1	2.53334	1.96666	0.154729345	4.6
20	HU	Hungary	2005	1	0.002215	1	0	0	0	0.03413	0	40	1	16	33	9.15757273	1.15909091	2.04621818	3.06288182	0.188067125	3.43560909
20	HU	Hungary	2006	2	0.067064	0.3625	0	0.026628	1	0.018727	1	28	1	15	30	8.52705455	1.33766364	2.89610909	2.17965455	0.215682928	4.16124545
41	SI	Slovenia	1996									1	0	0	1	3	1	2	1	0.333333333	8
41	SI	Slovenia	1997
41	SI	Slovenia	1998
41	SI	Slovenia	1999
41	SI	Slovenia	2000
41	SI	Slovenia	2001	0	0	0	0		0	0.006438	0	23	0	0	6	3.20648333	1.22221667	1.59258333	0	0.325848765	1.7426
41	SI	Slovenia	2002	1	0.122746	0.413793	0	0.055596	0	0.013462	0	39	0	0	15	4.3583375	1.5166625	2.3166625	0	0.286111111	3.7125
31	MT	Malta	2003									4	0	0	4	1	1	1	0	1	2.33335
31	MT	Malta	2004									2	0	0	0	1	1	1	0	1	2.5
31	MT	Malta	2005									3	0	0	1	1	1	1	0	1	4.6667
31	MT	Malta	2006									7	0	0	2	1	1	1	0	1	2.8571
31	MT	Malta	2007									10	0	0	2	1.0625	1.0625	1.0625	0	0.96875	3.375
31	MT	Malta	2008									11	0	0	8	1	1	1	0	1	2.66665
31	MT	Malta	2009									18	0	0	6	1.03845	1.03845	1.03845	0	0.980769231	3.45385
31	MT	Malta	2010									5	0	0	0	1	1	1	0	1	4.2
31	MT	Malta	2011									3	0	0	0	1	1	1	0	1	3.6667
31	MT	Malta	2012
31	MT	Malta	2013
31	MT	Malta	2014
31	MT	Malta	2015
31	MT	Malta	2016
31	MT	Malta	2017
31	MT	Malta	2018
31	MT	Malta	2019
27	KR	Korea	2002	0	0	0	0	0	0	0.005859	0	7	0	5	0	3.5714	1	1	0.5714	0.357142857	4
27	KR	Korea	2003	0	0	0	0	0	0	0.005639	0	23	3	8	76	2.58333333	1.16666667	1.33333333	0.08333333	0.484027778	5.59848333
3	BE	Belgium	1980	0	0	0	0	0	0	0.032707	0	13	0	2	1	2.55555556	1	1.30555556	0	0.513425926	4.91666667
3	BE	Belgium	1981	0	0	0	0	0	0	0.031672	0	14	1	1	2	2.76667	1.13333	1.58333	0	0.451666667	4.05
3	BE	Belgium	1982	0	0	0	0		0	0.031672	0	12	0	2	0	2.8125	1.0625	1.6458375	0	0.458333333	4.1875
3	BE	Belgium	1983	0	0	0	0	0	0	0.025424	0	29	0	2	1	2.82142143	1.02380714	1.82737143	0	0.414285714	4.95832857
3	BE	Belgium	1984	0	0	0	0		0	0.021739	0	40	3	3	4	2.65644706	1.05882353	1.66526471	0	0.480217087	6.85714118
3	BE	Belgium	1985	1	0.022744	1	0	0	0	0.10582	0	56	0	16	8	2.84259583	1.1076375	2.06944583	0.0138875	0.463078704	4.54513333
3	BE	Belgium	1986	1	0.022744	1	0	0	0	0.10582	0	38	0	5	6	2.82017368	1.08771579	1.94736842	0	0.462938596	5.10964737
3	BE	Belgium	1987	1	0.022744	1	0	0	0	0.102564	0	52	2	14	4	2.8381	1.091665	2.00952	0.141665	0.438492063	3.502975
22	IL	Israel	1980									8	0	6	0	3.08335	1.25	1.33335	0	0.409722222	4.5
22	IL	Israel	1981									2	0	1	0	3.5	1	1	0	0.333333333	5.5
22	IL	Israel	1982									3	0	0	1	4	1	2	0	0.25	6.6667
22	IL	Israel	1983	0	0	0	0	0	0	0.025424	0	4	0	0	0	2.66666667	1	2	0	0.416666667	2.33333333
22	IL	Israel	1984	0	0	0	0		0	0.021739	0
22	IL	Israel	1985	0	0	0	0	0	0	0.015873	0
22	IL	Israel	1986	0	0	0	0	0	0	0.015873	0	2	0	0	0	2	1	2	0	0.5	4
22	IL	Israel	1987	0	0	0	0	0	0	0.015385	0	6	0	5	8	2.75	1.25	2	0.25	0.4375	4.75
22	IL	Israel	1988	0	0	0	0		0	0.015152	0	3	2	0	0	3	1.33333333	2.33333333	0	0.416666667	9.66666667
22	IL	Israel	1989	0	0	0	0	0	0	0.014925	0	1	1	0	0	4	1	1	0	0.25	6
22	IL	Israel	1990	0	0	0	0		0	0.017342	0	5	2	0	4	2.5	1.25	2	0.125	0.566666667	7.75
22	IL	Israel	1991	0	0	0	0		0	0.017342	0	2	0	1	0	2.5	1	1.5	0.5	0.625	6
22	IL	Israel	1992	0	0	0	0	0	0	0.014493	0	6	0	0	2	2.66666667	1.25	2.16666667	0.08333333	0.451388889	7.91666667
22	IL	Israel	1993	0	0	0	0		0	0.014286	0	4	1	2	0	3	1	2	0.25	0.375	7.75
22	IL	Israel	1994	1	0.210352	0.428571	0	0.115467	0	0.038466	0	11	0	1	23	3.1	1.45	1.85	0	0.415	5.95
22	IL	Israel	1995	1	0.221631	0.478261	0	0.10968	0	0.031209	0	21	0	2	69	3.18518889	1.25925556	1.74073333	0.44444444	0.42962963	10.11111111
22	IL	Israel	1996	1	0.027586	0.5	0	1	0.099966	0	0.099973	13	0	3	51	3.41667143	1.33332857	1.75	0.55952857	0.408730159	11.07142857
29	LU	Luxembourg	1996									5	0	2	3	4.75	1.5	1.5	0	0.235416667	9.875
29	LU	Luxembourg	1997									5	0	1	4	4.625	2	2	0	0.383333333	5.75
29	LU	Luxembourg	1998									11	0	3	2	3.75	1.58333333	1.58333333	0.08333333	0.283333333	4.22223333
29	LU	Luxembourg	1999	2	0.273966	0.475	0	0.13691	1	0.028719	1	15	0	7	3	3.18055	1.402775	1.402775	0	0.367592593	4.94445
29	LU	Luxembourg	2000	2	0.26158	0.487805	0	0.135628	1	0.027544	1	6	0	1	0	4.83333333	2.58333333	2.58333333	0	0.233333333	3.83333333
29	LU	Luxembourg	2001	2	0.250928	0.468085	0		1	0.023587	1	7	0	2	1	2.5	1.25	1.25	0	0.520833333	4.875
29	LU	Luxembourg	1995	0	0	0	0	0	0	0.011364	0	5	0	1	2	4.22223333	1.33333333	2	0	0.288359788	1.77776667
39	RU	Russian	2000									5	0	4	4	1	1	1	0	1	8.2
39	RU	Russian	2001									3	0	2	0	1	1	1	0	1	4.3333
39	RU	Russian	2002									3	0	3	0	1	1	1	0	1	3.3333
39	RU	Russian	2003
39	RU	Russian	2004
39	RU	Russian	2005
39	RU	Russian	2006
39	RU	Russian	2007
39	RU	Russian	2008
39	RU	Russian	2009
39	RU	Russian	2010	1	0.101904	0.446154	0	0.039757	0	0.009023	0	10	0	7	4	6.11113333	2.1111	2.55556667	0.8889	0.183024691	5.16666667
39	RU	Russian	2011	2	0.150539	0.460317	0	0.057081	1	0.012418	1	16	5	7	42	5.93334	1.93334	2.53334	0.8	0.347857143	4.87334
39	RU	Russian	2012	2	0.131431	0.4375	0	0.049287	1	0.012324	1	5	0	3	24	3.875	1.625	1.625	0.5	0.275	6.5
39	RU	Russian	2013	2	0.134322	0.446154	0	0.051262	1	0.012162	1	26	0	6	162	5.4762	2.27551429	2.58504286	0.47448571	0.199974232	3.50681429
39	RU	Russian	2014	2	0.129545	0.460317	0	0.048726	1	0.011771	1	24	2	5	78	3.52778333	2.18056667	2.36111667	0.48611667	0.381018519	4.0139
39	RU	Russian	2015	3	0.165285	0.467742	0.000336	0.062807	0.666667	0.014628	2	30	0	6	58	5.61587143	1.92062857	2.20158571	1.12857143	0.231111111	2.96825714
39	RU	Russian	2016	3	0.178079	0.454545	0.000317	0.066184	0.666667	0.014569	2	3	0	0	5	5	3	4	1	0.2	1.6667
39	RU	Russian	2017	3	0.187432	0.460317	0.000336		0.666667	0.015339	2	5	0	0	3	4.33333333	2	2.16666667	1.16666667	0.464550265	3
39	RU	Russian	2018	3	0.187432	0.460317	0.000336		0.666667	0.015339	2
39	RU	Russian	2019	3	0.210604	0.45	0.000538	0.085642	0.666667	0.01816	2
10	CZ	CzechRepublic	2000	1	0.087103	0.377358	0	0.044997	0	0.017598	0	2	0	0	4	5	1.5	3	0	0.208333333	11
10	CZ	CzechRepublic	2001	1	0.111748	0.392857	0		0	0.014779	0	5	0	3	14	4	2	3.4	0	0.256666667	6.2
10	CZ	CzechRepublic	2002	1	0.108338	0.393443	0	0.049576	0	0.01323	0	3	0	2	0	3	2	2.6667	0	0.333333333	2.3333
10	CZ	CzechRepublic	2003	1	0.103928	0.390625	0	0.046562	0	0.012583	0	5	0	3	20	3.5	1.5	2.625	0.375	0.352083333	6.125
10	CZ	CzechRepublic	2004	2	0.238751	0.448276	0	0.105478	1	0.019279	1	3	0	1	7	4.5	1.5	3	0	0.25	4.25
10	CZ	CzechRepublic	2005	2	0.211673	0.45614	0	0.089038	1	0.016757	1	9	0	1	10	4.916675	1.5	2.75	0.333325	0.245436508	3.520825
10	CZ	CzechRepublic	2006	2	0.194519	0.446154	0	0.081294	1	0.015804	1	1	0	0	1	5	1	2	1	0.2	1
10	CZ	CzechRepublic	2007	2	0.144147	0.459016	0	0.05809	1	0.01662	1	8	0	0	7	4.8	1.5	2.3	0.6	0.275357143	3.5
10	CZ	CzechRepublic	2008	4	0.214593	0.491228	0.00662		0.833333	0.024855	5	20	1	7	47	5.5119	1.46428333	2.4127	1.02381667	0.344962522	2.33333333
10	CZ	CzechRepublic	2009	4	0.205178	0.5	0.006082	0.084137	0.833333	0.024516	5	19	0	13	18	3.7	1.75	2.35	0.5	0.400833333	2.05
10	CZ	CzechRepublic	2010	4	0.187668	0.483333	0.009955	0.071126	0.666667	0.023174	4	12	1	7	25	4.53125	1.75	2.125	1.25	0.286458333	2.96875
10	CZ	CzechRepublic	2011	4	0.181893	0.483333	0.004168	0.067802	0.5	0.021946	3	10	1	2	6	6.083325	1.416675	2.5	0.875	0.358739177	2.875
10	CZ	CzechRepublic	2012	4	0.151434	0.474576	0.00404	0.055564	0.333333	0.021881	2	25	2	11	23	3.73667	1.54667	2.70167	0.5	0.439666667	3.24
10	CZ	CzechRepublic	2013	3	0.186358	0.47541	0.000758	0.070898	0.666667	0.016246	2	31	1	13	30	4.375	1.36349	2.54603	0.56032	0.397012194	2.80675
10	CZ	CzechRepublic	2014	5	0.333464	0.537037	0.000758	0.125196	0.9	0.022557	9	19	1	4	12	5.04761429	2.02381429	3.40477143	1.35715714	0.380184498	2.28572857
10	CZ	CzechRepublic	2015	4	0.305804	0.527273	0	0.116252	1	0.017857	6	29	0	9	16	5.0052125	1.75	2.7916625	1.2291625	0.243427579	2.671875
10	CZ	CzechRepublic	2016	4	0.318122	0.517241	0	0.118111	1	0.018068	6	22	0	1	4	5.75595	1.3482125	2.49405	1.514875	0.343428546	3.4107125
10	CZ	CzechRepublic	2017	3	0.225994	0.483333	0		1	0.015502	3	11	0	2	4	3.625	1.41666667	2.20833333	1.16666667	0.5125	2
10	CZ	CzechRepublic	2018	3	0.225994	0.483333	0		1	0.015502	3	1	0	0	0	3	2	2	0	0.333333333	1
10	CZ	CzechRepublic	2019	3	0.255875	0.490909	0	0.103649	1	0.018282	3
45	ZA	SouthAfrica	2006									1	0	0	0	4	1	1	1	0.333333333	2
45	ZA	SouthAfrica	2007
45	ZA	SouthAfrica	2008									2	0	0	2	7	1	2	1	0.142857143	7
45	ZA	SouthAfrica	2009									2	0	0	0	4	1.5	2	0.5	0.291666667	2
45	ZA	SouthAfrica	2010									1	0	0	0	3	1	2	0	0.333333333	6
45	ZA	SouthAfrica	2011									1	0	0	0	3	1	1	1	0.5	5
45	ZA	SouthAfrica	2012									5	0	0	2	3.625	1.5	2.25	0.625	0.375	8.375
45	ZA	SouthAfrica	2013									6	0	3	5	3	1	1.33333333	1	0.416666667	7.16666667
45	ZA	SouthAfrica	2014									4	0	4	12	3.5	1	1	0.75	0.3125	4
45	ZA	SouthAfrica	2015									1	0	1	1	4	1	1	1	0.25	3
45	ZA	SouthAfrica	2016									5	0	1	8	3.8889	1.33333333	1.66666667	1	0.372222222	6.33333333
45	ZA	SouthAfrica	2017
45	ZA	SouthAfrica	2018
45	ZA	SouthAfrica	2019
48	SG	Singapore	2002	1	0.055304	0.352941	0	0.024786	0	0.014534	0	9	1	5	20	3.75	1.33333333	1.33333333	0.58333333	0.294444444	9
48	SG	Singapore	2003	1	0.033285	0.316456	0	0.014244	0	0.014794	0	12	0	6	21	3.77776667	1.44443333	1.44443333	0.66666667	0.277777778	8.41666667
17	GB	UnitedKingdom	1983	1	0.540065	0.5	0	0.303889	0	0.111234	0	101	2	22	49	2.05160811	1.00450541	1.22072162	0.09008919	0.666811454	7.34523784
17	GB	UnitedKingdom	1984	1	0.408985	0.5	0		0	0.080756	0	109	8	21	27	2.200415	1.01	1.4335425	0.0458325	0.620663194	6.0017575
36	PL	Poland	1998	1	0.181289	0.461538	0	0.089772	0	0.020176	0	2	0	0	2	2	2	2	0	0.5	8.5
36	PL	Poland	1999	1	0.170939	0.463415	0	0.084984	0	0.018242	0	1	0	1	0	2	2	2	0	0.5	31
36	PL	Poland	2000	1	0.167109	0.47619	0	0.086082	0	0.017588	0	7	0	0	2	3.8571	2	2	0	0.261904762	4.2857
36	PL	Poland	2001	1	0.151445	0.458333	0		0	0.015418	0	2	0	0	4	2	2	2	0	0.5	14.5
36	PL	Poland	2002	1	0.143375	0.444444	0	0.064691	0	0.013519	0	2	0	2	0	2.5	2	2	0	0.416666667	1
36	PL	Poland	2003	1	0.140855	0.431034	0	0.06253	0	0.012645	0	2	0	0	0	3	2	2	0	0.333333333	15.5
36	PL	Poland	2004	1	0.132635	0.412698	0	0.058612	0	0.012355	0	1	0	0	1	5	2	4	0	0.2	5
36	PL	Poland	2005	1	0.127475	0.42623	0	0.053864	0	0.010858	0	3	0	2	0	4.6667	2	3.3333	2	0.216666667	7.3333
36	PL	Poland	2006	1	0.118533	0.414286	0	0.049768	0	0.010339	0
36	PL	Poland	2007	1	0.115913	0.430769	0	0.047896	0	0.01019	0	2	0	0	2	6	2	2	0	0.166666667	2.5
36	PL	Poland	2008	2	0.211266	0.482759	0		1	0.014299	1	4	0	1	1	3.5	1.66666667	2.5	0.33333333	0.486111111	2.5
36	PL	Poland	2009	3	0.264457	0.5	0	0.111085	1	0.018451	3	3	0	2	0	5	2.25	3	2.5	0.238095238	4.5
36	PL	Poland	2010	4	0.306297	0.517857	0	0.119538	1	0.021428	6	14	0	9	2	3.1	1.55	2.41428	0.32858	0.439761905	2.74286
36	PL	Poland	2011	4	0.2992	0.517857	0	0.113508	1	0.01987	6	22	1	8	15	3.33672857	1.92517143	2.86054286	0.2517	0.409831552	2.99661429
36	PL	Poland	2012	4	0.271855	0.509091	0	0.101841	1	0.019501	6	24	2	8	7	3.391675	2.1895875	2.98125	0.25	0.460243056	2.4041625
36	PL	Poland	2013	3	0.226906	0.5	0	0.086393	1	0.015827	3	12	0	6	3	2.66666	2.06666	2.36666	0.2	0.561666667	2.68334
36	PL	Poland	2014	3	0.218082	0.5	0	0.08189	1	0.015223	3	32	0	16	3	4.5083375	1.7083375	2.3604125	0.66875	0.334769345	2.4638875
36	PL	Poland	2015	3	0.221565	0.5	0	0.08419	1	0.01444	3	16	0	12	0	3.66666667	1.16666667	1.66666667	0.75	0.600198413	2.72221667
36	PL	Poland	2016	2	0.183493	0.483871	0	0.068051	1	0.011174	1	20	0	8	3	2.92856667	1.21428333	1.2619	0.66666667	0.632936508	3.61111667
36	PL	Poland	2017	1	0.097852	0.467742	0		0	0.008366	0	3	0	0	0	1	1	1	0	1	5.3333
36	PL	Poland	2018	1	0.097852	0.467742	0		0	0.008366	0	1	0	0	0	1	1	1	0	1	2
36	PL	Poland	2019
2	AU	Australia	1997									27	0	6	76	3.36	1.06666667	1.16666667	0.44666667	0.496851852	6.00666667
27	KR	Korea	1999	0	0	0	0	0	0	0.007282	0	87	7	61	176	4.1358	1	2.0267	0.03125	0.281818182	15.746775
27	KR	Korea	2000	0	0	0	0	0	0	0.006993	0	17	3	3	26	4.875	1	2.166675	0.166675	0.239186508	9.625
27	KR	Korea	2001	0	0	0	0		0	0.006438	0	12	1	5	1	2.75	1	1.5	0	0.425	9.7
14	ES	Spain	2000	1	0.132121	0.416667	0	0.068953	0	0.017002	0	13	0	4	4	1.71428571	1	1	0.28571429	0.797619048	4.19048571
14	ES	Spain	2001	1	0.120923	0.407407	0		0	0.014817	0	8	0	1	9	2.25	1.2	1.2	0.35	0.705	3.5
14	ES	Spain	2002	1	0.122746	0.413793	0	0.055596	0	0.013462	0	21	0	7	7	2.321875	1.125	1.46875	0.43125	0.728645833	5.203125
14	ES	Spain	2003	1	0.118617	0.409836	0	0.05283	0	0.012801	0	21	0	7	2	1.5104125	1.125	1.1875	0.03125	0.840451389	3.2291625
19	HR	Croatia	2002	1	0.122746	0.413793	0	0.055596	0	0.013462	0	4	0	2	6	3.33335	2.5	2.83335	0	0.311111111	3
19	HR	Croatia	2003	1	0.118617	0.409836	0	0.05283	0	0.012801	0	11	0	4	14	3.9	1.2	2.46668	1.2	0.338888889	15.3
19	HR	Croatia	2004	1	0.142068	0.433333	0	0.062564	0	0.012529	0	29	0	6	4	3.75112	1.2	2.04388	1.27722	0.398200617	4.77834
19	HR	Croatia	2005	1	0.128587	0.440678	0	0.054012	0	0.011077	0	9	0	8	3	5.45835	1.25	2.54165	2.20835	0.191170635	4
19	HR	Croatia	2006	1	0.124049	0.432836	0	0.051734	0	0.010512	0	8	0	6	2	3.6	1.15	1.75	1.8	0.4575	2.35
19	HR	Croatia	2007	1	0.118476	0.444444	0	0.048404	0	0.010293	0	5	0	4	3	3.16665	1.83335	2.41665	0	0.416666667	2.25
19	HR	Croatia	2008	1	0.111461	0.459016	0		0	0.00968	0	5	0	0	0	2.75	2.125	2.125	0	0.385416667	2.5
19	HR	Croatia	2009	1	0.10834	0.465517	0	0.045387	0	0.009556	0	2	0	2	0	1	1	1	0	1	2.5
19	HR	Croatia	2010	1	0.103681	0.453125	0	0.040307	0	0.009047	0
19	HR	Croatia	2011	1	0.096822	0.453125	0	0.036631	0	0.008716	0
19	HR	Croatia	2012
19	HR	Croatia	2013
19	HR	Croatia	2014
19	HR	Croatia	2015
19	HR	Croatia	2016
19	HR	Croatia	2017
19	HR	Croatia	2018
19	HR	Croatia	2019
35	NZ	NewZealand	1992									9	0	1	8	6	1	2	0	0.166666667	13
35	NZ	NewZealand	1993
35	NZ	NewZealand	1994
35	NZ	NewZealand	1995
35	NZ	NewZealand	1996
35	NZ	NewZealand	1997
35	NZ	NewZealand	1998									7	0	2	48	5	1	1.7143	0	0.2	12.8571
35	NZ	NewZealand	1999
35	NZ	NewZealand	2000									2	0	0	4	2	1	1	0	1	9.5
35	NZ	NewZealand	2001									3	0	0	0	3	1	1	0	0.5	9
35	NZ	NewZealand	2002									1	0	0	0	2	1	1	0	1	5
35	NZ	NewZealand	2003
35	NZ	NewZealand	2004
35	NZ	NewZealand	2005
35	NZ	NewZealand	2006
35	NZ	NewZealand	2007
35	NZ	NewZealand	2008
35	NZ	NewZealand	2009
35	NZ	NewZealand	2010
35	NZ	NewZealand	2011
35	NZ	NewZealand	2012
35	NZ	NewZealand	2013									1	0	1	2	2	1	1	0	0.5	6
35	NZ	NewZealand	2014									12	0	0	76	5.8889	1	1	1.77776667	0.263347763	2.55556667
35	NZ	NewZealand	2015									1	0	0	5	5	1	1	1	0.2	3
35	NZ	NewZealand	2016									14	0	0	26	10.5714	1	1	2.7143	0.098744113	3.2857
35	NZ	NewZealand	2017									5	0	0	0	3	2	2	0	0.333333333	2.6
35	NZ	NewZealand	2018
35	NZ	NewZealand	2019
25	IT	Italy	1981	0	0	0	0	0	0	0.031672	0	6	0	1	0	1	1	1	0	1	2.41666667
9	CN	China	2005									2	0	0	2	5	1	1	1	0.555555556	5
29	LU	Luxembourg	1993	0	0	0	0		0	0.014286	0	2	0	0	0	5	2	2	0	0.208333333	1
29	LU	Luxembourg	1994	0	0	0	0	0	0	0.013045	0	4	0	1	1	4.16665	1	1	0	0.25	3
20	HU	Hungary	1998									5	0	0	3	14	1.16665	2.25	2.91665	0.076388889	8.33335
20	HU	Hungary	1999									2	0	1	0	9.5	1	1.5	3.5	0.135714286	6
10	CZ	CzechRepublic	1997	1	0.101777	0.380952	0	0.050274	0	0.022173	0	1	0	0	0	5	2	4	0	0.2	17
10	CZ	CzechRepublic	1998	1	0.097638	0.375	0	0.048644	0	0.02046	0	1	0	1	1	5	2	4	1	0.2	3
10	CZ	CzechRepublic	1999	1	0.084386	0.372549	0	0.041868	0	0.018817	0	3	0	1	5	4.3333	2	3.3333	0.3333	0.233333333	2.6667
2	AU	Australia	1990	0	0	0	0		0	0.017342	0	13	1	4	5	2.63888333	1.11111667	1.11111667	0.22221667	0.574074074	7.47221667
2	AU	Australia	1991	0	0	0	0		0	0.017342	0	7	0	2	2	3.6	1	1.4	0	0.396666667	7.8
2	AU	Australia	1992	0	0	0	0	0	0	0.014493	0	5	0	2	1	2.25	1	1	0	0.5625	2.5
2	AU	Australia	1993	0	0	0	0		0	0.014286	0	10	0	1	6	2.95833333	1	1	0.41666667	0.516666667	6.54166667
2	AU	Australia	1994	0	0	0	0	0	0	0.013045	0	16	1	4	39	3.6458375	1.2708375	1.2708375	0.4166625	0.440426587	9.479175
2	AU	Australia	1995	0	0	0	0	0	0	0.011364	0	11	0	4	20	3.08333333	1.27778333	1.36111667	0.55555	0.541666667	6.86111667
2	AU	Australia	1996	0	0.010791	0	0	6	0	0	0	33	1	19	35	2.69697273	1	1.18181818	0.51515455	0.616666667	7.14647273
45	ZA	SouthAfrica	2000									1	1	0	1	3	1	1	0	0.333333333	5
45	ZA	SouthAfrica	2001									3	1	0	0	3	1	1	0	0.333333333	17
45	ZA	SouthAfrica	2002									1	0	0	1	6	2	3	0	0.166666667	5
45	ZA	SouthAfrica	2003
45	ZA	SouthAfrica	2004
45	ZA	SouthAfrica	2005									1	0	0	0	2	2	2	0	0.5	4
23	IN	India	2004									11	0	11	12	4.0909	1.1818	2.8182	0.0909	0.259090909	3.5455
23	IN	India	2005									1	0	0	3	4	1	3	1	0.25	2
23	IN	India	2006
23	IN	India	2007									10	0	0	19	1	1	1	1	1	4
23	IN	India	2008
23	IN	India	2009									1	0	1	3	1	1	1	0	1	2
23	IN	India	2010									14	0	7	19	3	1.08333333	2.08333333	0.5	0.548611111	3
23	IN	India	2011									3	1	2	9	3.5	1	2.5	0.5	0.375	2.75
23	IN	India	2012									8	0	4	12	3.583325	1	2.416675	0.75	0.487103175	3.583325
23	IN	India	2013									18	0	14	12	2.16666667	1	1.5	0.66666667	0.597222222	4.9889
23	IN	India	2014									5	0	2	0	4.25	1	2.75	0.5	0.425	2.875
23	IN	India	2015	0	0	0	0	0	0	0.004601	0	12	0	3	22	4.53332	1	2.6	0.76666	0.391666667	3.76666
23	IN	India	2016	0	0	0	0	0	0	0.004464	0	20	0	1	8	6.51	1.17	3.92	1.02	0.233203463	3.66
23	IN	India	2017	0	0	0	0		0	0.004601	0	2	0	0	2	2.5	1.5	1.5	0	0.416666667	3.5
23	IN	India	2018	0	0	0	0		0	0.004601	0
23	IN	India	2019	0	0	0	0	0	0	0.00495	0
42	SK	SlovakRepublic	2004									3	0	0	2	2	2	2	0	0.5	2
42	SK	SlovakRepublic	2005
42	SK	SlovakRepublic	2006									2	0	0	1	2.5	1.5	1.5	0	0.416666667	1.5
42	SK	SlovakRepublic	2007
42	SK	SlovakRepublic	2008
42	SK	SlovakRepublic	2009									1	0	0	0	1	1	1	0	1	3
42	SK	SlovakRepublic	2010
42	SK	SlovakRepublic	2011
42	SK	SlovakRepublic	2012									1	0	0	1	1	1	1	0	1	3
42	SK	SlovakRepublic	2013	1	0.093634	0.467742	0	0.03552	0	0.008619	0	1	0	0	1	4	2	3	0	0.25	3
42	SK	SlovakRepublic	2014	1	0.089704	0.47541	0	0.033596	0	0.008406	0	2	0	0	1	5	2	3	0	0.208333333	3.5
42	SK	SlovakRepublic	2015	1	0.09116	0.47541	0	0.034552	0	0.00795	0	3	0	0	0	3.3333	2	3.3333	0	0.333333333	3.3333
42	SK	SlovakRepublic	2016	1	0.09266	0.461538	0	0.034262	0	0.007943	0
42	SK	SlovakRepublic	2017	1	0.097852	0.467742	0		0	0.008366	0
42	SK	SlovakRepublic	2018	1	0.097852	0.467742	0		0	0.008366	0
42	SK	SlovakRepublic	2019	1	0.111094	0.457627	0	0.044853	0	0.009501	0
2	AU	Australia	1984									12	0	3	29	3.72221667	1.02778333	1.02778333	0	0.584656085	10.69445
2	AU	Australia	1985									7	1	2	7	4.86666	1	1	0.2	0.416666667	13.6
2	AU	Australia	1986									15	1	6	14	3.178575	1	1	0	0.55952381	5.264275
2	AU	Australia	1987									5	0	3	1	3	1.1111	1.33333333	0	0.58531746	8.8889
2	AU	Australia	1988									4	0	3	3	4.66666667	1	1	0	0.266666667	10.16666667
2	AU	Australia	1989									8	0	4	0	7.625	1	2	0.875	0.3625	9.8125
14	ES	Spain	1995									8	0	1	0	2.375	1.125	1.375	0.625	0.639583333	4.958325
14	ES	Spain	1996									10	1	2	4	2.6	1.2	1.2	0.6	0.59	4.65
14	ES	Spain	1997	1	0.157279	0.421053	0	0.079058	0	0.02096	0	17	0	5	9	1.8889	1.03333333	1.21111667	0.5	0.71962963	4.11666667
14	ES	Spain	1998	1	0.155148	0.418605	0	0.078408	0	0.019612	0	16	2	9	16	2.11904286	1	1.04761429	0.42857143	0.669047619	3.40475714
14	ES	Spain	1999	1	0.144792	0.422222	0	0.072708	0	0.017943	0	9	0	6	4	1.78571429	1	1.28571429	0.42857143	0.802380952	3.07142857
19	HR	Croatia	2001									2	0	1	11	4	2	3	1	0.266666667	9
48	SG	Singapore	1997									4	0	0	0	3	1	1	1.16665	0.333333333	1.83335
48	SG	Singapore	1998									7	0	0	0	3	1	1	1	0.333333333	2
48	SG	Singapore	1999									6	0	1	0	2.625	1	1	0.75	0.395833333	1.75
48	SG	Singapore	2000									1	0	0	0	3	1	1	1	0.333333333	1
48	SG	Singapore	2001									2	0	0	0	2	1	1	1	0.5	1.5
2	AU	Australia	1983									2	0	1	8	2.5	1	1	0.5	0.625	26.5
30	LV	Latvia	1999									2	0	0	0	6	2	4	0	0.166666667	7
30	LV	Latvia	2000
30	LV	Latvia	2001									4	0	2	4	5.33335	2.66665	4	0	0.188888889	7.5
30	LV	Latvia	2002									2	0	2	8	7	2	5	0	0.142857143	36
30	LV	Latvia	2003									2	0	2	0	8	2	5	0	0.125	39
30	LV	Latvia	2004
30	LV	Latvia	2005									5	1	2	6	9.25	2	5.41665	2.41665	0.108796296	13.83335
30	LV	Latvia	2006									4	0	2	4	10	2	6	2.5	0.1	4
30	LV	Latvia	2007
30	LV	Latvia	2008
30	LV	Latvia	2009									1	0	0	0	3	3	3	0	0.333333333	2
30	LV	Latvia	2010									1	0	1	0	3	2	2	0	0.333333333	2
30	LV	Latvia	2011
30	LV	Latvia	2012
30	LV	Latvia	2013
30	LV	Latvia	2014
30	LV	Latvia	2015
30	LV	Latvia	2016
30	LV	Latvia	2017
30	LV	Latvia	2018
30	LV	Latvia	2019
30	LV	Latvia	1997									1	0	0	0	6	2	5	1	0.166666667	6
30	LV	Latvia	1998									1	0	0	2	6	2	5	0	0.166666667	10
25	IT	Italy	1980	0	0	0	0	0	0	0.032707	0	2	0	0	0	3	1	2	0	0.333333333	6
24	IS	Iceland	2003									1	0	0	0	1	1	1	0	1	2
24	IS	Iceland	2004
24	IS	Iceland	2005
24	IS	Iceland	2006									1	0	1	0	3	1	1	1	0.333333333	1
24	IS	Iceland	2007
24	IS	Iceland	2008									5	0	4	8	2.6	1	1	0.2	0.4	1
24	IS	Iceland	2009									5	0	3	11	1.625	1	1	0.125	0.729166667	2
24	IS	Iceland	2010									3	0	1	4	1.75	1.25	1.25	0	0.625	1.5
24	IS	Iceland	2011									1	0	1	1	3	1	1	1	0.333333333	1
24	IS	Iceland	2012									7	0	4	5	1.4	1	1	0.2	0.8	1.25
24	IS	Iceland	2013
24	IS	Iceland	2014									2	0	2	0	2	1.5	1.5	0	0.5	2.5
24	IS	Iceland	2015									2	0	0	4	1	1	1	0	1	2.5
24	IS	Iceland	2016
24	IS	Iceland	2017									2	0	0	1	1.5	1	1.5	0	0.75	2.5
24	IS	Iceland	2018
24	IS	Iceland	2019
50	MC	monaco	1998									12	0	1	11	2	1.5	1.55556667	0.77776667	0.555555556	9.58333333
50	MC	monaco	1999									7	0	0	9	1.7	1.1	1.1	0.5	0.683333333	7.95
50	MC	monaco	2000									4	0	1	7	1.83335	1.16665	1.16665	0.5	0.638888889	12.33335
50	MC	monaco	2001									2	0	1	0	3	2	2	0	0.333333333	1.5
50	MC	monaco	2002									3	0	0	6	2.5	1.5	1.5	0.5	0.625	3.25
40	SE	Sweden	1980									5	0	1	6	6.33333333	1.33333333	2.66666667	0	0.407407407	12.33333333
40	SE	Sweden	1981									15	2	2	1	3.44444444	1	1.85185556	0.11111111	0.472222222	5.35555556
28	LT	Lithuania	2003	1	0.140855	0.431034	0	0.06253	0	0.012645	0	2	0	1	1	9	2	4	1.5	0.1125	5.5
28	LT	Lithuania	2004	1	0.132635	0.412698	0	0.058612	0	0.012355	0	11	0	5	0	6.5455	2	4.0909	1.0909	0.154761905	4.2727
28	LT	Lithuania	2005	1	0.127475	0.42623	0	0.053864	0	0.010858	0	6	0	0	0	7.1667	2.1667	4	0.8333	0.142526455	7.5
28	LT	Lithuania	2006	1	0.118533	0.414286	0	0.049768	0	0.010339	0
28	LT	Lithuania	2007	1	0.115913	0.430769	0	0.047896	0	0.01019	0
28	LT	Lithuania	2008	1	0.099805	0.430769	0		0	0.009687	0
28	LT	Lithuania	2009	1	0.098503	0.442623	0	0.041534	0	0.009694	0
28	LT	Lithuania	2010
28	LT	Lithuania	2011
28	LT	Lithuania	2012
28	LT	Lithuania	2013
28	LT	Lithuania	2014
28	LT	Lithuania	2015
28	LT	Lithuania	2016
28	LT	Lithuania	2017
28	LT	Lithuania	2018
28	LT	Lithuania	2019
6	CA	Canada	1983									8	0	3	2	1.25	1	1.25	0	0.875	7.125
12	DK	Denmark	1987	0	0	0	0	0	0	0.015385	0	10	0	1	0	3.11111667	1	1.66666667	0.5	0.385185185	8.77778333
14	ES	Spain	1989									2	1	0	0	1	1	1	0	1	6.5
14	ES	Spain	1990									6	0	3	0	1	1	1	0	1	2.125
14	ES	Spain	1991									5	0	1	4	1.5	1	1	0	0.75	5.25
14	ES	Spain	1992									1	0	0	0	1	1	1	1	1	3
14	ES	Spain	1993									3	1	0	0	1	1	1	0	1	2.75
14	ES	Spain	1994									1	0	0	1	1	1	1	0	1	3
20	HU	Hungary	1993	0	0	0	0		0	0.014286	0	10	2	5	0	11.44443333	1	1.3889	3.33333333	0.098871499	7.77776667
20	HU	Hungary	1994	0	0	0	0	0	0	0.013045	0
20	HU	Hungary	1995	0	0	0	0	0	0	0.011364	0
20	HU	Hungary	1996	0	0.010791	0	0	7	0	0	0	3	0	0	1	13.3333	1	2.3333	2.3333	0.088359788	19
20	HU	Hungary	1997	0	0	0	0	0	0	0.008523	0	3	0	1	2	13	1	2	5.6667	0.105882353	2.6667
12	DK	Denmark	1984									1	0	0	0	2	1	1	0	0.5	3
12	DK	Denmark	1985									4	0	0	2	4	1.5	2.5	0	0.571428571	7.75
12	DK	Denmark	1986									2	0	0	0	4	1	2	0.5	0.266666667	12.5
17	GB	UnitedKingdom	1980									24	4	7	4	2.27380714	1	1.36309286	0.17857143	0.570436508	7.05357143
17	GB	UnitedKingdom	1981									53	4	15	5	2.14743462	1.01923077	1.50961538	0.10576923	0.62900641	7.09295
17	GB	UnitedKingdom	1982									82	3	26	7	1.915	1.00555667	1.35532	0.07333333	0.664484127	6.47063333
19	HR	Croatia	1996									1	0	0	1	2	1	1	0	0.5	2
19	HR	Croatia	1997									2	0	2	0	3	1.5	1.5	0	0.375	5
19	HR	Croatia	1998
19	HR	Croatia	1999
19	HR	Croatia	2000									1	0	0	1	2	2	2	0	0.5	2
18	GR	Greece	2001									1	0	0	0	1	1	1	0	1	5
18	GR	Greece	2002									2	0	2	0	1	1	1	0	1	1
18	GR	Greece	2003									5	0	4	0	1	1	1	0	1	2.8
18	GR	Greece	2004									2	1	1	0	1	1	1	0	1	3
18	GR	Greece	2005
18	GR	Greece	2006
18	GR	Greece	2007	0	0	0	0	0	0	0.005068	0	9	0	7	0	5.33333333	1	2	2.33333333	0.188888889	3.66666667
18	GR	Greece	2008	0	0	0	0		0	0.005068	0	3	0	1	0	3	1	1.5	1.5	0.6	5
18	GR	Greece	2009	0	0	0	0	0	0	0.005217	0	1	0	0	1	1	1	1	0	1	1
18	GR	Greece	2010	3	0.234561	0.483333	0	0.091277	1	0.0171	3	2	0	0	14	13.5	7.5	12.5	2	0.075	4
18	GR	Greece	2011	4	0.253045	0.483333	0	0.095478	1	0.020343	6	9	0	4	26	8.7143	3	5	2.04763333	0.154584875	3.90476667
18	GR	Greece	2012	4	0.251106	0.491228	0	0.093827	1	0.019905	6	8	0	1	2	3.9375	1.5	1.8125	1.5625	0.4203125	3.375
18	GR	Greece	2013	4	0.250337	0.5	0	0.095048	1	0.019817	6	1	0	1	0	3	3	3	0	0.333333333	1
18	GR	Greece	2014	4	0.24361	0.508772	0	0.091434	1	0.018941	6	21	0	3	3	5.619075	1	1	2.7262	0.355725624	2.880925
18	GR	Greece	2015	4	0.247359	0.508772	0	0.093932	1	0.018026	6	1	0	0	1	1	1	1	0	1	2
18	GR	Greece	2016	2	0.128443	0.46875	0	0.04745	1	0.011676	1	1	0	0	0	8	1	1	5	0.125	4
18	GR	Greece	2017	1	0.032021	0.349398	0		0	0.009141	0	3	0	0	0	1	1	1	0	1	6.6667
18	GR	Greece	2018	1	0.032021	0.349398	0		0	0.009141	0	2	0	0	0	1	1	1	0	1	1.5
18	GR	Greece	2019
12	DK	Denmark	1982									3	0	1	6	3	1	1.6667	0.6667	0.361111111	3
12	DK	Denmark	1983
45	ZA	SouthAfrica	1990									1	0	0	0	3	1	1	0	0.333333333	1
45	ZA	SouthAfrica	1991
45	ZA	SouthAfrica	1992									3	0	1	16	2	1	1	0	0.5	10
45	ZA	SouthAfrica	1993									4	0	0	14	4.25	1	1	0.25	0.275	11.5
45	ZA	SouthAfrica	1994									2	0	0	1	4	1	1	0.5	0.25	4
45	ZA	SouthAfrica	1995
45	ZA	SouthAfrica	1996
45	ZA	SouthAfrica	1997
45	ZA	SouthAfrica	1998
45	ZA	SouthAfrica	1999
9	CN	China	2004									4	0	2	0	6.16666667	1	1	1.83333333	0.164285714	7.66666667
20	HU	Hungary	1988									5	1	1	0	10.66666667	1	2	2.33333333	0.102469136	7.77776667
20	HU	Hungary	1989									2	0	0	1	16	1	2.5	3.5	0.069264069	6.5
20	HU	Hungary	1990	0	0	0	0		0	0.017342	0	5	1	0	2	10.66666667	1	1.66666667	1.33333333	0.094191919	6.66666667
20	HU	Hungary	1991	0	0	0	0		0	0.017342	0	4	0	1	2	9.33335	1	1.66665	2.33335	0.108796296	13.33335
20	HU	Hungary	1992	0	0	0	0	0	0	0.014493	0	6	0	4	0	12	1.1111	1.83333333	3.55556667	0.091026712	7.33333333
6	CA	Canada	1980									1	0	0	1	2	1	2	0	0.5	5
6	CA	Canada	1981									3	0	1	0	2	1	2	0	0.5	13.6667
6	CA	Canada	1982									2	0	1	0	2	1	2	0	0.5	2
2	AU	Australia	1980									1	0	0	0	1	1	1	0	1	1
2	AU	Australia	1981
2	AU	Australia	1982
29	LU	Luxembourg	1981									6	2	1	0	2.8333	1	1	0	0.458333333	2.8333
29	LU	Luxembourg	1982									9	0	2	1	3	1.16666667	1.16666667	0	0.522222222	3.36666667
29	LU	Luxembourg	1983									3	0	0	0	2.6667	1	1	0	0.416666667	3.3333
29	LU	Luxembourg	1984	0	0	0	0		0	0.021739	0	6	0	0	0	3.16666667	1.08333333	1.08333333	0	0.326388889	3.58333333
29	LU	Luxembourg	1985	0	0	0	0	0	0	0.015873	0	3	0	0	0	2.5	1	1	0	0.666666667	3
29	LU	Luxembourg	1986	0	0	0	0	0	0	0.015873	0	1	0	0	0	6	1	1	0	0.2	3
29	LU	Luxembourg	1987	0	0	0	0	0	0	0.015385	0	7	0	0	2	5.33333333	1	1	0	0.277777778	2.88886667
29	LU	Luxembourg	1988	0	0	0	0		0	0.015152	0
29	LU	Luxembourg	1989	0	0	0	0	0	0	0.014925	0	8	0	0	0	7.53334	1	1	0	0.168333333	2.5
29	LU	Luxembourg	1990	0	0	0	0		0	0.017342	0	5	2	2	0	4	1	1	0	0.355555556	2.25
29	LU	Luxembourg	1991	0	0	0	0		0	0.017342	0	11	1	4	2	5.458325	1	1	0	0.263690476	3.229175
29	LU	Luxembourg	1992	0	0	0	0	0	0	0.014493	0	3	0	1	0	3.75	1.75	1.75	0	0.3	2
20	HU	Hungary	1981									2	0	2	0	11	1	1	3	0.091666667	2
20	HU	Hungary	1982
20	HU	Hungary	1983									6	0	0	0	10	1	1	1	0.1	11.1667
20	HU	Hungary	1984
20	HU	Hungary	1985									5	0	2	0	8.875	1	1.5	1.375	0.1192384	5.125
20	HU	Hungary	1986									3	0	2	0	13.6667	1	2	3	0.073504274	4.6667
20	HU	Hungary	1987									1	0	0	0	9	1	2	2	0.111111111	6
15	FI	Finland	1981									10	0	5	1	3.67776667	1	1	0	0.304814815	5.04443333
15	FI	Finland	1982									4	1	0	0	3.5	1	1.5	0.5	0.333333333	20.25
15	FI	Finland	1983									7	0	4	6	3.5	1	1	0	0.395833333	3
15	FI	Finland	1984									11	1	1	0	2.625	1	1	0	0.541666667	4.0625
34	NO	Norway	1981									1	0	0	0	1	1	1	0	1	6
34	NO	Norway	1982									1	0	0	0	1	1	1	0	1	4
34	NO	Norway	1983									3	0	1	0	1	1	1	0	1	3
34	NO	Norway	1984									2	0	1	1	1	1	1	0	1	5
14	ES	Spain	1982									7	0	1	1	1.1429	1	1	0	0.928571429	3.4286
14	ES	Spain	1983									2	0	0	0	1	1	1	0	1	2.5
14	ES	Spain	1984									1	0	0	0	1	1	1	0	1	8
14	ES	Spain	1985
14	ES	Spain	1986
14	ES	Spain	1987
14	ES	Spain	1988									1	0	1	0	1	1	1	1	1	2
49	LK	SriLanka	1985									1	0	1	1	1	1	1	1	1	2
49	LK	SriLanka	1986									1	0	1	0	1	1	1	1	1	2
49	LK	SriLanka	1987
49	LK	SriLanka	1988									3	0	1	0	1	1	1	1	1	5.6667
49	LK	SriLanka	1989									2	1	0	0	1	1	1	1	1	4
49	LK	SriLanka	1990
49	LK	SriLanka	1991
49	LK	SriLanka	1992									1	0	1	0	1	1	1	1	1	2
49	LK	SriLanka	1993
49	LK	SriLanka	1994									2	0	2	1	1	1	1	1	1	2
49	LK	SriLanka	1995
49	LK	SriLanka	1996
49	LK	SriLanka	1997
49	LK	SriLanka	1998
49	LK	SriLanka	1999
49	LK	SriLanka	2000
49	LK	SriLanka	2001
49	LK	SriLanka	2002
49	LK	SriLanka	2003
49	LK	SriLanka	2004
49	LK	SriLanka	2005
49	LK	SriLanka	2006
49	LK	SriLanka	2007
49	LK	SriLanka	2008
49	LK	SriLanka	2009
49	LK	SriLanka	2010
49	LK	SriLanka	2011
49	LK	SriLanka	2012
49	LK	SriLanka	2013
49	LK	SriLanka	2014
49	LK	SriLanka	2015
49	LK	SriLanka	2016
49	LK	SriLanka	2017
49	LK	SriLanka	2018
49	LK	SriLanka	2019
50	MC	monaco	1995									2	0	0	5	4	2.5	3.5	1.5	0.25	7
50	MC	monaco	1996									1	0	0	0	6	3	3	1	0.166666667	10
50	MC	monaco	1997									2	0	0	2	2.5	1.5	1.5	1.5	0.416666667	18
43	TR	Turkey	2007									1	0	0	0	3	1	1	1	0.333333333	1
43	TR	Turkey	2008	0	0	0	0		0	0.005068	0	19	0	0	12	3.54762143	1	1	0.51190714	0.369642857	1.71428571
43	TR	Turkey	2009	0	0	0	0	0	0	0.005217	0	75	0	0	29	3.145655	1	1	0.0966675	0.403536706	1.8258925
43	TR	Turkey	2010	0	0	0	0	0	0	0.004926	0	123	0	29	56	3.39539149	1	1.04255319	0.21631064	0.345047281	1.9778383
43	TR	Turkey	2011	0	0	0	0	0	0	0.004926	0	215	1	64	226	3.45225932	1	1.02966102	0.15452034	0.358654829	1.93777966
43	TR	Turkey	2012	0	0	0	0	0	0	0.005068	0	185	0	53	59	3.43504384	1	1.01902603	0.3627863	0.338018138	1.8791863
43	TR	Turkey	2013	0	0	0	0	0	0	0.004902	0	391	0	127	93	3.82394321	1	1.00493827	0.25431111	0.305419313	2.02343827
43	TR	Turkey	2014	0	0	0	0	0	0	0.004902	0	280	0	67	56	4.44660139	1	1	0.48919306	0.290671513	2.24909722
43	TR	Turkey	2015	0	0	0	0	0	0	0.004601	0	217	1	69	7	4.2137127	1	1.01587302	0.62659841	0.271460358	2.24120635
43	TR	Turkey	2016	1	0.09266	0.461538	0	0.034262	0	0.007943	0	139	0	31	46	4.16574912	1.01754386	1.0551386	0.47251404	0.302312137	2.68228772
43	TR	Turkey	2017	1	0.097852	0.467742	0		0	0.008366	0	204	0	28	9	3.55282857	1.01213333	1.05691667	0.5284381	0.399434345	2.51242857
43	TR	Turkey	2018	1	0.097852	0.467742	0		0	0.008366	0	14	0	5	0	3.9	1	1.2	1.23334	0.266111111	3.73334
43	TR	Turkey	2019	1	0.111094	0.457627	0	0.044853	0	0.009501	0
5	BR	Brazil	2008	3	0.23505	0.482759	0		1	0.018765	3	11	1	7	30	4.5	2	3	1	0.225	4.2
5	BR	Brazil	2009	3	0.226585	0.490909	0	0.095521	1	0.018381	3
5	BR	Brazil	2010	3	0.230149	0.47541	0	0.090178	1	0.017014	3	1	0	0	1	4	1	2	0	0.25	1
5	BR	Brazil	2011									1	0	0	1	3	1	1	0	0.333333333	3
5	BR	Brazil	2012									1	0	0	2	3	1	1	0	0.333333333	3
5	BR	Brazil	2013									3	0	1	0	2.6667	1	1	0.6667	0.416666667	2.6667
5	BR	Brazil	2014									1	0	0	0	1	1	1	0	1	3
5	BR	Brazil	2015									2	0	0	0	3.5	1	2	0	0.291666667	3
5	BR	Brazil	2016
5	BR	Brazil	2017
5	BR	Brazil	2018
5	BR	Brazil	2019
5	BR	Brazil	2006	3	0.259376	0.467742	0	0.107893	1	0.021617	3	15	0	15	12	11	4	8.5333	4	0.090909091	4.1333
5	BR	Brazil	2007	3	0.253752	0.482759	0	0.104212	1	0.020668	3
13	EE	Estonia	2011	1	0.057907	0.386667	0	0.021648	0	0.00888	0	11	0	2	13	4.1818	3.9091	3.9091	0	0.25	2.7273
13	EE	Estonia	2012	1	0.069815	0.411765	0	0.026072	0	0.008773	0	3	0	0	1	3	3	3	0	0.333333333	5
13	EE	Estonia	2013	1	0.066322	0.402778	0	0.025283	0	0.008617	0
13	EE	Estonia	2014	1	0.063646	0.408451	0	0.023918	0	0.008417	0
13	EE	Estonia	2015	1	0.064077	0.408451	0	0.024363	0	0.007982	0
13	EE	Estonia	2016	1	0.066022	0.4	0	0.024544	0	0.007929	0
13	EE	Estonia	2017
13	EE	Estonia	2018
13	EE	Estonia	2019
46	HK	HongKong	2011									10	0	0	5	8	2	3	2	0.125	9.1
46	HK	HongKong	2012
46	HK	HongKong	2013
46	HK	HongKong	2014
46	HK	HongKong	2015	1	0.001343	1	0	0	0	0.030675	0	15	0	2	2	6.42855	1.5	1.5	1.5	0.186507937	2.5
46	HK	HongKong	2016	1	0.001377	1	0	0	0	0.029762	0	32	0	18	10	7.08333333	1	1	3.01666667	0.180385089	4.20556667
46	HK	HongKong	2017	1	0.001479	1	0		0	0.030675	0	63	0	5	1	3.24811667	1	1	1	0.431495405	3.31705
46	HK	HongKong	2018	1	0.001479	1	0		0	0.030675	0
46	HK	HongKong	2019	1	0.001775	1	0	0	0	0.033003	0
51	SA	SaudiArabia	2011									5	0	0	7	4.66665	1.16665	1.33335	0	0.266666667	11.08335
51	SA	SaudiArabia	2012									43	1	4	17	1.9359	1.07326667	1.0861	0.3938	0.695360195	4.2784
51	SA	SaudiArabia	2013									5	0	1	1	4	1.625	1.625	0.625	0.35	4.875
51	SA	SaudiArabia	2014									4	1	3	0	4.16665	1.5	2	0	0.252777778	7.83335
51	SA	SaudiArabia	2015									2	0	1	0	4.5	1.5	1.5	0	0.225	5
51	SA	SaudiArabia	2016	0	0	0	0	0	0	0.004464	0	51	0	7	19	3.37834	1.06666	1.06666	0	0.417488662	4.84572
51	SA	SaudiArabia	2017	0	0	0	0		0	0.004601	0	1	0	0	0	7	2	2	1	0.142857143	7
51	SA	SaudiArabia	2018	0	0	0	0		0	0.004601	0
51	SA	SaudiArabia	2019	0	0	0	0	0	0	0.00495	0
5	BR	Brazil	2005	0	0	0	0	0	0	0.005119	0	33	0	0	66	3	1	1	1	0.333333333	2
