# Supplementary material for: Economic geography of innovation: The effect of gender-related aspects of co-inventor networks on country and regional innovation
Source: PLoS One. 2023 Jul 27;18(7):e0288843. doi: 10.1371/journal.pone.0288843 (PMC10374134; doi:10.1371/journal.pone.0288843)
Supplement: S1 Data — (ZIP) [file pone.0288843.s003.zip › Supporting data/Country Panel Women Network.csv]

id	Ctry_code	Ctry_name	Year	CtryDegCentrality	RegionEigenvector	CtryCloseness	CtryBetweenness	CtryAuthority	CtryClustering	NumPageranks	CtryTriangles	NumPatCtry	NumRefusal	NumWithdrawal	NumCitCtry	NumInventors	CtryShare	RegionShare	ShareWomen	ShareInventor	IPCDiversity
50	MC	monaco	2003									2	0	0	1	1.5	1	1	0.75	0.75	8
50	MC	monaco	2004									2	0	0	5	3	1.5	1.5	0.75	0.333333333	4.5
50	MC	monaco	2005									5	0	0	0	2	1.5	1.5	0.5	0.5	6.5
50	MC	monaco	2006
50	MC	monaco	2007									3	0	1	2	2	1	1	0.5	0.5	6.3333
50	MC	monaco	2008									2	0	1	0	1.5	1	1	0.75	0.75	4.5
50	MC	monaco	2009									5	0	0	0	1.83335	1.33335	1.5	0.75	0.708333333	3.66665
50	MC	monaco	2010									1	0	0	0	3	3	3	0.333333333	0.333333333	18
50	MC	monaco	2011									2	0	1	0	2	2	2	0.666666666	0.666666667	4
50	MC	monaco	2012
50	MC	monaco	2013
50	MC	monaco	2014
50	MC	monaco	2015
50	MC	monaco	2016
50	MC	monaco	2017
50	MC	monaco	2018
50	MC	monaco	2019
11	DE	Germany	2000	3	0.561374	0.615385	0.066667	0.359272	0.333333	0.113565	1	278	14	95	298	5.24047083	1.15700729	3.38809271	0.411232539	0.286146535	9.71511458
11	DE	Germany	2001	4	0.685792	0.625	0.129167	0.404418	0.166667	0.135439	1	429	17	151	516	4.95897391	1.22073478	3.22145739	0.411525119	0.284255733	9.45586261
11	DE	Germany	2002	5	0.864826	0.647059	0.165278	0.480994	0.2	0.15438	2	542	25	225	1192	5.38087933	1.224048	3.42280733	0.388935257	0.25935589	10.03114267
11	DE	Germany	2003	5	0.675638	0.619048	0.180556	0.389898	0.2	0.120862	2	534	30	195	1166	5.51560364	1.24162	3.39246545	0.37814153	0.254831743	7.04618485
11	DE	Germany	2004	7	0.904409	0.684211	0.173203	0.468989	0.238095	0.146906	5	629	21	266	1359	5.57294845	1.23864845	3.55057784	0.369299973	0.24502481	5.43236546
11	DE	Germany	2005	7	0.837049	0.666667	0.14127	0.450977	0.238095	0.124003	5	724	20	342	1174	5.59119272	1.23026845	3.50481019	0.393546664	0.263863656	4.60519369
11	DE	Germany	2006	9	1	0.714286	0.203968	0.476599	0.222222	0.122354	8	863	45	376	1180	5.38996218	1.27828866	3.40927143	0.395069494	0.263518852	3.87465
11	DE	Germany	2007	7	1	0.586207	0.192105	0	0.333333	0.103203	7	780	68	292	913	5.41394066	1.2950278	3.27745934	0.407565895	0.280725655	4.1911722
11	DE	Germany	2008	8	0.957975	0.62963	0.142857	0.442524	0.357143	0.10805	10	710	33	252	767	5.27523347	1.28082373	3.44283517	0.418519912	0.270217127	3.87409576
11	DE	Germany	2009	9	1	0.62069	0.146465	0.458399	0.333333	0.112852495	12	743	17	264	868	5.52176278	1.24536502	3.51683677	0.408526427	0.25799931	4.22740987
11	DE	Germany	2010	10	1	0.633333	0.271501	0.464872	0.266667	0.119743	12	663	22	211	782	5.75458166	1.25819913	3.81043668	0.421104612	0.26484595	3.85004105
11	DE	Germany	2011	10	1	0.692308	0.194444	0.46308	0.311111	0.121682	14	776	24	261	1024	5.66348263	1.32820551	3.67697754	0.404450081	0.263595417	3.88097924
11	DE	Germany	2012	11	1	0.72	0.191041	0.488285	0.290909	0.131039	16	805	13	222	848	5.54912791	1.23044109	3.75551434	0.385082798	0.254231104	4.00590426
11	DE	Germany	2013	11	1	0.73913	0.258254	0.491362	0.272727	0.146411	15	862	10	253	945	5.61906479	1.24084232	3.65929251	0.413698836	0.251787514	4.34904532
11	DE	Germany	2014	11	1	0.73913	0.193889	0	0.345455	0.128944	19	852	11	268	708	5.62575649	1.21312678	3.62008996	0.430886742	0.262298587	3.98524644
11	DE	Germany	2015	10	0.933036	0.692308	0.160277	0	0.311111	0.116553	14	767	5	191	695	5.64988158	1.20792061	3.6517557	0.44645659	0.254916697	3.72622281
11	DE	Germany	2016	10	0.918646	0.68	0.122136	0.416921	0.311111	0.1216	14	689	0	130	641	6.37840152	1.28085939	3.75885584	0.427308932	0.236076077	4.05671878
11	DE	Germany	2017	9	0.908624	0.666667	0.068577	0.412736	0.444444	0.108539	16	414	0	18	222	7.10886667	1.32938156	3.80013617	0.437504538	0.25184092	3.49562199
11	DE	Germany	2018	8	0.822684	0.681818	0.053557	0	0.428571	0.10368	12	79	0	5	1	4.26173438	1.046875	3.029125	0.506616049	0.335195941	2.9389
11	DE	Germany	2019	8	0.826495	0.681818	0.091053	0	0.392857	0.116557	11	1	0	0	0	3	1	1	0.666666666	0.333333333	3
15	FI	Finland	1999									18	0	11	27	3.366675	1.0625	1.1666625	0.539409722	0.403125	3.616675
15	FI	Finland	2000	0	0	0	0	0	0	0.012766	0	27	0	10	41	3.47	1.3	1.49167	0.633789682	0.45797619	4.78666
15	FI	Finland	2001	0	0	0	0	0	0	0.012605	0	37	1	11	57	4.13333333	1.28611111	1.74166667	0.505909391	0.348922975	6.01944444
15	FI	Finland	2002	1	0.184501	0.366667	0	0.102969	0	0.039917	0	25	1	10	36	3.30741111	1.31957778	1.55185556	0.488800705	0.444223986	4.55555556
15	FI	Finland	2003	2	0.227263	0.382353	0.004167	0.130573	0	0.054483	0	23	2	8	28	2.19	1.41667	1.57667	0.675	0.615	3.70333
15	FI	Finland	2004	2	0.20056	0.393939	0.003268	0.100943	0	0.050614	0	17	0	8	8	4.66666667	1.41666667	1.80555	0.630224868	0.277744709	5.36111667
15	FI	Finland	2005	3	0.452294	0.482759	0.002381	0.24518	0.666667	0.056732	2	22	2	7	35	3.37142857	1.22380714	1.43809286	0.527210884	0.381632653	3.95476429
15	FI	Finland	2006	3	0.441067	0.46875	0.002381	0.211086	0.666667	0.043729	2	41	2	15	77	3.93031333	1.43333333	1.78	0.603020683	0.382906445	5.91762
15	FI	Finland	2007	2	0.383623	0.435897	0	0	1	0.035052	1	43	1	11	94	4.22058824	1.45588235	1.96568235	0.513702147	0.291199813	3.5049
15	FI	Finland	2008	5	0.599327	0.566667	0.078571	0.270824	0.4	0.072701	4	72	1	24	103	3.920075	1.35189583	1.6350375	0.464082214	0.324912934	2.67142917
15	FI	Finland	2009	5	0.573559	0.545455	0.08153	0.256979	0.4	0.068439059	4	100	2	32	121	3.66605313	1.22185	1.46157188	0.534268372	0.331630009	2.44564688
15	FI	Finland	2010	6	0.647161	0.558824	0.123088	0.293895	0.266667	0.073203	4	71	1	19	51	4.01959615	1.28140769	1.79423077	0.541765873	0.338621795	3.29066154
15	FI	Finland	2011	7	0.679437	0.5625	0.12381	0.313969	0.285714	0.090457	6	99	2	32	88	3.53550435	1.2173913	1.57016957	0.533841298	0.363503422	3.09903043
15	FI	Finland	2012	7	0.6396	0.5625	0.104743	0.312018	0.285714	0.088951	6	144	1	47	98	3.57443714	1.21501143	1.50534857	0.507255342	0.368349447	2.86222286
15	FI	Finland	2013	6	0.643953	0.566667	0.051111	0.316629	0.466667	0.081032	7	104	0	20	72	3.10686552	1.24825862	1.49708276	0.503084747	0.377513912	3.15023448
15	FI	Finland	2014	8	0.789084	0.62963	0.080397	0	0.428571	0.094451	12	116	0	14	79	3.39702333	1.37075667	1.64293333	0.456258191	0.357379477	3.26842
15	FI	Finland	2015	8	0.795345	0.62069	0.072925	0	0.392857	0.092916	11	75	0	8	71	3.70862069	1.23218276	1.45172414	0.498035191	0.380100373	3.05459655
15	FI	Finland	2016	8	0.81446	0.62963	0.051052	0.370371	0.428571	0.096203	12	60	0	1	47	4.01362222	1.68585	1.95899444	0.436276455	0.331657848	2.98412778
15	FI	Finland	2017	8	0.837044	0.64	0.048946	0.381306	0.5	0.097557	14	40	0	4	24	3.82818333	1.37103333	1.81905	0.415185185	0.324060847	3.31945
15	FI	Finland	2018	8	0.828516	0.681818	0.047694	0	0.464286	0.103935	13	6	0	0	0	2.77776667	1	1.33333333	0.486111111	0.486111111	3.22223333
15	FI	Finland	2019	6	0.717028	0.625	0.021356	0	0.6	0.086541	9
2	AU	Australia	2001	0	0	0	0	0	0	0.012605	0	36	1	8	61	1.6243125	1	1	0.778943452	0.763764881	6.4365
2	AU	Australia	2002	0	0	0	0	0	0	0.011765	0	57	2	17	170	1.14365	1	1	0.931646825	0.928174603	11.6700375
2	AU	Australia	2003	0	0	0	0	0	0	0.010381	0	33	1	11	21	1.8449375	1.125	1.125	0.687946428	0.687946429	4.7488
2	AU	Australia	2004	0	0	0	0	0	0	0.010169	0	27	1	10	54	2.9770875	1	1	0.503141534	0.492261905	7.0291625
2	AU	Australia	2005	0	0	0	0	0	0	0.008451	0	34	0	20	69	3.52083333	1.02777778	1.02777778	0.504446248	0.494058642	4.67361111
2	AU	Australia	2006	0	0	0	0	0	0	0.007712	0	16	0	8	24	3.666675	1.166675	1.333325	0.501346801	0.464892977	2.9722
2	AU	Australia	2007	0	0	0	0	0	0	0.00813	0	23	0	8	21	4.76192	1.04286	1.04286	0.533375592	0.372064523	3.22858
2	AU	Australia	2008	0	0	0	0	0	0	0.008065	0	29	0	16	18	5.04545	1.0625	1.125	0.369247419	0.302403499	3.070075
2	AU	Australia	2009	0	0	0	0	0	0	0.007653061	0	6	0	5	6	4.875	1	1	0.272916667	0.211607143	4.125
2	AU	Australia	2010	0	0	0	0	0	0	0.007335	0	2	0	1	1	5	1	1	0.208333333	0.208333333	4.5
2	AU	Australia	2011	0	0	0	0	0	0	0.007712	0
2	AU	Australia	2012	0	0	0	0	0	0	0.007595	0
2	AU	Australia	2013
2	AU	Australia	2014
2	AU	Australia	2015
2	AU	Australia	2016
2	AU	Australia	2017
2	AU	Australia	2018
2	AU	Australia	2019
12	DK	Denmark	2002	0	0	0	0	0	0	0.011765	0	17	0	9	47	5.2037	1.44444444	3.16666667	0.503924162	0.226080247	12.87036667
12	DK	Denmark	2003	1	0.267486	0.448276	0	0.155522	0	0.030913	0	17	1	6	22	4.69047143	1.37381429	2.48332857	0.446689342	0.288055556	9.34285714
12	DK	Denmark	2004	1	0.24407	0.448276	0	0.125366	0	0.028472	0	11	0	4	4	3.47221667	1	2	0.561574074	0.36712963	6.02778333
12	DK	Denmark	2005	1	0.239263	0.451613	0	0.129236	0	0.02404	0	18	0	7	28	5.65909091	1.64393636	2.71211818	0.506926407	0.336778499	8.50757273
12	DK	Denmark	2006	1	0.195747	0.428571	0	0.093323	0	0.019839	0	26	0	9	35	4.90333	1.13333	2.46333	0.35297619	0.249325397	6.53667
12	DK	Denmark	2007	1	0.209376	0.414634	0	0	0	0.022002	0	35	0	10	52	5.16334	1.24	2.32666	0.437248917	0.315119048	3.01
12	DK	Denmark	2008	2	0.318033	0.447368	0	0.143955	1	0.032455	1	31	0	17	37	4.50334	1.1	2.11667	0.402982804	0.294980159	5.155
12	DK	Denmark	2009	3	0.489431	0.486486	0	0.222312	1	0.041194696	3	27	0	12	19	6.75	1.61363636	3.18181818	0.358837154	0.198769759	2.90909091
12	DK	Denmark	2010	3	0.358231	0.463415	0.014719	0.164519	0.333333	0.040148	1	23	0	6	16	3.90909091	1.34090909	2.25	0.423051948	0.320075758	2.79545455
12	DK	Denmark	2011	4	0.428478	0.5	0.015079	0.197765	0.5	0.052772	3	26	0	13	19	3.975	1.41666667	2.04166667	0.47281746	0.361210317	2.64166667
12	DK	Denmark	2012	4	0.419439	0.5	0.014493	0.204934	0.5	0.051579	3	26	0	8	20	4.16111333	1.2	2.07778	0.541084656	0.379325397	3.01666667
12	DK	Denmark	2013	4	0.405415	0.5	0.07619	0.198906	0.5	0.060418	3	27	1	11	20	4.51514545	1.28788182	2.27272727	0.465909091	0.276082251	1.86362727
12	DK	Denmark	2014	4	0.417175	0.515152	0.07619	0	0.5	0.054744	3	21	0	3	28	6.20833333	1.20833333	2.35416667	0.574152236	0.239141414	2.79166667
12	DK	Denmark	2015	4	0.399963	0.5	0.068775	0	0.333333	0.053557	2	15	0	1	14	5.91666667	1.80555	2.8611	0.384623016	0.211243386	3.91665
12	DK	Denmark	2016	2	0.290488	0.435897	0	0.132519	1	0.028423	1	4	0	0	1	6.33333333	1.66666667	3	0.511111111	0.185185185	2.66666667
12	DK	Denmark	2017	2	0.287723	0.432432	0	0.131568	1	0.028924	1	19	0	0	3	5.3247	1.04763333	2.19046667	0.324139352	0.231565657	2
12	DK	Denmark	2018	2	0.282811	0.454545	0	0	1	0.030774	1
12	DK	Denmark	2019	1	0.150745	0.416667	0	0	0	0.02118	0
44	US	UnitedStates	1994									132	8	35	222	4.42682344	1.11979219	2.09860469	0.447036528	0.337266957	10.98353594
44	US	UnitedStates	1995									225	16	80	401	4.75775357	1.09345238	2.14925	0.4182299	0.31503258	8.77340714
44	US	UnitedStates	1996									256	13	99	607	4.56352091	1.13636364	2.30118182	0.46768559	0.353076601	10.13039091
44	US	UnitedStates	1997									528	26	298	960	4.38810839	1.11174965	2.18776503	0.457622054	0.362049582	9.68382797
44	US	UnitedStates	1998									745	35	457	1877	5.6885967	1.17746044	2.60016264	0.437542261	0.294547027	11.88425934
44	US	UnitedStates	1999									863	28	620	1883	5.525025	1.13386327	2.55229286	0.442057418	0.310153522	11.17645357
44	US	UnitedStates	2000									929	21	568	1819	5.93166844	1.13650222	2.53901378	0.457529566	0.299247161	15.50925556
44	US	UnitedStates	2001									1481	25	1179	3642	9.05742491	1.13388718	3.15015531	0.467948996	0.250973031	18.95726337
44	US	UnitedStates	2002									1770	163	1284	2503	10.84944837	1.1851049	3.44328301	0.491206047	0.24079302	16.07541993
44	US	UnitedStates	2003									862	49	509	1902	7.82488276	1.13421801	2.85424981	0.461036181	0.275872387	12.01257586
44	US	UnitedStates	2004									703	32	300	2370	5.32889456	1.12145983	2.57689874	0.430395056	0.281224143	7.42332678
44	US	UnitedStates	2005									807	49	329	5315	5.49797701	1.13910651	2.65956628	0.460716843	0.271245128	4.86889157
44	US	UnitedStates	2006									763	29	293	3036	5.40910886	1.15739747	2.67877384	0.439412442	0.277050515	4.00729241
44	US	UnitedStates	2007									729	44	280	1339	5.1036617	1.17054213	2.63426979	0.435001086	0.288865988	3.82655191
44	US	UnitedStates	2008									536	22	210	950	5.17760383	1.18554211	2.56652584	0.440186343	0.297026708	3.88942919
44	US	UnitedStates	2009									419	16	138	766	5.09522956	1.11627044	2.37958742	0.434345848	0.304627585	4.12336792
44	US	UnitedStates	2010									511	16	181	1147	5.52609075	1.10053526	2.37830578	0.385935978	0.269116097	3.83032601
44	US	UnitedStates	2011									632	29	187	1224	4.9714488	1.11842679	2.10675167	0.411676693	0.272663151	3.74695933
44	US	UnitedStates	2012									840	51	209	1407	5.14132752	1.19897558	2.34639109	0.410364566	0.283959449	3.91162248
44	US	UnitedStates	2013									1086	29	256	1992	5.39948211	1.18894807	2.33736807	0.428650126	0.295667102	3.70413684
44	US	UnitedStates	2014									1184	16	213	1614	4.92704662	1.19817295	2.27513345	0.42747617	0.28823682	3.92279893
44	US	UnitedStates	2015									1299	5	200	2270	5.12633019	1.20683736	2.24710075	0.423554761	0.274625836	3.79879509
44	US	UnitedStates	2016									1156	0	55	1317	4.99004916	1.19287269	2.10845882	0.425182622	0.278542101	4.01948782
44	US	UnitedStates	2017									669	0	8	384	5.02848503	1.19683605	2.07129388	0.426426638	0.275714796	3.16241565
44	US	UnitedStates	2018									245	0	1	5	5.76192353	1.12291176	2.16778824	0.375933905	0.251999854	3.04225294
44	US	UnitedStates	2019
25	IT	Italy	1996	0	0	0	0	0	0	0.037037	0	10	2	0	12	4.208325	1	2.520825	0.314583333	0.252083333	12.020825
25	IT	Italy	1997	0	0	0	0	0	0	0.018634	0	12	2	2	35	5.6875	1	2.708325	0.232440476	0.177678571	12.354175
25	IT	Italy	1998	0	0	0	0	0	0	0.016854	0	31	0	12	26	4.1746	1.2	2.44286	0.333888889	0.257936508	8.30634
25	IT	Italy	1999									129	1	96	1206	8.20185556	1.41203889	2.57963333	0.431483855	0.191117725	9.65092778
25	IT	Italy	2000	1	0.328659	0.5	0	0.211782	0	0.043285	0	37	0	17	34	5.11805833	1.01389167	1.85416667	0.465007716	0.241589506	7.409725
25	IT	Italy	2001	1	0.3142	0.454545	0	0.188902	0	0.041287	0	23	0	5	65	4.42727273	1	1.69090909	0.557070707	0.263383838	10.83333636
25	IT	Italy	2002	1	0.299681	0.44	0	0.167379	0	0.039227	0	17	0	4	71	4.10606364	1	1.60606364	0.534259259	0.271801347	12.5606
25	IT	Italy	2003	1	0.267486	0.448276	0	0.155522	0	0.030913	0	26	0	13	28	3.4568375	1	1.3854125	0.562549603	0.351264881	7.3556625
25	IT	Italy	2004	0	0	0	0	0	0	0.010169	0	11	0	4	15	4.28571429	1	1.78571429	0.547448979	0.35085034	5.59524286
25	IT	Italy	2005	0	0	0	0	0	0	0.008451	0	17	0	7	17	3.79628889	1.05555556	1.68517778	0.511640211	0.305687831	5.31481111
25	IT	Italy	2006	2	0.025988	1	0	0	1	0.051414	1	15	0	7	32	4.11363636	1.18181818	1.95454545	0.562121212	0.281060606	3.22727273
25	IT	Italy	2007	3	0.26319	0.459459	0.157895	0	0.333333	0.058635	1	12	0	2	6	3.63888889	1.22222222	1.80555556	0.533730159	0.430555556	2.5
25	IT	Italy	2008	3	0.267427	0.472222	0.066667	0.114793	0.333333	0.049701	1	12	0	1	14	3.98571429	1.34285714	1.62857143	0.495238095	0.335714286	5
25	IT	Italy	2009	3	0.250996	0.461538	0.065657	0.10683	0.333333	0.046864876	1	25	0	8	51	4.34090909	1.31818182	2.02272727	0.455844156	0.258008658	3.84848182
25	IT	Italy	2010	4	0.31394	0.452381	0.066017	0.135037	0.333333	0.054462	2	38	0	6	48	3.56224286	1.24898571	1.66581429	0.560680272	0.400221088	4.59642857
25	IT	Italy	2011	5	0.587035	0.545455	0.085714	0.272481	0.5	0.067848	5	52	0	15	36	4.0451	1.18578235	2.05539412	0.453145425	0.318155929	3.11078235
25	IT	Italy	2012	4	0.401344	0.5	0.071146	0.195261	0.333333	0.056846	2	56	2	16	54	3.73702	1.072975	1.662065	0.517006992	0.372038265	3.60599
25	IT	Italy	2013	3	0.399773	0.485714	0.004762	0.196777	0.666667	0.043539	2	47	1	4	51	3.28245789	1.18421053	1.80701579	0.587397661	0.418412698	3.17368421
25	IT	Italy	2014	3	0.362009	0.485714	0.003175	0	0.666667	0.038841	2	36	0	6	11	3.59028333	1.19444167	1.63889167	0.463111772	0.370188492	3.18195
25	IT	Italy	2015	3	0.367747	0.473684	0.002635	0	0.666667	0.037933	2	26	0	0	14	3.64880714	1.07142857	1.375	0.481207483	0.348511905	4.17262143
25	IT	Italy	2016	1	0.100107	0.369565	0	0.045679	0	0.019013	0	29	0	2	8	3.48147778	1.3037	1.48888889	0.415740741	0.391358025	3.13703333
25	IT	Italy	2017	1	0.097293	0.355556	0	0.044327	0	0.019711	0	32	0	0	1	3.76667143	1.2381	1.50238571	0.394699546	0.374818594	3.68332857
25	IT	Italy	2018	1	0.101865	0.375	0	0	0	0.020836	0	9	0	0	0	2.33333333	1	1	0.555555555	0.555555556	2.25
25	IT	Italy	2019	1	0.109329	0.375	0	0	0	0.021924	0
27	KR	Korea	2004									1	0	1	1	6	2	2	0.166666666	0.166666667	11
27	KR	Korea	2005									1	1	0	2	6	1	1	0.5	0.166666667	4
27	KR	Korea	2006									17	12	4	29	5.7	1	1.65835	0.262619047	0.179285714	7.05
27	KR	Korea	2007									4	2	2	2	5.5	1	1.5	0.185714286	0.185714286	3
27	KR	Korea	2008	0	0	0	0	0	0	0.008065	0	18	1	7	21	6.0463	1	1.5926	0.287306675	0.196414542	8.4676
27	KR	Korea	2009	0	0	0	0	0	0	0.007653061	0	49	4	9	139	5.59422143	1.07142857	1.30952143	0.271183862	0.205727513	4.26196429
27	KR	Korea	2010	0	0	0	0	0	0	0.007335	0	123	4	43	275	4.70346667	1.05555556	1.39091111	0.361945314	0.238668559	4.56603889
27	KR	Korea	2011	0	0	0	0	0	0	0.007712	0	141	13	25	384	5.019764	1	1.346664	0.396126906	0.269802832	5.105988
27	KR	Korea	2012	0	0	0	0	0	0	0.007595	0	108	15	14	213	4.08645714	1.04761905	1.25397143	0.485255999	0.363825805	5.64011905
27	KR	Korea	2013	0	0	0	0	0	0	0.008065	0	133	6	15	147	5.06267778	1	1.08194444	0.409048972	0.328275008	4.59637778
27	KR	Korea	2014	0	0	0	0	0	0	0.008065	0	162	1	6	348	5.00787857	1.01785714	1.13095714	0.444752343	0.249044024	5.23513571
27	KR	Korea	2015	0	0	0	0	0	0	0.007595	0	171	0	5	291	5.25489231	1.02564103	1.04871795	0.395423928	0.218590229	4.88628718
27	KR	Korea	2016	0	0	0	0	0	0	0.007874	0	298	1	7	353	5.10508421	1.00877368	1.01052895	0.40454932	0.235662456	5.02657105
27	KR	Korea	2017	0	0	0	0	0	0	0.00831	0	301	0	0	216	5.81114865	1.01351351	1.01351351	0.400820829	0.200151966	4.85741892
27	KR	Korea	2018	0	0	0	0	0	0	0.008721	0	74	0	0	1	4.49262	1	1	0.416649849	0.259164131	4.16367333
27	KR	Korea	2019	0	0	0	0	0	0	0.008798	0
22	IL	Israel	1997									1	0	1	1	3	1	1	0.333333333	0.333333333	1
22	IL	Israel	1998									5	1	1	30	3	1	2	0.666666666	0.333333333	28.2
22	IL	Israel	1999									2	0	1	12	5.5	1	2	0.660714286	0.196428571	5.5
22	IL	Israel	2000									4	0	3	3	2.75	1.25	1.75	0.708333333	0.479166667	6.25
22	IL	Israel	2001	0	0	0	0	0	0	0.012605	0	22	2	13	149	4.8619	1.1619	2.1619	0.606269841	0.315555556	8.6
22	IL	Israel	2002	0	0	0	0	0	0	0.011765	0	17	1	11	45	3.49668	1.13334	1.58334	0.658	0.377666667	5.49
22	IL	Israel	2003	0	0	0	0	0	0	0.010381	0	27	1	20	71	4.49576667	1.06877778	1.78677778	0.659382716	0.249100529	4.35977778
22	IL	Israel	2004	0	0	0	0	0	0	0.010169	0	43	1	35	211	3.86686667	1.08928333	2.26190833	0.631962868	0.301812642	5.43274167
22	IL	Israel	2005	1	0.006525	1	0	0	0	0.056338	0	46	3	31	72	3.80944615	1.22377692	2.05303077	0.549553224	0.39526405	3.37238462
22	IL	Israel	2006	2	0.025988	1	0	0	1	0.051414	1	70	4	54	119	3.57751111	1.19933889	2.20423333	0.660681217	0.35195657	2.26183333
22	IL	Israel	2007	2	0.091872	0.326923	0	0	1	0.043076	1	65	1	47	198	3.65812353	1.14314118	2.00056471	0.668487395	0.342145191	2.22899412
22	IL	Israel	2008	2	0.101417	0.34	0	0.039386	1	0.036314	1	37	2	20	94	4.2028	1.34731538	2.17716154	0.621570096	0.31549839	3.61072308
22	IL	Israel	2009	2	0.091662	0.333333	0	0.034992	1	0.034309925	1	31	0	18	56	5.29166667	1.16666667	2.40971667	0.529728836	0.234920635	3.67360833
22	IL	Israel	2010	2	0.10738	0.339286	0	0.042491	1	0.030943	1	14	0	4	19	3	1.19047143	2.30952857	0.625	0.482142857	3.91667143
22	IL	Israel	2011	1	0.105939	0.36	0	0.049439	0	0.019246	0	17	0	7	30	4.44444444	1.4074	1.96295556	0.524382716	0.285429694	2.83333333
22	IL	Israel	2012	1	0.07308	0.339623	0	0.035202	0	0.01968	0	15	0	5	20	4.70833333	1.375	1.625	0.510416666	0.270833333	2.66666667
22	IL	Israel	2013	1	0.150806	0.404762	0	0.074013	0	0.019998	0	22	0	6	53	5.8854125	1.2604125	3.010425	0.55455566	0.243773496	3.3333375
22	IL	Israel	2014	1	0.154287	0.425	0	0	0	0.018416	0	12	0	3	18	5.36668	1.3	2.83334	0.289523809	0.21952381	2.73334
22	IL	Israel	2015	1	0.168075	0.428571	0	0	0	0.018	0	5	0	1	8	5	2	3.66666667	0.378968254	0.270833333	5
22	IL	Israel	2016	1	0.168681	0.447368	0	0.076214	0	0.018483	0	8	0	2	9	5.6111	1.33333333	3.33333333	0.326190476	0.205820106	4.83333333
22	IL	Israel	2017	1	0.166244	0.444444	0	0.075113	0	0.019174	0	7	0	0	2	7	1.2	2.8	0.3325	0.164166667	3.35
22	IL	Israel	2018	1	0.1725	0.46875	0	0	0	0.020236	0
22	IL	Israel	2019	1	0.183549	0.46875	0	0	0	0.021399	0
11	DE	Germany	1999									221	7	88	242	4.95844151	1.11428491	3.14791321	0.375141381	0.303108165	8.44278113
1	AT	Austria	2003	3	0.511758	0.541667	0.061111	0.29534	0.333333	0.074646	1	1	0	1	0	3	1	1	0.333333333	0.333333333	5
1	AT	Austria	2004	3	0.514933	0.565217	0.051198	0.264241	0.333333	0.067842	1	26	0	24	52	4.71955	1.458325	2.487175	0.380608974	0.239690171	5.075325
1	AT	Austria	2005	3	0.546807	0.538462	0.00873	0.296009	0.666667	0.055166	2	5	0	1	7	2.83335	1.33335	1.5	0.644444444	0.616666667	2.91665
1	AT	Austria	2006	4	0.616074	0.555556	0.011905	0.29534	0.666667	0.056063	4	5	0	2	1	5.22223333	1.44443333	2.22223333	0.463888889	0.225	3.22223333
1	AT	Austria	2007	1	0.101693	0.34	0	0	0	0.023604	0	10	0	10	20	3.33333333	1.125	1.75	0.611111111	0.388888889	2.66666667
1	AT	Austria	2008	1	0.104946	0.354167	0	0.047716	0	0.021234	0	17	1	4	43	2.325	1.275	1.575	0.627083333	0.522916667	2.725
1	AT	Austria	2009	1	0.062216	0.321429	0	0.026722	0	0.021487064	0	20	0	5	22	3.71725	1.81845	2.4137	0.489632936	0.331795635	3.803575
1	AT	Austria	2010	1	0.073781	0.327586	0	0.031415	0	0.019167	0	24	0	2	21	4.27777778	1.41666667	2.08333333	0.414594356	0.281602734	4.43518889
1	AT	Austria	2011	1	0.111414	0.375	0	0.051274	0	0.019717	0	31	0	3	17	4.26060909	1.74494545	2.31313636	0.434817405	0.328710179	2.98889091
1	AT	Austria	2012	1	0.1147	0.382979	0	0.055548	0	0.01908	0	32	0	3	38	3.4859	1.08461538	1.53204615	0.485531135	0.354807692	2.6
1	AT	Austria	2013	1	0.119894	0.386364	0	0.058455	0	0.020512	0	25	0	5	14	4.68147778	2.42407778	2.81296667	0.391887125	0.252865961	3.48333333
1	AT	Austria	2014	2	0.22828	0.459459	0.002381	0	0	0.028815	0	25	0	10	6	4.10714286	1.31666429	1.86666429	0.47489229	0.292307256	2.44285714
1	AT	Austria	2015	2	0.241589	0.45	0.001976	0	0	0.027944	0	21	0	3	6	4.50757273	1.56515455	2.12120909	0.403986291	0.251298701	2.35454545
1	AT	Austria	2016	3	0.364922	0.485714	0.008109	0.165303	0.333333	0.0399	1	33	0	2	12	4.92575455	1.61363636	2.35151818	0.448160173	0.237878788	3.36211818
1	AT	Austria	2017	5	0.595703	0.571429	0.06087	0.270056	0.6	0.064409	6	63	0	22	7	5.03333	2.11667	2.9881	0.442936508	0.216666667	3.58039
1	AT	Austria	2018	5	0.577532	0.576923	0.031423	0	0.5	0.067521	5
1	AT	Austria	2019	5	0.552904	0.576923	0.038817	0	0.4	0.075347	4
40	SE	Sweden	2004	2	0.463118	0.52	0	0.239648	1	0.046314	1	12	1	1	6	4.58333333	1.27778333	1.91666667	0.564484127	0.313492063	6.58333333
40	SE	Sweden	2005	2	0.438848	0.518519	0	0.237273	1	0.039094	1	12	1	3	5	3.42666	1.20666	1.47334	0.572222222	0.341111111	4.26666
40	SE	Sweden	2006	3	0.538544	0.535714	0	0.258191	1	0.043307	3	15	0	7	3	4.13333333	1.28888889	1.88147778	0.553174603	0.309082892	4.04444444
40	SE	Sweden	2007	3	0.4533	0.5	0.084211	0	0.333333	0.054581	1	15	0	7	12	3	1.1	1.35	0.5075	0.399166667	2.8
40	SE	Sweden	2008	4	0.528453	0.53125	0.07619	0.241013	0.5	0.061991	3	31	0	8	27	3.20833077	1.30128462	1.65063846	0.49866453	0.421153846	2.05127692
40	SE	Sweden	2009	3	0.314521	0.461538	0.073593	0.139799	0.333333	0.048801299	1	28	0	8	18	3.14394545	1.1894	1.75	0.48560606	0.353787879	3.44696364
40	SE	Sweden	2010	4	0.375363	0.475	0.081097	0.165856	0.333333	0.055721	2	42	0	12	70	3.65208125	1.31875	1.8197875	0.383229167	0.322430556	2.70520625
40	SE	Sweden	2011	4	0.58057	0.529412	0.007937	0.269709	0.833333	0.051125	5	87	0	20	130	3.4425	1.21863846	1.45238077	0.45355147	0.410495914	3.59134615
40	SE	Sweden	2012	4	0.515118	0.529412	0.017128	0.251499	0.666667	0.051223	4	67	0	10	78	3.53636364	1.18308182	1.46085909	0.436111111	0.355555556	2.74394091
40	SE	Sweden	2013	4	0.526269	0.515152	0.009048	0.259186	0.666667	0.055119	4	76	2	14	58	3.54976667	1.13331667	1.39460833	0.505556042	0.448561994	3.90487917
40	SE	Sweden	2014	5	0.617768	0.548387	0.011429	0	0.7	0.059361	7	48	1	4	13	3.65463333	1.09258889	1.40740556	0.462378748	0.391761464	3.31851667
40	SE	Sweden	2015	5	0.616762	0.545455	0.014361	0	0.6	0.05858	6	102	0	10	105	3.84055652	1.19876957	1.4371087	0.480628437	0.354367693	3.81322174
40	SE	Sweden	2016	5	0.596914	0.566667	0.057971	0.271361	0.6	0.065489	6	53	0	10	27	4.63622143	1.41156429	1.99405	0.471131059	0.346296983	2.80757143
40	SE	Sweden	2017	5	0.587956	0.533333	0.059289	0.267518	0.6	0.067054	6	29	0	4	12	3.483325	1.66875	2.26875	0.467931547	0.350396825	2.73125
40	SE	Sweden	2018	5	0.593566	0.576923	0.055336	0	0.6	0.071214	6	1	0	0	0	4	2	3	0.25	0.25	3
40	SE	Sweden	2019	5	0.599973	0.576923	0.060606	0	0.6	0.077172	6
16	FR	France	1990	0	0	0	0	0	0	0.051858	0	16	1	6	4	3.25	1	2.10185556	0.562852734	0.392879189	10.51852222
16	FR	France	1991	0	0	0	0	0	0	0.051858	0	17	0	6	7	4.0119	1.14285714	2.43452857	0.34611678	0.297562358	8.2619
16	FR	France	1992	0	0	0	0	0	0	0.033801	0	25	2	4	31	4.09230769	1.10256154	2.83974615	0.465155677	0.325595238	15.71666923
16	FR	France	1993	0	0	0	0	0	0	0.033801	0	34	1	7	15	4.70513077	1.44230769	3.17949231	0.410839854	0.306886169	11.21795385
16	FR	France	1994	0	0	0	0	0	0	0.054767	0	32	2	2	24	3.82575455	1.09090909	2.59848182	0.498971861	0.355663781	12.43636364
16	FR	France	1995	0	0	0	0	0	0	0.049305	0	40	2	2	18	3.20535714	1.07142857	2.34523571	0.622023809	0.452678571	11.41666429
16	FR	France	1996	0	0	0	0	0	0	0.037037	0	38	0	1	44	3.81510625	1.0625	2.3515625	0.581089585	0.424434736	16.421875
16	FR	France	1997	0	0	0	0	0	0	0.018634	0	54	1	4	38	2.97252857	1.07142857	1.8974381	0.671245421	0.504080179	15.16605238
16	FR	France	1998	0	0	0	0	0	0	0.016854	0	80	1	13	181	3.37468889	1.16666667	2.48271852	0.635199882	0.461772487	14.75431852
16	FR	France	1999									80	3	33	97	3.18000833	1.24107083	2.35162917	0.614260161	0.452961159	13.96005
16	FR	France	2000	1	0.013169	1	0	0	0	0.085106	0	105	1	51	84	2.89587097	1.04864194	2.14575484	0.651302192	0.510148528	16.0805129
16	FR	France	2001	2	0.301259	0.416667	0.004167	0.175205	0	0.071582	0	66	2	24	76	2.81262424	1.22979697	2.18030303	0.586768478	0.501645422	14.33484545
16	FR	France	2002	2	0.302417	0.392857	0.004167	0.167252	0	0.06646	0	94	1	47	113	3.38677931	1.18103448	2.36744828	0.610053366	0.418923098	15.81588621
16	FR	France	2003	3	0.346772	0.419355	0.020833	0.199541	0	0.073833	0	106	8	34	91	3.38761081	1.27252162	2.10382973	0.565670849	0.422958494	9.90652703
16	FR	France	2004	4	0.565221	0.5	0.022876	0.294491	0.333333	0.084627	2	112	8	57	112	3.33161842	1.21929737	1.94931579	0.536371231	0.403110997	7.41220526
16	FR	France	2005	4	0.451843	0.482759	0.028571	0.240956	0.333333	0.073394	2	101	4	50	48	3.9375	1.43333333	2.28402778	0.520660624	0.352381303	4.93796111
16	FR	France	2006	6	0.637285	0.576923	0.073016	0.300999	0.266667	0.083563	4	109	1	61	142	4.00114091	1.36969773	2.20340909	0.54506879	0.352234426	4.66515
16	FR	France	2007	7	0.886193	0.485714	0.081579	0	0.285714	0.102509	6	64	1	28	58	4.17618857	1.32380857	2.24904571	0.58470805	0.337298317	4.58619143
16	FR	France	2008	8	0.859423	0.586207	0.145238	0.398973	0.285714	0.112668	8	93	0	40	162	4.1602	1.52285714	2.29979714	0.546783412	0.401496572	6.10136
16	FR	France	2009	8	0.830354	0.580645	0.142857	0.381593	0.285714	0.106129313	8	126	1	38	135	4.2593878	1.32096585	2.2248122	0.497649277	0.313941352	4.73249268
16	FR	France	2010	7	0.781319	0.542857	0.064502	0.365639	0.380952	0.083046	8	110	1	24	97	4.18245789	1.29254211	2.36272368	0.516519688	0.332232775	4.93640526
16	FR	France	2011	6	0.61091	0.5625	0.068254	0.282434	0.333333	0.078116	5	108	2	28	93	4.49369756	1.52072927	2.75934878	0.511536555	0.296818004	4.68719268
16	FR	France	2012	5	0.530206	0.545455	0.042161	0.258398	0.4	0.064484	4	100	2	26	82	4.30864286	1.58122286	2.76904857	0.535383103	0.331119497	5.38796
16	FR	France	2013	4	0.505657	0.548387	0.015873	0.24814	0.666667	0.057159	4	98	1	17	55	3.585315	1.2541675	2.199605	0.495486562	0.335481151	5.1252975
16	FR	France	2014	4	0.481037	0.548387	0.004127	0	0.833333	0.05016	5	104	1	28	68	3.35813529	1.19117647	1.93932647	0.516973649	0.366557566	4.20987353
16	FR	France	2015	4	0.501607	0.545455	0.003426	0	0.833333	0.049252	5	109	0	27	69	3.35245455	1.08586061	1.95779091	0.523970659	0.381626984	4.95584242
16	FR	France	2016	4	0.465279	0.548387	0.008282	0.20976	0.666667	0.051561	4	85	0	13	30	4.14355294	1.11764706	2.2754	0.457879566	0.324655165	3.06386471
16	FR	France	2017	4	0.412824	0.551724	0.041897	0.185215	0.5	0.055298	3	38	0	2	7	3.37307692	1.03846154	1.97179231	0.5227071	0.46392998	3.55128462
16	FR	France	2018	4	0.411768	0.555556	0.020949	0	0.5	0.057315	3	9	0	0	0	4.15	1	1.375	0.512121212	0.489393939	2.1
16	FR	France	2019	4	0.446232	0.555556	0.023954	0	0.5	0.061845	3
25	IT	Italy	1995	0	0	0	0	0	0	0.049305	0	12	0	3	17	4	1	2.06666	0.263888889	0.269444444	10.96666
7	CH	Switzerland	2003	2	0.275964	0.433333	0.011806	0.158346	0	0.051873	0	23	0	5	33	4.36111111	2.30555556	2.91666667	0.483641975	0.351697531	7.19444444
7	CH	Switzerland	2004	2	0.356038	0.448276	0	0.186038	1	0.045999	1	32	2	13	55	4.64880714	2.01785714	2.74405	0.482624716	0.284212018	6.76190714
7	CH	Switzerland	2005	2	0.309417	0.4375	0	0.165761	1	0.039103	1	24	0	11	69	4.89285714	2.10714286	3.17857143	0.468640486	0.309865234	6.20237857
7	CH	Switzerland	2006	2	0.350015	0.46875	0	0.166077	1	0.031109	1	37	1	20	38	3.82272727	2.17727273	2.89242727	0.475914502	0.348537157	3.82272727
7	CH	Switzerland	2007	2	0.413134	0.404762	0	0	1	0.033105	1	44	0	13	64	5.15178125	1.89509375	2.93481875	0.375662202	0.276748512	5.0547625
7	CH	Switzerland	2008	2	0.356985	0.425	0	0.1666	1	0.031518	1	156	1	29	295	5.16208696	2.00518261	2.88095652	0.372003942	0.228781343	4.86537826
7	CH	Switzerland	2009	2	0.347436	0.418605	0	0.160561	1	0.029588627	1	61	2	20	91	4.83099524	1.67921429	2.31459048	0.481453137	0.275703893	5.73711429
7	CH	Switzerland	2010	2	0.334168	0.413043	0	0.157306	1	0.0276	1	98	3	53	196	5.45507727	2.09208636	2.95041364	0.461317699	0.220503261	7.06878182
7	CH	Switzerland	2011	2	0.291491	0.45	0	0.135264	1	0.02912	1	95	0	50	117	4.695964	1.845212	2.454728	0.535063492	0.283386003	5.075092
7	CH	Switzerland	2012	2	0.274985	0.45	0	0.134612	1	0.028694	1	95	0	40	158	4.81296667	1.75184815	2.72098519	0.446054768	0.306551268	4.64567407
7	CH	Switzerland	2013	2	0.276679	0.447368	0	0.136286	1	0.031516	1	71	1	18	59	4.47998519	1.66754815	2.45502222	0.364474329	0.264876053	4.97637037
7	CH	Switzerland	2014	3	0.394358	0.5	0	0	1	0.039042	3	52	0	7	124	5.39854783	1.84057826	2.69203043	0.401678665	0.253362549	5.49638261
7	CH	Switzerland	2015	3	0.408678	0.5	0	0	1	0.038371	3	66	0	21	100	5.68635909	1.83863636	2.88560455	0.346220484	0.242174068	4.17348182
7	CH	Switzerland	2016	3	0.401844	0.515152	0	0.1817	1	0.039776	3	62	0	9	35	3.5865	1.47094167	2.03916667	0.439498566	0.379648793	3.50528333
7	CH	Switzerland	2017	3	0.38604	0.516129	0	0.17419	1	0.04118	3	23	0	5	3	3.84761429	1.03571429	1.63571429	0.438611111	0.33435941	2.43095714
7	CH	Switzerland	2018	3	0.385701	0.535714	0	0	1	0.043435	3
7	CH	Switzerland	2019	3	0.416849	0.535714	0	0	1	0.046928	3
11	DE	Germany	1998	3	0.573158	0.636364	0.141026	0	0	0.173052	0	264	7	83	441	5.73469831	1.14874915	3.58291695	0.313982198	0.245422461	8.74792881
33	NL	Netherlands	1999									12	0	5	45	3.71666667	1.16666667	1.66666667	0.658597883	0.458796296	5.6
33	NL	Netherlands	2000	2	0.514527	0.571429	0	0.330002	1	0.075475	1	52	6	33	127	3.37737	1.2	1.8	0.571309524	0.375595238	6.20238
33	NL	Netherlands	2001	3	0.629512	0.588235	0.058333	0.371917	0.333333	0.100524	1	64	5	32	117	2.80066	1.01667	1.51667	0.660454545	0.427034632	7.00799
33	NL	Netherlands	2002	3	0.651487	0.55	0.061111	0.362078	0.333333	0.093755	1	59	6	43	87	2.87828889	1	1.22222222	0.587465094	0.422084436	7.03501111
33	NL	Netherlands	2003	3	0.543451	0.541667	0.0375	0.313868	0.333333	0.072405	1	14	0	11	7	3.83333333	1	1	0.577380952	0.400132275	4.70833333
33	NL	Netherlands	2004	3	0.600108	0.541667	0.008715	0.311404	0.666667	0.064301	2	20	2	11	25	4.91666	1.3	2.7	0.408809524	0.304404762	5.98334
33	NL	Netherlands	2005	3	0.548681	0.56	0.013492	0.294998	0.666667	0.054692	2	25	0	11	53	3.19444444	1.22222222	1.74074444	0.469290123	0.396141975	5.19312222
33	NL	Netherlands	2006	3	0.52345	0.535714	0.003175	0.249798	0.666667	0.04337	2	45	0	23	129	4.17901	1.46666	2.43846	0.542237346	0.34177288	3.60699
33	NL	Netherlands	2007	2	0.383623	0.435897	0	0	1	0.035052	1	14	0	7	32	3.5625	1.5625	2.1875	0.633779762	0.449107143	3.4375
33	NL	Netherlands	2008	2	0.319623	0.435897	0	0.146966	1	0.032255	1	33	2	6	52	3.43334	1.1	2.13334	0.559444444	0.334444444	4.45001
33	NL	Netherlands	2009	3	0.503264	0.486486	0	0.230774	1	0.04128427	3	45	2	10	191	3.87593529	1.26470588	2.17647059	0.436208726	0.326568203	3.92299412
33	NL	Netherlands	2010	3	0.476019	0.487179	0	0.221304	1	0.03853	3	24	0	11	25	3.72	1.2	2.42	0.445	0.33797619	3.81666
33	NL	Netherlands	2011	2	0.351035	0.461538	0	0.163302	1	0.028615	1	41	1	18	90	4.47222	1.43333333	2.33888667	0.452892416	0.256847443	3.68333333
33	NL	Netherlands	2012	2	0.326451	0.461538	0	0.160044	1	0.028342	1	46	0	19	90	3.94895625	1.153125	1.9125	0.57203993	0.287317708	4.640625
33	NL	Netherlands	2013	1	0.183634	0.435897	0	0.090555	0	0.019377	0	14	0	4	19	3.7	1.3	2	0.449642857	0.365416667	3.83333
33	NL	Netherlands	2014	1	0.161766	0.435897	0	0	0	0.018028	0	25	0	2	33	3.50666	1.1	1.23333	0.512722222	0.315944444	3.04
33	NL	Netherlands	2015	1	0.156355	0.418605	0	0	0	0.017502	0	27	0	3	37	3.9458375	1.1666625	1.3333375	0.397311508	0.29875	3.3354125
33	NL	Netherlands	2016	1	0.154221	0.414634	0	0.070177	0	0.018205	0	23	0	0	19	4.27551429	1	1	0.442375283	0.321882086	2.88775714
33	NL	Netherlands	2017	0	0	0	0	0	0	0.00831	0	33	0	3	14	3.63765714	1	1.15714286	0.499993816	0.328259122	3.53655714
33	NL	Netherlands	2018	0	0	0	0	0	0	0.008721	0	1	0	0	0	8	2	4	0.125	0.125	3
33	NL	Netherlands	2019	0	0	0	0	0	0	0.008798	0
33	NL	Netherlands	1998	1	0.228376	0.411765	0	0	0	0.065966	0	7	1	3	17	2.666675	1	1	0.757936508	0.612847222	3.666675
44	US	UnitedStates	1992									93	2	36	109	3.75377317	1.02113659	1.96319268	0.395107433	0.330468448	11.41093902
44	US	UnitedStates	1993									117	5	36	138	3.38841538	1.08814038	1.96868269	0.468200549	0.39355464	10.71895769
11	DE	Germany	1990	0	0	0	0	0	0	0.051858	0	68	3	22	5	5.744725	1.11110833	3.648825	0.315968853	0.301211909	11.65875833
11	DE	Germany	1991	0	0	0	0	0	0	0.051858	0	43	0	12	40	5.2537	1	4.06851111	0.365308642	0.361193416	9.50863333
11	DE	Germany	1992	1	1	1	0	0.5	0	0.224649	0	53	1	31	19	4.3053125	1.2518	3.6339875	0.403794729	0.327317344	8.848525
11	DE	Germany	1993	1	1	1	0	0	0	0.224649	0	57	0	14	48	5.87752273	1.04545455	4.01987273	0.300504613	0.235131729	14.56724091
11	DE	Germany	1994	1	1	1	0	0.707107	0	0.363082	0	100	2	23	101	5.8044	1.09316957	4.04878696	0.292274754	0.244413061	8.41370435
11	DE	Germany	1995	1	1	1	0	0.707107	0	0.327432	0	120	5	15	289	6.27930541	1.17468378	4.21332973	0.301218004	0.221337561	13.32914595
11	DE	Germany	1996	2	1	1	0.027778	0	0	0.360211	0	178	5	34	353	6.24641538	1.09613846	4.09167949	0.307168696	0.240242393	9.40080256
11	DE	Germany	1997	3	0.647306	0.666667	0.115385	0	0	0.191306	0	212	3	47	298	6.16791395	1.11716512	3.94505349	0.338951544	0.252575107	9.06198605
11	DE	Germany	1988									55	0	35	23	5.60893125	1.10893125	3.131025	0.276485497	0.246240391	8.7201625
11	DE	Germany	1989	0	0	0	0	0	0	0.054767	0	82	1	32	7	5.3145875	1.1	3.1822875	0.347027417	0.328715578	10.35208125
2	AU	Australia	2000	0	0	0	0	0	0	0.012766	0	112	2	26	476	2.0769	1	1	0.657681901	0.608102314	18.07447692
6	CA	Canada	2003	2	0.393188	0.481481	0	0.228185	1	0.051835	1	66	6	11	263	4.96825238	1.1698381	2.07142857	0.424708508	0.270702461	6.66904762
6	CA	Canada	2004	2	0.358878	0.481481	0	0.184353	1	0.04733	1	56	3	17	111	4.26911875	1.1834125	1.6361625	0.405010033	0.292513641	6.47209375
6	CA	Canada	2005	2	0.285842	0.5	0.033333	0.151775	0	0.041809	0	86	4	29	344	5.12511579	1.11336842	1.89831579	0.381543295	0.257216398	6.22342105
6	CA	Canada	2006	2	0.239398	0.46875	0.023016	0.112169	0	0.034346	0	71	8	26	103	4.639775	1.2525	2.06818	0.451446262	0.28473097	4.8478
6	CA	Canada	2007	3	0.47063	0.5	0.052632	0	0.333333	0.049098	1	63	1	32	186	6.20041765	1.48697647	2.53375882	0.414668823	0.237255146	5.57170588
6	CA	Canada	2008	2	0.367491	0.485714	0	0.169326	1	0.032067	1	99	4	39	286	5.83272381	1.3776	2.36369048	0.383643112	0.245541161	5.01546667
6	CA	Canada	2009	2	0.347426	0.473684	0	0.15851	1	0.030179144	1	56	0	20	159	5.71237333	1.34015333	2.36270667	0.428336396	0.277807714	3.54604
6	CA	Canada	2010	2	0.318117	0.431818	0	0.147916	1	0.027533	1	54	0	9	57	5.33098	1.11786	2.22698	0.37427425	0.279109127	4.35867333
6	CA	Canada	2011	2	0.281771	0.45	0	0.130528	1	0.029336	1	13	0	5	81	4.6	1.625	3.0125	0.451488095	0.2875	2.925
6	CA	Canada	2012	1	0.147172	0.4	0	0.072018	0	0.018216	0	9	1	2	41	5.33334	1.2	2	0.311666667	0.235505051	2.6
6	CA	Canada	2013	1	0.150806	0.404762	0	0.074013	0	0.019998	0	29	0	5	225	3.77142857	1.16071429	1.56547143	0.421556122	0.352225057	2.83571429
6	CA	Canada	2014	1	0.154287	0.425	0	0	0	0.018416	0	24	0	1	92	3.825	1.1166625	1.283325	0.397450397	0.353402778	2.6041625
6	CA	Canada	2015	1	0.168075	0.428571	0	0	0	0.018	0	16	0	0	60	4	1.13333333	1.24444444	0.374382716	0.27345679	3.38518889
6	CA	Canada	2016	2	0.288261	0.459459	0	0.131154	1	0.028788	1	51	0	0	179	3.7131	1.115625	1.3239625	0.454717262	0.303323413	3.079175
6	CA	Canada	2017	2	0.282711	0.457143	0	0.128606	1	0.029689	1	37	0	6	16	4.80741111	1.23333333	2.35092222	0.502934303	0.300266354	3.77222222
6	CA	Canada	2018	2	0.291864	0.483871	0	0	1	0.031463	1	3	0	0	0	2.75	1	1.5	0.375	0.375	1.5
6	CA	Canada	2019	2	0.29769	0.483871	0	0	1	0.033907	1
48	SG	Singapore	2005									7	0	2	5	3.1429	1	1	0.5	0.333333333	6
48	SG	Singapore	2006									4	0	4	2	3.25	1	1	0.479166667	0.333333333	2
48	SG	Singapore	2007
48	SG	Singapore	2008
48	SG	Singapore	2009
48	SG	Singapore	2010
48	SG	Singapore	2011
48	SG	Singapore	2012	0	0	0	0	0	0	0.007595	0	12	0	0	65	2	1	1	1	0.5	10
48	SG	Singapore	2013	0	0	0	0	0	0	0.008065	0	11	0	11	0	3	1	1	0.333333333	0.333333333	3.6364
48	SG	Singapore	2014	0	0	0	0	0	0	0.008065	0	4	0	0	0	3.5	1	1	0.291666667	0.291666667	5.16665
48	SG	Singapore	2015	0	0	0	0	0	0	0.007595	0	3	0	0	12	3.6667	1	1	0.277777778	0.277777778	4.3333
48	SG	Singapore	2016	0	0	0	0	0	0	0.007874	0	6	0	0	3	4.3333	1.6667	1.6667	0.316666667	0.233333333	4.6667
48	SG	Singapore	2017
48	SG	Singapore	2018
48	SG	Singapore	2019
12	DK	Denmark	2000	0	0	0	0	0	0	0.012766	0	23	2	7	20	4.92592222	1.11111111	2.64814444	0.51908169	0.315524291	13.07407778
12	DK	Denmark	2001	0	0	0	0	0	0	0.012605	0	15	1	9	39	3.81481111	1.18518889	2.33333333	0.563580247	0.315740741	13.42592222
33	NL	Netherlands	1997	1	0.273806	0.428571	0	0	0	0.072891	0	4	0	2	4	1.25	1	1	0.875	0.875	3.75
7	CH	Switzerland	2001	2	0.315312	0.434783	0.008333	0.183015	0	0.071841	0	22	0	7	38	4.2	1.86667	2.36667	0.426018518	0.300291005	11.50001
7	CH	Switzerland	2002	2	0.351806	0.44	0.013889	0.194699	0	0.066292	0	18	1	5	38	4.75925556	1.7037	2.37037778	0.449059377	0.254597974	15.40741111
41	SI	Slovenia	2005	0	0	0	0	0	0	0.008451	0	10	0	5	20	3.7	1	1.95	0.461666667	0.309444444	1.73334
41	SI	Slovenia	2006	0	0	0	0	0	0	0.007712	0	18	0	9	41	3.6	1	1.725	0.483657407	0.324424603	2.825
41	SI	Slovenia	2007	0	0	0	0	0	0	0.00813	0	16	0	10	25	5.708325	1.083325	2.208325	0.446409493	0.218547772	3.604175
41	SI	Slovenia	2008	0	0	0	0	0	0	0.008065	0	13	0	7	23	7.06668	1.4	3.03334	0.407408425	0.180561106	2.38334
41	SI	Slovenia	2009	0	0	0	0	0	0	0.007653061	0	10	0	1	9	5.041675	1.3125	2.8125	0.490773809	0.23844246	1.875
41	SI	Slovenia	2010	0	0	0	0	0	0	0.007335	0	7	0	1	5	6	1	2.6	0.275	0.186111111	2.26666667
41	SI	Slovenia	2011	0	0	0	0	0	0	0.007712	0	5	0	1	18	5.75	1	2.5	0.619047619	0.196428571	4.75
41	SI	Slovenia	2012	0	0	0	0	0	0	0.007595	0	2	0	1	1	4	1	3	0.5	0.25	3.5
41	SI	Slovenia	2013	0	0	0	0	0	0	0.008065	0	1	0	0	0	3	1	3	0.333333333	0.333333333	2
41	SI	Slovenia	2014	0	0	0	0	0	0	0.008065	0	6	0	0	4	4.8889	1	2.55556667	0.47037037	0.214814815	2.55556667
41	SI	Slovenia	2015	0	0	0	0	0	0	0.007595	0
41	SI	Slovenia	2016	0	0	0	0	0	0	0.007874	0	1	0	0	0	9	1	3	0.222222222	0.125	4
41	SI	Slovenia	2017	0	0	0	0	0	0	0.00831	0	3	0	0	0	6	1.25	3.25	0.5	0.166666667	2.75
41	SI	Slovenia	2018	0	0	0	0	0	0	0.008721	0
41	SI	Slovenia	2019
44	US	UnitedStates	1989									20	0	17	18	3.29628889	1	1.81481111	0.463580247	0.352469136	10.19577778
44	US	UnitedStates	1990									38	4	13	39	3.39	1.016665	2.14167	0.536507936	0.406309524	11.115005
44	US	UnitedStates	1991									45	0	15	33	2.84	1.08	2.010004	0.500388889	0.441468254	8.646668
6	CA	Canada	2000	0	0	0	0	0	0	0.012766	0	16	0	8	13	4.0520875	1.25	1.8125	0.336458333	0.305208333	5.5104125
6	CA	Canada	2001	0	0	0	0	0	0	0.012605	0	22	0	11	87	3.725	1.25	1.64167	0.495376984	0.450535714	8.71667
6	CA	Canada	2002	0	0	0	0	0	0	0.011765	0	43	7	12	155	4.00882353	1.27311176	2.07773529	0.499089636	0.352966641	7.36092353
26	JP	Japan	2001	2	0.457655	0.47619	0	0.276076	1	0.071798	1	35	2	14	19	5.15769231	1	1.73397692	0.340285825	0.293763459	6.49871538
26	JP	Japan	2002	0	0	0	0	0	0	0.011765	0	51	0	35	37	4.751	1.01428571	2.0625	0.408251842	0.317374102	6.52897857
26	JP	Japan	2003	0	0	0	0	0	0	0.010381	0	26	2	11	13	3.33667	1.02	1.35667	0.360833333	0.360833333	8.55333
26	JP	Japan	2004	0	0	0	0	0	0	0.010169	0	11	1	7	4	3.333325	1	1.25	0.520833333	0.361111111	4.66665
26	JP	Japan	2005	0	0	0	0	0	0	0.008451	0	5	0	5	0	2.16665	1	1.41665	0.527777778	0.472222222	2.5
26	JP	Japan	2006	3	0.445408	0.483871	0	0.21118	1	0.043406	3	41	1	39	12	5.5	1.75	3.14285	0.43465909	0.272727273	3.8888
26	JP	Japan	2007	3	0.528267	0.414634	0	0	1	0.046188	3	6	0	0	11	5.33333333	1	1	0.288888889	0.255555556	2.91666667
26	JP	Japan	2008	3	0.444229	0.435897	0	0.207726	1	0.043971	3	32	0	7	48	3.58055556	1.04166667	1.18055556	0.350231481	0.350231481	4.96018889
26	JP	Japan	2009	3	0.42898	0.428571	0	0.198505	1	0.041277917	3	27	0	14	40	4.14444667	1	1.03333333	0.412251082	0.345584416	4.32222
26	JP	Japan	2010	4	0.539095	0.475	0.010101	0.251802	0.666667	0.048725	4	153	3	54	113	4.21993529	1	1.16470588	0.416378551	0.383681266	5.64303824
26	JP	Japan	2011	2	0.234709	0.428571	0.003175	0.108213	0	0.029752	0	157	5	59	130	3.648645	1.0166675	1.1825	0.390225431	0.356897306	5.8200025
26	JP	Japan	2012	2	0.211293	0.418605	0.002635	0.102838	0	0.029364	0	172	5	49	124	4.39258163	1.00204082	1.18911633	0.363712305	0.320908827	5.15397959
26	JP	Japan	2013	2	0.269108	0.447368	0	0.132367	1	0.031476	1	210	6	66	172	3.91897692	1.00769231	1.06217885	0.375705725	0.346788879	5.37214615
26	JP	Japan	2014	2	0.281739	0.472222	0	0	1	0.028447	1	184	1	48	134	3.88356	1.01027778	1.04361111	0.418633958	0.350273329	5.22146667
26	JP	Japan	2015	2	0.301152	0.473684	0	0	1	0.027874	1	164	0	12	240	4.25711957	1.02717391	1.11878913	0.367180475	0.317178588	5.69686087
26	JP	Japan	2016	2	0.304948	0.485714	0	0.138556	1	0.0287	1	111	0	10	59	3.35278056	1.02083333	1.20601944	0.449859458	0.391013558	4.77916944
26	JP	Japan	2017	2	0.304047	0.470588	0	0.138293	1	0.029538	1	105	0	4	66	4.10097647	1	1.16470588	0.45982493	0.366407563	4.07653824
26	JP	Japan	2018	2	0.314177	0.5	0	0	1	0.031276	1	22	0	0	1	3.05394	1	1	0.427373737	0.409191919	3.09212
26	JP	Japan	2019	2	0.313738	0.483871	0	0	1	0.033657	1
3	BE	Belgium	2003	2	0.330622	0.481481	0.030556	0.190592	0	0.054089	0	11	2	7	3	2.66666667	1.5926	2.1852	0.755555555	0.533333333	3.4074
3	BE	Belgium	2004	2	0.295885	0.481481	0.020697	0.14996	0	0.049999	0	10	0	4	13	4.85714286	1.78571429	3.57142857	0.297605965	0.252210884	3.85714286
3	BE	Belgium	2005	2	0.347222	0.466667	0	0.187972	1	0.040112	1	9	0	3	6	3.76666	1.6	2.5	0.528333333	0.453333333	2.43334
3	BE	Belgium	2006	4	0.53827	0.555556	0.025397	0.256043	0.333333	0.05637	2	39	0	20	70	5.12336364	1.89394545	3.74241818	0.474121081	0.356214745	4.36309091
3	BE	Belgium	2007	5	0.793286	0.53125	0.055263	0	0.4	0.076785	4	75	6	51	173	3.69938	1.80535	2.87842	0.500029861	0.294373971	3.1214
3	BE	Belgium	2008	4	0.618844	0.515152	0.014286	0.286034	0.666667	0.057257	4	50	1	25	78	3.67575455	1.6093	2.83073636	0.496673882	0.349996221	3.32987273
3	BE	Belgium	2009	5	0.656818	0.529412	0.076479	0.30125	0.5	0.069009287	5	43	2	33	43	5.1843375	1.773675	3.8682125	0.457402146	0.237657828	3.536775
3	BE	Belgium	2010	5	0.618437	0.513514	0.079365	0.288225	0.5	0.064123	5	41	1	26	34	3.69920667	1.68571333	2.99920667	0.555458893	0.445410053	2.72047333
3	BE	Belgium	2011	6	0.61157	0.580645	0.161905	0.282592	0.333333	0.084753	5	65	1	18	109	4.14840667	1.52936667	3.30699333	0.513633787	0.333813303	3.90428667
3	BE	Belgium	2012	7	0.633229	0.6	0.149539	0.308121	0.285714	0.094637	6	63	0	20	110	4.63857692	1.51495385	3.75213846	0.575047637	0.260070749	4.88186154
3	BE	Belgium	2013	7	0.647451	0.607143	0.159683	0.317182	0.285714	0.102417	6	19	0	7	23	3.68518889	1.75	2.76852222	0.497134039	0.374867725	4.23147778
3	BE	Belgium	2014	7	0.615532	0.607143	0.114921	0	0.285714	0.088327	6	17	0	1	24	4.16666667	1.5	2.55555	0.468253968	0.389550265	5.37036667
3	BE	Belgium	2015	7	0.642306	0.6	0.102635	0	0.285714	0.086261	6	18	0	2	27	4.28333	1.61667	3.26667	0.429444444	0.317847222	3.325
3	BE	Belgium	2016	5	0.433228	0.53125	0.066546	0.194772	0.2	0.067562	2	27	0	1	16	4.88571429	1.875	3.11428571	0.46642432	0.265922619	3.29642857
3	BE	Belgium	2017	3	0.176516	0.421053	0.060606	0.077566	0	0.050177	0	20	0	1	3	5.00477143	1.42857143	2.61904286	0.555725623	0.245748299	2.8
3	BE	Belgium	2018	2	0.171407	0.405405	0.001318	0	0	0.032391	0
3	BE	Belgium	2019	2	0.184175	0.405405	0.001443	0	0	0.034758	0
26	JP	Japan	1997	2	0.688793	0.5	0	0	1	0.11742	1	90	0	28	96	8.59241818	1.54545455	2.82878182	0.258861078	0.184444554	8.55606364
26	JP	Japan	1998	2	0.622556	0.5	0	0	1	0.106061	1	48	1	13	49	5.66480833	1.16666667	1.76666667	0.248743494	0.199327488	7.31574167
26	JP	Japan	1999									25	0	11	47	4.81482222	1.11111111	2	0.255313051	0.237617578	5.1
26	JP	Japan	2000	2	0.488621	0.533333	0	0.315647	1	0.075294	1	78	5	36	97	4.55714118	1.01470588	1.67352941	0.362655335	0.304797343	5.49194118
44	US	UnitedStates	1982									5	1	0	0	1.625	1	1	0.770833333	0.770833333	5.5
44	US	UnitedStates	1983									7	2	2	1	2.2	1	1.7	0.811111111	0.711111111	9.9
44	US	UnitedStates	1984									25	3	14	11	2.43334	1	1.53334	0.618888889	0.507777778	13.17436
44	US	UnitedStates	1985									31	2	4	12	3.71018333	1	1.63333333	0.404790765	0.32	10.62273333
44	US	UnitedStates	1986									8	0	2	4	2.95	1	1.4	0.511666666	0.45	8.05
44	US	UnitedStates	1987									9	0	3	2	2.1	1	1.56666	0.625	0.575	5.63334
44	US	UnitedStates	1988									26	0	13	25	2.77777778	1	1.65741111	0.44537037	0.436111111	5.5
15	FI	Finland	1996	0	0	0	0	0	0	0.037037	0	15	0	3	9	3.26388333	1.23611667	1.52778333	0.543055555	0.414814815	9.2639
15	FI	Finland	1997	0	0	0	0	0	0	0.018634	0	16	0	6	19	2.75	1.1	1.4	0.666111111	0.485555556	4.73334
15	FI	Finland	1998	0	0	0	0	0	0	0.016854	0	14	0	5	42	4.08333333	1.27778333	1.77778333	0.54021164	0.42037037	5
25	IT	Italy	1990	0	0	0	0	0	0	0.051858	0	9	0	0	25	4.125	1	1.9375	0.251041667	0.251041667	7.9375
25	IT	Italy	1991	0	0	0	0	0	0	0.051858	0	9	0	2	4	3.8889	1	1.6111	0.274074074	0.274074074	9.6111
25	IT	Italy	1992	0	0	0	0	0	0	0.033801	0	5	0	1	9	3.8	1	2.2	0.3	0.3	10.8
25	IT	Italy	1993	0	0	0	0	0	0	0.033801	0	12	1	1	22	4.083325	1.166675	2.25	0.317361111	0.251388889	12.166675
25	IT	Italy	1994	0	0	0	0	0	0	0.054767	0	9	0	0	6	4.375	1	2.125	0.248958333	0.236458333	7.9375
47	TW	Taiwan	2001									3	0	3	0	1	1	1	1	1	2.6667
47	TW	Taiwan	2002									7	0	3	0	1.5	1	1	0.75	0.75	2.16665
47	TW	Taiwan	2003									3	0	1	0	2	1	1	0.666666666	0.666666667	2
47	TW	Taiwan	2004									8	0	3	0	2	1	1	0.666666666	0.666666667	2.14285
47	TW	Taiwan	2005
47	TW	Taiwan	2006									8	0	3	0	2	1	1	0.666666666	0.666666667	1.83335
47	TW	Taiwan	2007									4	0	0	0	1	1	1	1	1	1.75
47	TW	Taiwan	2008									1	0	1	0	1	1	1	1	1	3
47	TW	Taiwan	2009
47	TW	Taiwan	2010
47	TW	Taiwan	2011									10	0	10	0	2.6	1	1	0.533333333	0.4	1.8
47	TW	Taiwan	2012									1	0	1	0	2	1	1	0.5	0.5	1
47	TW	Taiwan	2013									1	0	0	0	1	1	1	1	1	6
47	TW	Taiwan	2014
47	TW	Taiwan	2015									16	0	0	12	2	1	1	0.666666666	0.666666667	3.56665
47	TW	Taiwan	2016	0	0	0	0	0	0	0.007874	0	21	0	0	8	7.58333333	1	1	0.555555555	0.409722222	2.57143333
47	TW	Taiwan	2017	0	0	0	0	0	0	0.00831	0	14	0	0	4	4.44443333	1	1	0.508333333	0.466666667	2.83333333
47	TW	Taiwan	2018	0	0	0	0	0	0	0.008721	0	52	0	5	0	6.67891667	1	1	0.33248557	0.160354537	2.73753333
47	TW	Taiwan	2019	0	0	0	0	0	0	0.008798	0
7	CH	Switzerland	2000	1	0.013169	1	0	0	0	0.085106	0	6	1	0	12	5.375	2.5	2.875	0.294345238	0.201488095	12.125
7	CH	Switzerland	1992	1	1	1	0	0.5	0	0.224649	0	6	0	1	3	6.333325	1.75	2.333325	0.305555555	0.180555556	11.583325
7	CH	Switzerland	1993	1	1	1	0	0	0	0.224649	0	6	1	0	3	2.5	1	1	0.555555556	0.555555556	9
7	CH	Switzerland	1994	0	0	0	0	0	0	0.054767	0	3	0	0	0	3.6667	1	1	0.277777778	0.277777778	16.6667
7	CH	Switzerland	1995	0	0	0	0	0	0	0.049305	0	4	0	2	2	1.25	1.25	1.25	0.875	0.875	20
7	CH	Switzerland	1996	0	0	0	0	0	0	0.037037	0	1	1	0	0	2	2	2	0.5	0.5	16
7	CH	Switzerland	1997	0	0	0	0	0	0	0.018634	0	2	0	0	3	3.5	2	2.5	0.583333333	0.291666667	9
7	CH	Switzerland	1998									1	0	0	1	7	2	5	0.142857142	0.166666667	10
7	CH	Switzerland	1999									11	0	4	30	4.5	1.83333333	3.04166667	0.375396825	0.276785714	10.54166667
12	DK	Denmark	1990	0	0	0	0	0	0	0.051858	0	1	0	1	0	5	1	2	0.2	0.2	16
12	DK	Denmark	1991	0	0	0	0	0	0	0.051858	0	3	0	0	2	3.5	1	2.25	0.55	0.3	9.75
12	DK	Denmark	1992									7	0	1	7	3.55	1	2.5	0.420833333	0.2875	5.6
12	DK	Denmark	1993									3	0	0	6	4	1	2.3333	0.455555555	0.261111111	5.3333
12	DK	Denmark	1994	0	0	0	0	0	0	0.054767	0	3	0	1	7	2	1	1.5	0.666666666	0.666666667	5.75
12	DK	Denmark	1995	0	0	0	0	0	0	0.049305	0	1	0	0	3	1	1	1	1	1	9
12	DK	Denmark	1996	0	0	0	0	0	0	0.037037	0	4	0	2	6	3.5	1.33333333	2.33333333	0.583333333	0.291666667	4.83333333
12	DK	Denmark	1997	0	0	0	0	0	0	0.018634	0	10	0	6	5	3.75	1.291675	2.541675	0.425	0.320833333	9.291675
12	DK	Denmark	1998	0	0	0	0	0	0	0.016854	0	12	0	4	15	4.05555	1	2.38888333	0.433994709	0.286640212	7.86111667
12	DK	Denmark	1999									28	0	20	16	6.74286	1.02858	2.93334	0.426428571	0.200714286	15.09206
20	HU	Hungary	2005	1	0.006525	1	0	0	0	0.056338	0	5	1	4	4	5.4	2	2.8	0.466666666	0.207142857	5
20	HU	Hungary	2006	2	0.025988	1	0	0	1	0.051414	1	7	0	5	13	5.7143	2.7143	3.8571	0.573809524	0.178571429	2.8571
20	HU	Hungary	2007	2	0.091872	0.326923	0	0	1	0.043076	1	4	0	4	12	7.25	1.25	1.25	0.391666667	0.165064103	2.5
20	HU	Hungary	2008	3	0.201304	0.404762	0.021429	0.084144	0.333333	0.049957	1
20	HU	Hungary	2009	3	0.184634	0.391304	0.019481	0.07623	0.333333	0.047161976	1
20	HU	Hungary	2010	3	0.211339	0.395833	0.026263	0.089293	0.333333	0.042451	1	1	0	1	0	3	2	3	0.333333333	0.333333333	3
20	HU	Hungary	2011	1	0.123595	0.367347	0	0.056968	0	0.018688	0
20	HU	Hungary	2012	1	0.115587	0.367347	0	0.056253	0	0.018391	0
20	HU	Hungary	2013
20	HU	Hungary	2014
20	HU	Hungary	2015
20	HU	Hungary	2016									10	0	0	160	8.6	2	6.4	0.146709956	0.128376623	6.3
20	HU	Hungary	2017
20	HU	Hungary	2018
20	HU	Hungary	2019
17	GB	UnitedKingdom	2006									1	0	0	3	4	1	1	0.25	0.25	4
17	GB	UnitedKingdom	2007									30	1	19	58	3.425	1.1	1.22916667	0.639599867	0.530439815	2.72083333
17	GB	UnitedKingdom	2008									31	3	13	133	4.2678625	1.375	1.6875	0.487170493	0.347884779	3.633925
17	GB	UnitedKingdom	2009									14	0	5	19	5.31906	1	1.2	0.514603174	0.286825397	2.93808
17	GB	UnitedKingdom	2010									34	0	10	39	5.77144	1.29998	1.82142	0.369931973	0.246666667	3.17856
17	GB	UnitedKingdom	2011									24	0	7	26	4.60714286	1.51428571	2.12142857	0.434535147	0.313752834	6.54524286
17	GB	UnitedKingdom	2012									20	0	3	24	3.416675	1.3611125	1.8333375	0.515674603	0.448313492	3.2361125
17	GB	UnitedKingdom	2013									27	1	10	70	5.49675455	1.11363636	2.10064545	0.501808311	0.287765211	5.03571818
17	GB	UnitedKingdom	2014									72	0	15	63	3.15090909	1.18217273	1.62316364	0.549242861	0.38911804	3.92872727
17	GB	UnitedKingdom	2015									52	0	23	54	3.14606923	1.13553077	1.80448462	0.522466422	0.42245116	4.68887692
17	GB	UnitedKingdom	2016									49	0	2	246	3.91445556	1.12963333	1.7037	0.421884186	0.306231628	3.34567778
17	GB	UnitedKingdom	2017									47	0	0	10	4.32364286	1.04128571	1.18414286	0.429367699	0.38058652	3.62761429
17	GB	UnitedKingdom	2018									7	0	1	0	2.83335	1	1.5	0.541666666	0.375	4.58335
17	GB	UnitedKingdom	2019
15	FI	Finland	1995	0	0	0	0	0	0	0.049305	0	6	0	1	9	4.25	1.125	1.5	0.411904762	0.263541667	6.125
2	AU	Australia	1999									4	0	1	13	2.5	1	1	0.520833333	0.520833333	17.25
11	DE	Germany	1984	0	0	0	0	0	0	0	0	28	0	9	2	4.33333	1.2	2.45	0.395714286	0.397229437	9.76417
11	DE	Germany	1984	0	0	0	0	0	0	0.2	0	28	0	9	2	4.33333	1.2	2.45	0.395714286	0.397229437	9.76417
11	DE	Germany	1985	0	0	0	0	0	0	0.2	0	49	0	31	2	5.5	1.14285714	3.29365714	0.403270462	0.404460938	7.90872857
11	DE	Germany	1986	0	0	0	0	0	0	0.2	0	21	1	9	4	5.95	1	3.48333	0.26005291	0.254695767	7.9
11	DE	Germany	1987									40	0	20	10	5.8856	1	3.25	0.26462031	0.252383658	8.71741818
6	CA	Canada	1999									13	1	2	25	3.7291625	1	1.7395875	0.413640873	0.338938492	8.71875
41	SI	Slovenia	2004	0	0	0	0	0	0	0.010169	0	3	0	1	6	5.25	1	3.5	0.458333333	0.208333333	1
1	AT	Austria	1985									4	0	0	10	2.25	1	1	0.458333333	0.458333333	12.75
1	AT	Austria	1986									2	0	0	1	3	1	1	0.333333333	0.333333333	7.5
1	AT	Austria	1987									2	0	0	2	4	1	1.5	0.25	0.25	3
1	AT	Austria	1988
1	AT	Austria	1989									1	0	0	0	1	1	1	1	1	1
1	AT	Austria	1990									2	0	0	0	3	1	1	0.333333333	0.333333333	6
1	AT	Austria	1991									1	0	1	0	1	1	1	1	1	1
1	AT	Austria	1992
1	AT	Austria	1993
1	AT	Austria	1994									1	0	0	1	3	1	1	0.333333333	0.333333333	6
1	AT	Austria	1995
1	AT	Austria	1996
1	AT	Austria	1997	1	0.273806	0.428571	0	0	0	0.072891	0
1	AT	Austria	1998	1	0.228376	0.411765	0	0	0	0.065966	0	3	0	1	2	1	1	1	1	1	4.3333
1	AT	Austria	1999
1	AT	Austria	2000	1	0.185867	0.4	0	0.11822	0	0.044956	0
1	AT	Austria	2001	1	0.217399	0.4	0	0.1277	0	0.041397	0	3	0	0	9	3	1.25	1.75	0.65	0.6	9
1	AT	Austria	2002	3	0.615604	0.55	0.083333	0.342772	0.333333	0.09944	1	17	2	1	134	4.5	2	3.375	0.483333333	0.229166667	9.08655
26	JP	Japan	1992	0	0	0	0	0	0	0.033801	0	11	2	2	17	5.9375	1	1	0.383891369	0.210714286	4.28125
26	JP	Japan	1993	0	0	0	0	0	0	0.033801	0	12	0	0	84	5.63095	1	2.333325	0.241014739	0.22172619	3.821425
26	JP	Japan	1994	0	0	0	0	0	0	0.054767	0	19	0	5	25	6.45833333	1	2	0.228769841	0.179083995	7.625
26	JP	Japan	1995	0	0	0	0	0	0	0.049305	0	15	0	3	12	5.6	1	2.44	0.3225	0.2025	3.4
26	JP	Japan	1996	0	0	0	0	0	0	0.037037	0	16	0	5	92	5.5	1	1.875	0.35	0.216666667	8.95833333
6	CA	Canada	1995	0	0	0	0	0	0	0.049305	0	4	0	0	7	3.16666667	1	1.33333333	0.525	0.516666667	10.66666667
6	CA	Canada	1996	0	0	0	0	0	0	0.037037	0	7	1	1	11	4	1	1.5	0.387169312	0.38452381	10.72223333
6	CA	Canada	1997	0	0	0	0	0	0	0.018634	0	9	0	2	11	4.1	1	2.2	0.506309524	0.409404762	12.05
6	CA	Canada	1998	0	0	0	0	0	0	0.016854	0	17	0	3	18	3.43333333	1	1.83333333	0.547222222	0.415555556	8.1
9	CN	China	2008	0	0	0	0	0	0	0.008065	0	39	0	3	86	4.68939545	1.03030455	1.03030455	0.563870851	0.325324675	2.81060455
9	CN	China	2009	0	0	0	0	0	0	0.007653061	0	144	3	25	146	4.08060517	1.02212586	1.03908103	0.531798029	0.322967296	2.73433793
9	CN	China	2010	2	0.198149	0.413043	0.077922	0.091327	0	0.037279	0	232	7	50	316	4.92315366	1.06910244	1.12752927	0.541099691	0.281353165	2.90151463
9	CN	China	2011	4	0.428478	0.5	0.015079	0.197765	0.5	0.052772	3	299	5	76	350	3.94019652	1.06086957	1.06086957	0.593527375	0.324838512	3.36876522
9	CN	China	2012	4	0.464544	0.5	0.00527	0.227485	0.666667	0.050209	4	483	5	98	563	3.39314803	1.04083355	1.04572039	0.615654738	0.37848889	3.454275
9	CN	China	2013	4	0.476721	0.5	0.006349	0.234637	0.666667	0.055491	4	598	3	108	478	3.55658436	1.02234693	1.02234693	0.593681488	0.37014252	3.08743743
9	CN	China	2014	6	0.717125	0.586207	0.017063	0	0.733333	0.070188	11	708	5	68	964	3.7165	1.04324324	1.05608108	0.557805448	0.358336205	3.21477351
9	CN	China	2015	5	0.582432	0.545455	0.016798	0	0.6	0.059119	6	820	1	32	573	3.9585309	1.04162978	1.05542303	0.556783711	0.341353146	3.17784663
9	CN	China	2016	6	0.717259	0.586207	0.015942	0.326392	0.666667	0.07275	10	746	0	24	861	3.93247427	1.04617076	1.05443509	0.541441467	0.337172308	2.81717719
9	CN	China	2017	6	0.70837	0.551724	0.013834	0.32284	0.666667	0.074221	10	479	0	17	350	4.49954919	1.07334435	1.15252339	0.51212731	0.333350945	2.20222984
9	CN	China	2018	6	0.69889	0.6	0.015481	0	0.6	0.079258	9	34	0	0	3	2.90161667	1.17360833	1.2037	0.573601466	0.445823688	1.6627
9	CN	China	2019	5	0.628696	0.576923	0.010823	0	0.7	0.073583	7
3	BE	Belgium	1995									1	0	0	0	2	1	2	0.5	0.5	6
3	BE	Belgium	1996									1	0	0	4	3	1	2	0.333333333	0.333333333	5
3	BE	Belgium	1997	1	0.409751	0.461538	0	0	0	0.067507	0	5	0	1	5	3	1	1.4	0.666666666	0.333333333	16
3	BE	Belgium	1998	1	0.385404	0.466667	0	0	0	0.060999	0	7	1	0	13	3.08333333	1.25	2.16666667	0.569444444	0.340277778	11.58333333
3	BE	Belgium	1999									6	0	0	3	5.5	1.83335	3.16665	0.311904762	0.229365079	13.5
3	BE	Belgium	2000	1	0.328659	0.5	0	0.211782	0	0.043285	0	7	0	2	10	6.3	2	3.2	0.412261905	0.245119048	7.85
3	BE	Belgium	2001	1	0.3142	0.454545	0	0.188902	0	0.041287	0	5	0	2	2	5	1.5	3.5	0.375	0.326388889	7.33333333
3	BE	Belgium	2002	1	0.299681	0.44	0	0.167379	0	0.039227	0	3	0	1	9	3.25	1.25	2	0.733333333	0.591666667	8.75
40	SE	Sweden	2003									7	0	2	6	3.83333333	1	1.08333333	0.630952381	0.428571429	10.41666667
2	AU	Australia	1996									19	0	18	15	1	1	1	1	1	3.6389
2	AU	Australia	1997
2	AU	Australia	1998									14	0	0	96	1.5	1	1	0.791666667	0.791666667	12.25
19	HR	Croatia	2003									1	0	0	1	5	1	3	0.4	0.2	26
19	HR	Croatia	2004									8	0	1	0	4	1	2.375	0.445833333	0.264583333	6.375
19	HR	Croatia	2005									1	0	1	0	6	1	3	0.5	0.166666667	4
19	HR	Croatia	2006									1	0	1	0	5	1	2	0.6	0.2	3
19	HR	Croatia	2007
19	HR	Croatia	2008
19	HR	Croatia	2009
19	HR	Croatia	2010
19	HR	Croatia	2011
19	HR	Croatia	2012
19	HR	Croatia	2013
19	HR	Croatia	2014
19	HR	Croatia	2015
19	HR	Croatia	2016
19	HR	Croatia	2017
19	HR	Croatia	2018
19	HR	Croatia	2019
26	JP	Japan	1987									35	0	16	2	3.84444444	1.02222222	1.63703333	0.459347443	0.419797178	5.09876667
26	JP	Japan	1988									15	0	5	0	3.72221667	1	1.61111667	0.516666666	0.475925926	3.86666667
26	JP	Japan	1989	0	0	0	0	0	0	0.054767	0	13	1	8	0	4	1	1.77776667	0.470723104	0.404056437	5.37036667
26	JP	Japan	1990	0	0	0	0	0	0	0.051858	0	6	0	1	0	3.33335	1	2.16665	0.325	0.325	5.6667
26	JP	Japan	1991	0	0	0	0	0	0	0.051858	0	10	0	1	3	3.916675	1.05	1.7	0.295833333	0.275	2.483325
48	SG	Singapore	1997									1	0	0	0	3	1	1	0.333333333	0.333333333	2
48	SG	Singapore	1998									3	0	0	0	3	1	1	0.333333333	0.333333333	2
48	SG	Singapore	1999									4	0	1	0	2.25	1	1	0.458333333	0.458333333	1.5
48	SG	Singapore	2000									1	0	0	0	3	1	1	0.333333333	0.333333333	1
48	SG	Singapore	2001									1	0	0	0	2	1	1	0.5	0.5	1
48	SG	Singapore	2002
48	SG	Singapore	2003
48	SG	Singapore	2004
16	FR	France	1988									8	0	0	5	3.416675	1	2.66665	0.343055555	0.343055556	9.666675
16	FR	France	1989	0	0	0	0	0	0	0.054767	0	15	0	6	7	3.6145875	1	2.25	0.4046875	0.3265625	7.3958375
50	MC	monaco	1998									4	0	1	0	2	1.5	1.5	0.5	0.5	12.25
50	MC	monaco	1999
50	MC	monaco	2000									1	0	0	2	2	1	1	0.5	0.5	21
50	MC	monaco	2001
50	MC	monaco	2002									1	0	0	0	1	1	1	1	1	3
6	CA	Canada	1991									1	0	0	1	4	1	3	0.333333333	0.25	3
6	CA	Canada	1992									2	0	0	0	1	1	1	1	1	8.5
6	CA	Canada	1993									1	0	0	0	4	2	2	0.25	0.25	3
6	CA	Canada	1994									2	0	0	3	1	1	1	1	1	6.5
33	NL	Netherlands	1981									3	1	1	1	2	1	2	0.5	0.5	1
33	NL	Netherlands	1982	0	0	0	0	0	0	0.333333	0	10	0	1	5	2	1	2	0.5	0.5	2.66665
33	NL	Netherlands	1983	0	0	0	0	0	0	0.25	0
33	NL	Netherlands	1984	0	0	0	0	0	0	0	0	2	1	2	2	2	1	2	0.5	0.5	1
33	NL	Netherlands	1984	0	0	0	0	0	0	0.2	0	2	1	2	2	2	1	2	0.5	0.5	1
33	NL	Netherlands	1985	0	0	0	0	0	0	0.2	0	5	0	1	0	2	1	2	0.5	0.5	2
33	NL	Netherlands	1986	0	0	0	0	0	0	0.2	0	12	0	4	6	2	1	2	0.5	0.5	2.92855
33	NL	Netherlands	1987									10	0	7	2	3	1	1.66666667	0.408333333	0.402777778	6.16666667
33	NL	Netherlands	1988									6	3	4	0	2.7	1	1.5	0.4	0.4	9.3
33	NL	Netherlands	1989	1	1	1	0	0.707107	0	0.363082	0	6	1	4	0	2.7	1.5	1.5	0.408333333	0.408333333	4.9
33	NL	Netherlands	1990	1	1	1	0	0	0	0.344425	0	1	1	0	0	3	1	1	0.333333333	0.333333333	3
33	NL	Netherlands	1991	1	1	1	0	0.707107	0	0.344425	0
33	NL	Netherlands	1992	1	1	1	0	0.5	0	0.224649	0	1	0	1	1	4	1	1	0.5	0.25	6
33	NL	Netherlands	1993	1	1	1	0	0	0	0.224649	0
33	NL	Netherlands	1994
33	NL	Netherlands	1995
33	NL	Netherlands	1996	1	0.707097	0.666667	0	0	0	0.190265	0
2	AU	Australia	1990									4	1	1	3	1	1	1	1	1	12
2	AU	Australia	1991
2	AU	Australia	1992
2	AU	Australia	1993									1	0	0	1	2	1	1	0.5	0.5	3
2	AU	Australia	1994
2	AU	Australia	1995
40	SE	Sweden	2000	0	0	0	0	0	0	0.012766	0	4	0	0	6	2.33333333	1	1	0.666666666	0.555555556	8.33333333
40	SE	Sweden	2001	0	0	0	0	0	0	0.012605	0	2	0	0	0	1.5	1	1	1	0.75	5
40	SE	Sweden	2002									2	0	2	1	2.5	1	1	0.583333333	0.416666667	9.5
40	SE	Sweden	1997	0	0	0	0	0	0	0.018634	0	5	0	0	19	5	1	1	0.425	0.2	4.5
40	SE	Sweden	1998	0	0	0	0	0	0	0.016854	0	1	0	0	1	2	1	1	0.5	0.5	5
40	SE	Sweden	1999									2	0	0	6	4	1	1	0.75	0.25	2.5
16	FR	France	1987									5	0	1	1	5	1	2.5	0.416666667	0.208333333	20.75
16	FR	France	1981	0	0	0	0	0	0	0.5	0	3	0	0	2	4	1	2	0.266666667	0.291666667	9.5
16	FR	France	1982	0	0	0	0	0	0	0.333333	0	6	0	0	0	4.3889	1	1.66666667	0.502777778	0.230555556	6.05556667
16	FR	France	1983	0	0	0	0	0	0	0.25	0	7	0	0	0	4.66666667	1	1.33333333	0.394444444	0.216666667	15.55553333
16	FR	France	1984	0	0	0	0	0	0	0	0	12	0	0	2	4.2	1	1.4	0.478571428	0.30952381	10.15
16	FR	France	1984	0	0	0	0	0	0	0.2	0	12	0	0	2	4.2	1	1.4	0.478571428	0.30952381	10.15
16	FR	France	1985	0	0	0	0	0	0	0.2	0	9	0	3	0	3.85	1	1.6	0.555	0.305	5.6
16	FR	France	1986	0	0	0	0	0	0	0.2	0	6	0	1	0	4	1	2.5	0.666666666	0.270833333	8.25
15	FI	Finland	1994									4	0	2	15	3.16665	1.33335	1.33335	0.441666667	0.366666667	6.83335
17	GB	UnitedKingdom	1994									2	0	0	6	2.5	1	1	0.625	0.625	5
17	GB	UnitedKingdom	1995									1	0	0	2	4	1	1	0.25	0.25	2
17	GB	UnitedKingdom	1996									2	0	1	8	2.5	1	2	0.625	0.625	4.5
17	GB	UnitedKingdom	1997									9	2	3	25	3	1	1.1111	0.555555555	0.462962963	4.77776667
17	GB	UnitedKingdom	1998
17	GB	UnitedKingdom	1999									9	0	3	12	3.1111	1.1111	1.17776667	0.434259259	0.389814815	6.04443333
17	GB	UnitedKingdom	2000									6	1	3	16	3.55556667	1	1.33333333	0.398148148	0.347222222	3.94443333
17	GB	UnitedKingdom	2001									3	0	2	6	5.6667	1	1	0.343434343	0.252525253	10
17	GB	UnitedKingdom	2002									2	0	0	5	7.5	1	1	0.170454545	0.170454545	19
17	GB	UnitedKingdom	2003									1	0	1	0	6	1	1	0.333333333	0.166666667	18
17	GB	UnitedKingdom	2004
17	GB	UnitedKingdom	2005									1	0	0	2	3	1	2	1	0.333333333	3
17	GB	UnitedKingdom	1989									1	0	0	2	3	1	1	0.333333333	0.333333333	8
17	GB	UnitedKingdom	1990
17	GB	UnitedKingdom	1991									1	0	1	6	2	1	2	0.5	0.5	5
17	GB	UnitedKingdom	1992
17	GB	UnitedKingdom	1993
3	BE	Belgium	1994									1	0	0	4	4	1	2	0.75	0.25	13
40	SE	Sweden	1996									1	0	1	2	1	1	1	1	1	3
21	IE	Ireland	2004	1	0.24407	0.448276	0	0.125366	0	0.028472	0	1	0	0	0	3	1	1	0.666666666	0.5	5
21	IE	Ireland	2005	1	0.239263	0.451613	0	0.129236	0	0.02404	0
21	IE	Ireland	2006
21	IE	Ireland	2007
21	IE	Ireland	2008
21	IE	Ireland	2009
21	IE	Ireland	2010
21	IE	Ireland	2011									3	0	3	4	3.6667	1	1.3333	0.577777777	0.416666667	4.3333
21	IE	Ireland	2012									1	0	0	0	19	3	9	0.157894736	0.0625	3
21	IE	Ireland	2013
21	IE	Ireland	2014
21	IE	Ireland	2015
21	IE	Ireland	2016
21	IE	Ireland	2017
21	IE	Ireland	2018
21	IE	Ireland	2019
9	CN	China	2004									2	0	1	0	5.5	1	1	0.466666667	0.183333333	5
9	CN	China	2005
9	CN	China	2006	0	0	0	0	0	0	0.007712	0	5	0	0	2	9	1	1	0.636363636	0.272727273	2.4
9	CN	China	2007	0	0	0	0	0	0	0.00813	0	9	0	0	5	3.66666667	1	1.16666667	0.561111111	0.327777778	4.58333333
11	DE	Germany	1980	0	0	0	0	0	0	0.5	0	14	0	4	1	4.885425	1	3.260425	0.213020833	0.213020833	9.5
11	DE	Germany	1981	0	0	0	0	0	0	0.5	0	12	0	3	1	4.44443333	1	2.5	0.348412698	0.348412698	6.8889
11	DE	Germany	1982	0	0	0	0	0	0	0.333333	0	28	0	12	2	5.08334286	1	3.42857143	0.226218821	0.226502268	9.13095714
11	DE	Germany	1983	0	0	0	0	0	0	0.25	0	26	0	8	10	4.27857143	1	2.1	0.425725623	0.425725624	7.35305714
44	US	UnitedStates	1980									3	0	1	0	1.66666667	1	1.66666667	0.777777778	0.777777778	22
44	US	UnitedStates	1981									2	0	0	1	3	1	3	0.333333333	0.333333333	9.5
16	FR	France	1980	0	0	0	0	0	0	0.5	0	4	0	1	0	3.5	1	1.5	0.416666667	0.291666667	4.75
17	GB	UnitedKingdom	1980									3	1	0	0	2.3333	1	1.3333	0.444444444	0.444444444	3
17	GB	UnitedKingdom	1981									1	0	0	0	2	1	2	0.5	0.5	5
17	GB	UnitedKingdom	1982									4	0	4	0	1.75	1	1	0.625	0.625	2
17	GB	UnitedKingdom	1983									1	0	1	0	4	1	1	0.25	0.25	8
17	GB	UnitedKingdom	1984
17	GB	UnitedKingdom	1985									16	0	16	13	4.4375	1	2.0625	0.265625	0.228125	11.6875
17	GB	UnitedKingdom	1986									1	0	0	1	5	1	2	0.2	0.2	36
17	GB	UnitedKingdom	1987									10	0	6	0	3.6	1	1.8	0.35	0.316666667	17.5
17	GB	UnitedKingdom	1988									1	0	0	2	5	1	3	0.2	0.2	111
7	CH	Switzerland	1981									4	0	2	0	1	1	1	1	1	11.75
7	CH	Switzerland	1982
7	CH	Switzerland	1983									3	0	0	0	3.6667	1	2	0.472222222	0.5	16.3333
7	CH	Switzerland	1984
7	CH	Switzerland	1985									1	0	0	0	1	1	1	1	1	7
7	CH	Switzerland	1986									6	0	0	0	3.5	1	2.1667	0.291666667	0.416666667	6.1667
7	CH	Switzerland	1987									4	0	1	0	1.83335	1	1.33335	0.583333333	0.583333333	7
7	CH	Switzerland	1988
7	CH	Switzerland	1989	1	1	1	0	0.707107	0	0.363082	0	3	1	1	1	2	1	2	0.5	0.5	26.3333
7	CH	Switzerland	1990	1	1	1	0	0	0	0.344425	0	8	0	3	1	1.80556667	1.08333333	1.58333333	0.597222222	0.597222222	12.27776667
7	CH	Switzerland	1991	1	1	1	0	0.707107	0	0.344425	0	4	0	1	0	1.33333333	1	1	0.833333333	0.833333333	9
40	SE	Sweden	1981									1	0	1	0	1	1	1	1	1	2
40	SE	Sweden	1982									1	0	0	0	1	1	1	1	1	2
40	SE	Sweden	1983									5	0	1	0	1.2	1	1	0.9	0.9	3
40	SE	Sweden	1984									1	0	1	0	1	1	1	1	1	3
40	SE	Sweden	1985
40	SE	Sweden	1986									3	1	2	0	1	1	1	1	1	3.3333
40	SE	Sweden	1987									2	0	2	0	1	1	1	1	1	2
40	SE	Sweden	1988									4	0	2	0	1	1	1	1	1	2.66665
40	SE	Sweden	1989									6	0	6	0	1.83335	1.16665	1.16665	0.777777778	0.694444444	5.16665
40	SE	Sweden	1990									2	0	1	0	2	1	2	0.5	0.5	3
40	SE	Sweden	1991									1	0	0	4	1	1	1	1	1	5
40	SE	Sweden	1992									2	0	0	0	1	1	1	1	1	1.5
40	SE	Sweden	1993									1	0	0	0	1	1	1	1	1	3
40	SE	Sweden	1994									1	0	1	0	2	2	2	1	0.5	7
40	SE	Sweden	1995
26	JP	Japan	1982									7	0	3	0	4.33333333	1	2.1111	0.433333333	0.377777778	2.66666667
26	JP	Japan	1983									15	0	2	1	3.19047143	1	1.90475714	0.388888889	0.388888889	5.16667143
26	JP	Japan	1984	0	0	0	0	0	0	0	0	25	2	4	4	4.15	1	2.11111667	0.370925926	0.346157407	5.63055
26	JP	Japan	1984	0	0	0	0	0	0	0.2	0	25	2	4	4	4.15	1	2.11111667	0.370925926	0.346157407	5.63055
26	JP	Japan	1985	0	0	0	0	0	0	0.2	0	27	1	6	0	4.42592222	1	1.96296667	0.322442681	0.306084656	4.84722222
26	JP	Japan	1986	0	0	0	0	0	0	0.2	0	27	1	5	0	3.65	1	1.303575	0.469384921	0.442996032	5.121425
49	LK	SriLanka	1985									1	0	1	1	1	1	1	1	1	2
49	LK	SriLanka	1986									1	0	1	0	1	1	1	1	1	2
49	LK	SriLanka	1987
49	LK	SriLanka	1988									3	0	1	0	1	1	1	1	1	5.6667
49	LK	SriLanka	1989									2	1	0	0	1	1	1	1	1	4
49	LK	SriLanka	1990
49	LK	SriLanka	1991
49	LK	SriLanka	1992									1	0	1	0	1	1	1	1	1	2
49	LK	SriLanka	1993
49	LK	SriLanka	1994									2	0	2	1	1	1	1	1	1	2
49	LK	SriLanka	1995
49	LK	SriLanka	1996
49	LK	SriLanka	1997
49	LK	SriLanka	1998
49	LK	SriLanka	1999
49	LK	SriLanka	2000
49	LK	SriLanka	2001
49	LK	SriLanka	2002
49	LK	SriLanka	2003
49	LK	SriLanka	2004
49	LK	SriLanka	2005
49	LK	SriLanka	2006
49	LK	SriLanka	2007
49	LK	SriLanka	2008
49	LK	SriLanka	2009
49	LK	SriLanka	2010
49	LK	SriLanka	2011
49	LK	SriLanka	2012
49	LK	SriLanka	2013
49	LK	SriLanka	2014
49	LK	SriLanka	2015
49	LK	SriLanka	2016
49	LK	SriLanka	2017
49	LK	SriLanka	2018
49	LK	SriLanka	2019
12	DK	Denmark	1987									3	0	0	0	3	1	2	0.361111111	0.361111111	5
12	DK	Denmark	1988
12	DK	Denmark	1989	0	0	0	0	0	0	0.054767	0
14	ES	Spain	1988									1	0	1	0	1	1	1	1	1	2
14	ES	Spain	1989
14	ES	Spain	1990
14	ES	Spain	1991
14	ES	Spain	1992									1	0	0	0	1	1	1	1	1	3
14	ES	Spain	1993
14	ES	Spain	1994
14	ES	Spain	1995									3	0	1	0	1	1	1	1	1	1.3333
14	ES	Spain	1996									1	0	0	0	1	1	1	1	1	1
14	ES	Spain	1997									2	0	0	0	1	1	1	1	1	2.5
14	ES	Spain	1998									2	1	1	0	1	1	1	1	1	1
14	ES	Spain	1999									1	0	0	0	1	1	1	1	1	2
14	ES	Spain	2000
14	ES	Spain	2001
14	ES	Spain	2002	1	0.258811	0.407407	0	0.14447	0	0.038023	0
14	ES	Spain	2003	1	0.181136	0.393939	0	0.104748	0	0.030938	0
14	ES	Spain	2004	1	0.219048	0.419355	0	0.114282	0	0.028012	0
14	ES	Spain	2005	1	0.199585	0.411765	0	0.108037	0	0.023505	0
14	ES	Spain	2006	1	0.21259	0.428571	0	0.101791	0	0.019267	0
14	ES	Spain	2007									1	0	1	0	1	1	1	1	1	2
14	ES	Spain	2008									2	0	2	1	1.5	1.5	1.5	0.75	0.75	1.5
14	ES	Spain	2009	1	0.124621	0.352941	0	0.057583	0	0.019377456	0	4	0	4	3	3	2.25	3	0.6	0.4875	3
14	ES	Spain	2010	1	0.116083	0.345455	0	0.054593	0	0.018231	0	2	0	2	3	2.5	2	2.5	0.75	0.625	2.5
14	ES	Spain	2011	1	0.111414	0.375	0	0.051274	0	0.019717	0	10	0	0	0	10.20835	1	1.75	0.319045537	0.136557887	2.58335
14	ES	Spain	2012	1	0.1147	0.382979	0	0.055548	0	0.01908	0	13	0	4	0	6.99	1.34	1.97	0.302428571	0.22300999	2.42
14	ES	Spain	2013	1	0.119894	0.386364	0	0.058455	0	0.020512	0	10	0	1	1	6.270825	1.25	1.5	0.400406364	0.242361805	2.541675
14	ES	Spain	2014	1	0.100828	0.386364	0	0	0	0.018784	0	15	0	0	1	6	1.03125	1.71875	0.284922889	0.187625135	2.375
14	ES	Spain	2015	1	0.108512	0.382979	0	0	0	0.01807	0	6	0	0	0	5	1	1.83333333	0.294444444	0.211111111	3.72223333
14	ES	Spain	2016	1	0.074434	0.354167	0	0.032784	0	0.019351	0	1	0	0	0	5	1	2	0.2	0.25	1
14	ES	Spain	2017	1	0.032028	0.301887	0	0.012852	0	0.022517	0	2	0	0	0	12	1	2	0.25	0.083333333	1
14	ES	Spain	2018	0	0	0	0	0	0	0.008721	0	9	0	0	0	6.2381	1	1.4762	0.414965986	0.172108844	2.4762
14	ES	Spain	2019	0	0	0	0	0	0	0.008798	0
18	GR	Greece	2007									1	0	1	0	5	1	2	0.4	0.2	3
18	GR	Greece	2008									1	0	0	0	5	1	2	0.6	0.2	7
18	GR	Greece	2009
18	GR	Greece	2010
18	GR	Greece	2011
18	GR	Greece	2012
18	GR	Greece	2013
18	GR	Greece	2014									7	0	1	1	7.1429	1	1	0.505102041	0.141156463	2.8571
18	GR	Greece	2015
18	GR	Greece	2016									1	0	0	0	8	1	1	0.714285714	0.125	4
18	GR	Greece	2017
18	GR	Greece	2018
18	GR	Greece	2019
36	PL	Poland	2008	1	0.198399	0.425	0	0.090337	0	0.020094	0	2	0	0	0	3.5	2	3.5	0.291666667	0.291666667	1.5
36	PL	Poland	2009	1	0.189317	0.418605	0	0.08557	0	0.018901726	0	2	0	1	0	3	2.5	3	0.333333333	0.333333333	2
36	PL	Poland	2010	2	0.240521	0.413043	0.003391	0.109823	0	0.028816	0	7	0	5	0	3	2	2.5714	0.402380952	0.373809524	2.7143
36	PL	Poland	2011	2	0.249077	0.45	0.002778	0.115164	0	0.029487	0	2	0	0	2	5	2	4	0.238095238	0.238095238	3.5
36	PL	Poland	2012	2	0.223157	0.428571	0.002635	0.108963	0	0.029169	0
36	PL	Poland	2013	1	0.075564	0.34	0	0.036657	0	0.020902	0
36	PL	Poland	2014	1	0.068184	0.346939	0	0	0	0.019702	0
36	PL	Poland	2015	1	0.067975	0.339623	0	0	0	0.018975	0
36	PL	Poland	2016
36	PL	Poland	2017
36	PL	Poland	2018
36	PL	Poland	2019
23	IN	India	2010									4	0	3	4	2.5	1.25	1.25	0.416666667	0.416666667	4.5
23	IN	India	2011									2	1	1	6	2	1	1	0.5	0.5	4.5
23	IN	India	2012									4	0	3	12	2.66665	1	1.83335	0.430555556	0.402777778	5.16665
23	IN	India	2013									8	0	6	4	2.75	1	1.75	0.458333333	0.395833333	3.33335
23	IN	India	2014									1	0	1	0	5	1	4	0.2	0.2	2
23	IN	India	2015	0	0	0	0	0	0	0.007595	0	3	0	1	11	5.3333	1	4	0.25	0.216666667	3.3333
23	IN	India	2016	0	0	0	0	0	0	0.007874	0	4	0	0	4	7.75	1.25	5.5	0.217261904	0.158441558	5.5
23	IN	India	2017	0	0	0	0	0	0	0.00831	0
23	IN	India	2018	0	0	0	0	0	0	0.008721	0
23	IN	India	2019	0	0	0	0	0	0	0.008798	0
43	TR	Turkey	2010									5	0	0	3	3.8	1	1	0.266666667	0.266666667	1
43	TR	Turkey	2011									1	0	1	0	2	1	1	0.5	0.5	1
43	TR	Turkey	2012	0	0	0	0	0	0	0.007595	0	10	0	4	1	3.75	1	1	0.4375	0.3	2.6
43	TR	Turkey	2013	0	0	0	0	0	0	0.008065	0	9	0	5	1	2.8889	1	1	0.433333333	0.383333333	3.44443333
43	TR	Turkey	2014	0	0	0	0	0	0	0.008065	0	24	0	9	2	5.06905	1	1	0.446825396	0.257738095	3.10953333
43	TR	Turkey	2015	0	0	0	0	0	0	0.007595	0	30	1	17	1	4.01018333	1	1	0.466936728	0.263233025	3.09075
43	TR	Turkey	2016	0	0	0	0	0	0	0.007874	0	8	0	3	5	4	1	1	0.465555555	0.258888889	4.5
43	TR	Turkey	2017	0	0	0	0	0	0	0.00831	0	13	0	2	2	3.758325	1.05	1.05	0.563591269	0.289087302	3.491675
43	TR	Turkey	2018	0	0	0	0	0	0	0.008721	0	3	0	0	0	4.3333	1	1	0.366666667	0.233333333	5
43	TR	Turkey	2019	0	0	0	0	0	0	0.008798	0
23	IN	India	2007									10	0	0	19	1	1	1	1	1	4
23	IN	India	2008
23	IN	India	2009
51	SA	SaudiArabia	2012									10	0	1	8	1	1	1	1	1	1.5
51	SA	SaudiArabia	2013
51	SA	SaudiArabia	2014
51	SA	SaudiArabia	2015
51	SA	SaudiArabia	2016
51	SA	SaudiArabia	2017
51	SA	SaudiArabia	2018
51	SA	SaudiArabia	2019
5	BR	Brazil	2005	0	0	0	0	0	0	0.008451	0	11	0	0	22	3	1	1	0.333333333	0.333333333	2
5	BR	Brazil	2006	3	0.445408	0.483871	0	0.21118	1	0.043406	3
5	BR	Brazil	2007	3	0.528267	0.414634	0	0	1	0.046188	3
5	BR	Brazil	2008	3	0.444229	0.435897	0	0.207726	1	0.043971	3
5	BR	Brazil	2009	3	0.42898	0.428571	0	0.198505	1	0.041277917	3
5	BR	Brazil	2010	3	0.435135	0.422222	0	0.205	1	0.037947	3
5	BR	Brazil	2011
5	BR	Brazil	2012
5	BR	Brazil	2013
5	BR	Brazil	2014
5	BR	Brazil	2015
5	BR	Brazil	2016
5	BR	Brazil	2017
5	BR	Brazil	2018
5	BR	Brazil	2019
35	NZ	NewZealand	2014									2	0	0	15	8	1	1	0.4	0.145454545	3
35	NZ	NewZealand	2015									1	0	0	5	5	1	1	0.2	0.2	3
35	NZ	NewZealand	2016									7	0	0	13	10.5714	1	1	0.285810221	0.098744113	3.2857
35	NZ	NewZealand	2017
35	NZ	NewZealand	2018
35	NZ	NewZealand	2019
46	HK	HongKong	2015									1	0	0	1	9	1	1	0.333333333	0.111111111	3
46	HK	HongKong	2016	0	0	0	0	0	0	0.007874	0	32	0	18	10	7.08333333	1	1	0.453157874	0.180385089	4.20556667
46	HK	HongKong	2017	0	0	0	0	0	0	0.00831	0	2	0	0	0	6	1	1	0.5	0.166666667	2
46	HK	HongKong	2018	0	0	0	0	0	0	0.008721	0
46	HK	HongKong	2019	0	0	0	0	0	0	0.008798	0
