# Supplementary material for: Economic geography of innovation: The effect of gender-related aspects of co-inventor networks on country and regional innovation
Source: PLoS One. 2023 Jul 27;18(7):e0288843. doi: 10.1371/journal.pone.0288843 (PMC10374134; doi:10.1371/journal.pone.0288843)
Supplement: S1 Data — (ZIP) [file pone.0288843.s003.zip › Supporting data/Region Panel Women Network.csv]

id	Region_code	year	RegionDegCentrality	RegionEigenvector	RgionCloseness	RegionBetweenness	RegionAuthority	RegionClustering	NumPageranks	RegionTriangles	NumPatRegion	NumRefusal	NumWithdrawal	NumCitRegion	NumInventors	CtryShare	RegionShare	ShareWomen	ShareInventor	IPCDiversity
893	AT112	1987									1	0	0	0	1	1	1	0	1	1
893	AT112	1988									1	0	0	0	1	1	1	0	1	1
893	AT112	1989	0	0	0	0	0	133	136	0	1	0	0	0	1	1	1	1	1	1
893	AT112	1990	2	0.004503	0.264543	0	0.000595	0	21	1	1	0	0	0	1	1	1	0	1	3
893	AT112	1991									4	0	1	2	1	1	1	0.5	1	2.33335
893	AT112	1992	0	0	0	0	0	112	117	0	1	0	0	0	1	1	1	0	1	2
893	AT112	1993	0	0	0	0	0	107	113	0	1	0	0	0	1	1	1	0	1	6
893	AT112	1994	0	0	0	0	0	102	108	0
893	AT112	1995	0	0	0	0	0	96	103	0
893	AT112	1996	0	0	0	0	0	94	102	0
893	AT112	1997	0	0	0	0	0	90	98	0	1	0	0	0	1	1	1	0	1	4
893	AT112	1998	0	0	0	0	0	86	95	0	3	0	1	2	1	1	1	1	1	4.3333
893	AT112	1999	0	0	0	0	0	84	94	0
893	AT112	2000	0	0	0	0	0	82	95	0
893	AT112	2001	0	0	0	0	0	72	85	0	1	0	0	3	1	1	1	1	1	4
893	AT112	2002	0	0	0	0	0	70	85	0
893	AT112	2003	0	0	0	0	0	70	84	0
893	AT112	2004	0	0	0	0	0	67	81	0	1	0	0	0	2	1	2	0	0.5	1
893	AT112	2005	0	0	0	0	0	61	76	0	6	0	1	3	1.625	1	1.5	0.5	0.770833333	2.625
893	AT112	2006	0	0	0	0	0	58	73	0	3	0	0	0	2	1	2	0	0.5	1
893	AT112	2007	0	0	0	0	0	54	70	0	4	0	1	0	2.33335	1	1.66665	0.25	0.458333333	1.33335
893	AT112	2008	0	0	0	0	0	53	68	0	4	0	0	0	4.16665	1	3	0	0.241666667	1.16665
893	AT112	2009	0	0	0	0	0	55	69	0	5	0	0	1	3.2	1	2.2	0	0.316666667	1
893	AT112	2010	0	0	0	0	0	56	71	0
893	AT112	2011	0	0	0	0	0	60	75	0	1	0	1	0	4	2	4	0	0.25	3
893	AT112	2012	0	0	0	0	0	57	71	0	2	0	0	0	4	2	4	0	0.25	3.5
893	AT112	2013	0	0	0	0	0	58	71	0	3	0	0	2	5.6667	2	5.3333	0	0.180952381	1.6667
893	AT112	2014	0	0	0	0	0	58	72	0	6	0	2	2	3.16666667	1.16666667	2.33333333	0.333333333	0.396626984	2.66666667
893	AT112	2015	0	0	0	0	0	56	70	0	5	0	2	0	5.33335	1.66665	4.41665	0	0.225198413	1.83335
893	AT112	2016	0	0	0	0	0	61	74	0
893	AT112	2017	0	0	0	0	0	59	73	0
893	AT112	2018	0	0	0	0	0	61	75	0
893	AT112	2019	0	0	0	0	0	64	77	0
650	AT121	1982									1	1	0	0	1	1	1	0	1	1
650	AT121	1983									2	0	1	0	1	1	1	0	1	3
650	AT121	1984
650	AT121	1985									6	0	0	1	1	1	1	0	1	1.5
650	AT121	1986									1	0	0	0	1	1	1	0	1	3
650	AT121	1987									6	0	1	3	1	1	1	0	1	3.5
650	AT121	1988									9	0	0	5	1	1	1	0	1	2.125
650	AT121	1989									7	0	2	0	1	1	1	0	1	3
650	AT121	1990	6	0.023793	0.316575	0.001325	0.003226	0	21	5	9	0	3	5	1	1	1	0	1	2.5
650	AT121	1991									9	0	0	0	1	1	1	0	1	3.69443333
650	AT121	1992									5	0	1	0	1	1	1	0	1	4.125
650	AT121	1993									6	0	2	2	1	1	1	0	1	3.5
650	AT121	1994									5	0	1	2	1	1	1	0	1	2
650	AT121	1995									9	0	4	0	1	1	1	0	1	3.791675
650	AT121	1996									8	1	1	2	2	1	1.5	0	0.666666667	5
650	AT121	1997									2	0	1	0	1	1	1	0	1	4.5
650	AT121	1998									6	0	1	0	1	1	1	0	1	2.4
650	AT121	1999									11	0	7	5	2.166675	1.25	1.75	0	0.663888889	2
650	AT121	2000									10	0	3	3	1.66666667	1.16666667	1.66666667	0	0.791666667	2.6111
650	AT121	2001									4	0	0	0	1	1	1	0	1	4
650	AT121	2002									13	0	2	6	1.83333333	1.04166667	1.70833333	0	0.770833333	3.125
650	AT121	2003									15	1	3	15	2.43334	1.26666	2.08334	0.05	0.668055556	4.3
650	AT121	2004									7	0	1	6	2.77776667	1.55556667	1.83333333	0	0.587962963	3.8889
650	AT121	2005									8	1	0	0	1.6111	1	1.44443333	0	0.796296296	1.77776667
650	AT121	2006									3	0	2	0	1.75	1.25	1.5	0	0.708333333	1
650	AT121	2007									5	0	4	0	2	1.25	1.5	0	0.8	1.625
650	AT121	2008									1	0	0	0	3	1	3	0	0.333333333	2
650	AT121	2009									7	0	2	15	2.75	1	1.75	0	0.680555556	2.58335
650	AT121	2010									13	0	6	7	3.96296667	1	2.1111	0.142857143	0.403791887	3.03703333
650	AT121	2011									11	0	3	3	3	1.16666667	2.27776667	0.041666667	0.518518519	2.1111
650	AT121	2012									36	0	13	44	2.57	1	1.4125	0.072222222	0.538263889	2.31417
650	AT121	2013									23	0	2	30	2.84694286	1	2.0221	0.047619048	0.448441043	2.88945714
650	AT121	2014									19	0	3	39	2.5854125	1	1.5	0.159722222	0.537847222	3.1583375
650	AT121	2015	3	0.00671	0.218685	0.003164	0.000703	0	18	0	6	0	2	0	2.25	1	1.625	0.291666667	0.59375	2.375
650	AT121	2016	2	0.003515	0.199207	0.00258	0.000088	0	7	0	17	0	2	3	2.44762	1.05714	1.5238	0.21462585	0.578004535	3.95714
650	AT121	2017	3	0.004821	0.199696	0.005328	0.00009	0	16	1	36	0	12	15	3.403125	1.265625	2.253125	0.088541667	0.404662698	2.29885
650	AT121	2018	3	0.00482	0.200106	0.005545	0.000089	0	17	1	5	0	0	0	3.5	1	2.08335	0.083333333	0.375	4.75
650	AT121	2019	3	0.004866	0.201031	0.005779	0.000093	0	19	1
206	AT126	1990	9	0.042997	0.307403	0.00304	0.006478	0	21	5	1	0	0	1	4	1	2	0	0.25	9
206	AT126	1991
206	AT126	1992									5	0	0	11	3.125	1.25	1.75	0	0.623958333	7.875
206	AT126	1993									1	0	1	0	1	1	1	0	1	2
206	AT126	1994									4	0	1	10	4	1.16665	2.5	0.041666667	0.310185185	8.66665
206	AT126	1995									3	0	1	2	4	1	2.5	0	0.258333333	4.25
206	AT126	1996
206	AT126	1997									10	0	2	7	3.75	1.5	2.5	0	0.283333333	6.458325
206	AT126	1998									7	0	1	2	4.22223333	1.44443333	2.55553333	0.105555556	0.253703704	4.1111
206	AT126	1999									2	0	0	3	3.5	1	2	0	0.291666667	4.5
206	AT126	2000									6	0	1	4	2.375	1	1.5	0	0.583333333	2.875
206	AT126	2001									4	0	1	0	2	1	1.83335	0	0.666666667	2.33335
206	AT126	2002									13	0	8	77	8.5	1.69445	4.12778333	0.254126984	0.160648148	9.30555
206	AT126	2003									6	1	5	5	3	1.75	2.75	0.1	0.6	1.75
206	AT126	2004									47	2	39	93	4.41234444	1.25925556	2.55202222	0.186825397	0.259476778	4.71498889
206	AT126	2005									19	1	10	31	4.59375	1.28125	2.515625	0.078125	0.286489899	3.65625
206	AT126	2006									21	0	7	42	3.4047625	1.125	2.196425	0.104166667	0.438938492	3.1607125
206	AT126	2007									23	0	14	23	3.26666667	1.06666667	2.18888333	0.091666667	0.368287037	2.11111667
206	AT126	2008									26	1	10	24	5.684725	1.4125	2.71389167	0.24735119	0.322562831	3.002775
206	AT126	2009									30	1	5	33	4.17778	1.14444667	2.42222	0.103201058	0.336248196	2.52222667
206	AT126	2010	3	0.008398	0.207063	0.000746	0.001336	0	3	1	24	2	8	22	4.50758182	1.05302727	2.51515455	0.099460956	0.376239732	2.43181818
206	AT126	2011	3	0.0085	0.207824	0.000733	0.001348	0	11	1	9	0	3	9	4.03334	1.16666	2.76666	0.008333333	0.269444444	3.03334
206	AT126	2012	3	0.008282	0.207977	0.000708	0.001301	0	20	1	26	0	5	9	3.55194545	1.16234545	2.24674545	0.040909091	0.348546691	2.66883636
206	AT126	2013	3	0.008388	0.208619	0.000705	0.001303	0	13	1	37	2	8	24	4.05681818	1.30227273	2.52348182	0.069678932	0.413852814	3.84393636
206	AT126	2014	3	0.008381	0.209429	0.000697	0.001303	0	3	1	40	0	16	17	3.71778	1.39222	2.73	0.065555556	0.336796296	2.44888667
206	AT126	2015	3	0.008383	0.20992	0.000696	0.001303	0	11	1	28	0	8	10	4.6037	1.27777778	2.74444444	0.027777778	0.250035273	3.32592222
206	AT126	2016	3	0.008534	0.211024	0.000701	0.001369	0	1	1	46	0	14	6	3.26583	1.2625	2.42083	0.074940476	0.466251984	3.29203
206	AT126	2017	3	0.008599	0.210695	0.000718	0.00138	0	0	1	30	0	2	1	3.43583	1.26666	2.445	0.093095238	0.451898148	4.245
206	AT126	2018	3	0.00865	0.21079	0.000768	0.001388	0	14	1	4	0	0	0	3.5	1	2	0.125	0.291666667	2.66665
206	AT126	2019	3	0.008544	0.213634	0.000804	0.001394	0	21	1
83	AT127	1983									3	0	0	0	3.5	1	1.5	0	0.3125	1.5
83	AT127	1984
83	AT127	1985									2	0	0	0	2	1	1.5	0	0.666666667	2.5
83	AT127	1986									8	0	0	1	2.75	1.333325	1.666675	0	0.433333333	1.583325
83	AT127	1987									9	0	0	4	3.5625	1.125	2.125	0	0.305902778	3.1875
83	AT127	1988									3	0	0	0	4	1.3333	2.3333	0	0.25	1
83	AT127	1989									7	0	1	1	3.91666667	1	1.91666667	0	0.320075758	1.25
83	AT127	1990	5	0.026215	0.299686	0.000354	0.003986	0	21	3	8	0	0	0	3.56665	1	1.73335	0	0.403888889	1.7
83	AT127	1991									10	0	0	4	4.18333333	1	1.68333333	0	0.349305556	1.68333333
83	AT127	1992									5	0	0	1	3	1	1.75	0	0.458333333	2.5
83	AT127	1993									13	0	3	2	3.55556667	1	2.16666667	0	0.313492063	2.08333333
83	AT127	1994									5	0	1	0	3.33333333	1	2	0	0.347222222	2
83	AT127	1995									8	0	4	4	6.02776667	1	2.33333333	0	0.22281746	3.1389
83	AT127	1996									4	0	3	3	3.66666667	1.33333333	2	0	0.333333333	2.66666667
83	AT127	1997									5	0	4	0	2.5	1.16665	1.5	0	0.805555556	3.16665
83	AT127	1998
83	AT127	1999
83	AT127	2000									4	0	2	1	4.66666667	2.16666667	3.16666667	0	0.537037037	15.5
83	AT127	2001									1	0	1	0	2	1	1	0	0.5	5
83	AT127	2002									4	0	2	5	2	1.5	1.5	0	0.583333333	9.5
83	AT127	2003									2	0	0	0	3.5	1	2	0	0.291666667	2.5
83	AT127	2004									6	2	2	0	4.875	2.625	4	0.077380952	0.264880952	3.75
83	AT127	2005									9	1	4	0	2.05	1	1.55	0	0.691666667	2.75
83	AT127	2006									7	0	3	2	2	1.25	1.75	0	0.6875	1.875
83	AT127	2007									6	0	1	2	2.33335	1	2.1667	0	0.569444444	1.66665
83	AT127	2008									20	0	2	0	3.25851429	1.14285714	2.43877143	0.071428571	0.402664399	1.20408571
83	AT127	2009	1	0.004944	0.203704	0	0.000958	0	0	0	20	0	2	2	3.026175	1.428575	2.16905	0.232142857	0.375496032	1.35715
83	AT127	2010	1	0.004755	0.204981	0	0.000915	0	3	0	10	0	0	3	2.625	1.125	2.25	0.451388889	0.423611111	1.95835
83	AT127	2011	1	0.004835	0.205712	0	0.000926	0	11	0	6	0	1	3	3.3	1.7	2.5	0.1	0.45	1.7
83	AT127	2012	1	0.0047	0.206021	0	0.000893	0	20	0	7	0	1	1	2.44443333	1.22223333	2.2222	0.185185185	0.611111111	2
83	AT127	2013	1	0.004792	0.206796	0	0.000898	0	13	0	10	0	0	5	4.83333333	2.05553333	4.11113333	0.111111111	0.236507937	3.1111
83	AT127	2014	1	0.004784	0.207473	0	0.000898	0	3	0	8	0	2	2	3.26666667	1.53333333	2.9	0.166666667	0.362777778	2.06666667
83	AT127	2015	1	0.004785	0.20794	0	0.000898	0	11	0	18	0	6	1	3.47618571	1.38095714	2.5	0	0.359353741	2.09524286
83	AT127	2016	1	0.004863	0.20894	0	0.000934	0	1	0	17	0	4	9	3.175	1.166675	2.45	0	0.384404762	1.835725
83	AT127	2017	1	0.004894	0.208576	0	0.000941	0	0	0	21	0	1	3	4.783325	1.383325	3.091675	0.007142857	0.286755952	2.52085
83	AT127	2018	1	0.004926	0.208586	0	0.000946	0	14	0	3	0	0	0	4	1	2	0.25	0.25	3.3333
83	AT127	2019	1	0.005063	0.211446	0	0.000972	0	21	0
290	AT130	1980									8	0	0	0	6.25	1.75	2.5	0	0.189583333	4.5
290	AT130	1981									5	2	0	0	4.75	1.75	1.75	0	0.375	4
290	AT130	1982									2	0	0	0	6	1.5	1.5	0	0.545454545	7.5
290	AT130	1983									2	0	0	0	6	2	2	0	0.166666667	4
290	AT130	1984									12	0	1	1	3.91666667	1.33333333	1.75	0	0.352314815	5.97221667
290	AT130	1985	1	0.214349	0.396825	0	0.129523	0	9	0	30	0	7	20	4.60769231	1.19230769	2.12051538	0.03525641	0.36521164	7.45127692
290	AT130	1986	1	0.172688	0.394737	0	0.088784	0	4	0	39	1	7	7	3.43823529	1.23529412	1.70097647	0.019607843	0.455392157	4.63235294
290	AT130	1987	1	0.165314	0.345133	0	0.077672	0	2	0	42	0	4	15	4.01805	1.29860833	1.93680833	0.020833333	0.347025463	8.3382
290	AT130	1988	1	0.15844	0.330882	0	0.06865	0	2	0	39	0	3	6	4.05666667	1.3	2.30666667	0	0.402962963	3.94556
290	AT130	1989	1	0.158234	0.328571	0	0.068443	0	2	0	22	1	4	0	3.82692308	1.42307692	2.1859	0	0.384259259	6.33974615
290	AT130	1990	16	0.122888	0.356565	0.006205	0.019379	0	21	19	25	0	3	3	2.93076923	1	1.78974615	0.044871795	0.465598291	4.35640769
290	AT130	1991									25	0	2	11	4.5486125	1.0625	1.7986125	0	0.388454861	6.25695
290	AT130	1992									31	1	1	9	2.96167	1.1	1.825	0.016666667	0.422083333	5.33167
290	AT130	1993	1	0.080146	0.223169	0	0.027067	0	5	0	26	0	6	7	2.77272727	1	1.57575455	0	0.552669553	4.19697273
290	AT130	1994	1	0.075798	0.2149	0	0.025834	0	1	0	36	1	4	14	3.02916667	1.03333333	1.70833333	0.027777778	0.401574074	4.25555833
290	AT130	1995	1	0.080198	0.216535	0	0.02603	0	0	0	44	2	14	26	4.25	1	1.778475	0.0234375	0.338634259	6.253475
290	AT130	1996	1	0.079336	0.216057	0	0.024005	0	4	0	24	0	6	9	2.41667	1	1.31667	0	0.5725	3.52222
290	AT130	1997	2	0.074946	0.256188	0.003933	0.017557	0	2	0	25	0	6	28	3.15873333	1.10715	2.03308333	0.018353175	0.384942681	5.27446667
290	AT130	1998	2	0.073678	0.25315	0.00212	0.016626	0	0	0	41	0	6	29	3.65337	1.41408	2.37699	0.015912698	0.345218726	5.95019
290	AT130	1999	2	0.073738	0.248699	0.002004	0.016589	0	24	0	19	0	2	14	2.72222857	1.04761429	1.57937143	0	0.465136054	4.67461429
290	AT130	2000	2	0.073805	0.248826	0.000907	0.01758	0	1	0	18	0	3	10	2.84545455	1.18181818	1.75454545	0.024350649	0.570887446	8.23636364
290	AT130	2001	2	0.077914	0.251724	0.000279	0.01803	0	27	0	33	1	8	18	3.645	1.45	2.43	0.048181818	0.371590909	4.435
290	AT130	2002	4	0.087533	0.255267	0.000847	0.021302	0	25	2	77	2	17	154	2.61111111	1.31018333	1.90277778	0.063657407	0.517669753	4.78672778
290	AT130	2003	4	0.087533	0.255267	0.000847	0.021302	0	1	2	46	1	12	52	2.81862941	1.28921176	1.95098235	0.068419489	0.508645276	7.7451
290	AT130	2004	4	0.073554	0.257866	0.000699	0.017958	0	0	2	50	1	30	84	2.9111375	1.27083125	1.99679375	0.10556891	0.538047543	4.15008125
290	AT130	2005	4	0.069954	0.257971	0.000644	0.017471	0	5	2	47	0	12	44	3.45893125	1.125	1.74018125	0.040024038	0.417157738	3.52470625
290	AT130	2006	4	0.069753	0.256164	0.000699	0.016807	0	30	2	25	1	9	32	3.71389167	1.21389167	1.952775	0.146180556	0.44837963	3.24444167
290	AT130	2007	4	0.069142	0.254765	0.000639	0.015801	0	20	2	43	0	21	48	3.62737857	1.20535714	2.02619286	0.052669553	0.436381674	2.14880714
290	AT130	2008	4	0.065481	0.254601	0.00061	0.015748	0	14	2	53	1	13	34	4.1375	1.2625	2.30277917	0.128273809	0.378636464	2.95069167
290	AT130	2009	5	0.064795	0.255662	0.003385	0.015575	0	0	2	60	3	7	38	3.90167	1.206665	1.89	0.142311508	0.385659993	2.560005
290	AT130	2010	5	0.061276	0.257676	0.006058	0.014873	0	3	1	55	1	7	45	3.63960952	1.1948	2.04689524	0.070932771	0.418645244	2.80735714
290	AT130	2011	5	0.062322	0.258831	0.005852	0.015019	0	11	1	55	1	5	51	3.77484348	1.39130435	2.22360435	0.072986343	0.417358457	3.72343043
290	AT130	2012	5	0.060848	0.259325	0.005646	0.014602	0	20	1	63	0	13	19	3.69695263	1.24749474	2.11854737	0.068421053	0.380029936	2.60751579
290	AT130	2013	5	0.061795	0.26055	0.005741	0.014634	0	13	1	62	2	9	39	4.05443636	1.45461818	2.16549545	0.092800571	0.353568969	2.73643182
290	AT130	2014	5	0.061715	0.261624	0.005706	0.014627	0	3	1	57	0	12	24	3.56745714	1.34603333	2.27777619	0.071164021	0.362484883	2.83174286
290	AT130	2015	5	0.061725	0.262367	0.005602	0.014626	0	11	1	41	0	3	16	3.60294118	1.38725294	2.23879412	0.041736695	0.35344888	2.64775882
290	AT130	2016	5	0.062036	0.263953	0.005606	0.01506	0	1	1	36	0	2	15	3.79486923	1.43269231	2.38140769	0.119230769	0.375312882	3.11538462
290	AT130	2017	5	0.062253	0.263369	0.005794	0.015129	0	0	1	16	0	0	1	3.97	1.42	2.3	0.051666667	0.34602381	2.72
290	AT130	2018	5	0.062442	0.263377	0.006066	0.01519	0	14	1	6	0	0	0	2.5	1.25	1.5	0	0.416666667	2.666675
290	AT130	2019	5	0.063941	0.267939	0.006344	0.0155	0	21	1
33	AT312	1980									14	0	0	0	1.3	1	1	0	0.883333333	1.925
33	AT312	1981									16	0	3	0	1.75	1	1	0	0.708333333	4.568175
33	AT312	1982									16	1	6	0	2.55553333	1	1	0	0.555555556	3.0222
33	AT312	1983									15	1	1	1	2.29166667	1.05555	1.3611	0	0.622453704	3.98611667
33	AT312	1984									18	1	4	2	2.78	1.02	1.22	0	0.543333333	5.72
33	AT312	1985									28	2	6	0	2.7797625	1.15475	1.8630875	0	0.548313492	3.8779625
33	AT312	1986									31	3	10	0	2.55093333	1.01852222	1.50463333	0	0.492515432	2.61574444
33	AT312	1987									5	0	1	0	2.25	1	1.75	0	0.541666667	3.5
33	AT312	1988									9	1	0	0	2	1	1.4	0	0.666666667	4.46666
33	AT312	1989									8	1	2	1	2.22221667	1	1.22221667	0	0.583333333	5.83333333
33	AT312	1990	17	0.059817	0.345806	0.009278	0.008341	0	21	12	3	0	2	0	1.33333333	1	1	0	0.833333333	3
33	AT312	1991									7	0	1	1	2	1	2	0	0.5	3.41666667
33	AT312	1992									9	0	1	4	2.42857143	1	1.42857143	0	0.476190476	3.28571429
33	AT312	1993									19	0	1	7	2.33333333	1	1.33333333	0	0.5	5.35
33	AT312	1994									24	0	1	19	2.1	1.02	1.42	0	0.587333333	4.06499
33	AT312	1995									19	1	2	6	4.125	1.375	2.08333333	0.037037037	0.461226852	4.18055833
33	AT312	1996									50	0	20	50	3.33254286	1.25714286	1.77301429	0.008412698	0.402040816	4.82896429
33	AT312	1997									40	3	4	8	3.58695833	1.19893333	1.78889167	0.010559117	0.412866046	4.77265
33	AT312	1998									42	1	8	22	3.54927778	1.11805556	1.59953889	0.014219577	0.44494835	4.06812222
33	AT312	1999									33	0	4	14	2.47222222	1.12962778	1.38888889	0.018518519	0.571296296	2.74073889
33	AT312	2000									34	0	3	22	2.5625	1.0625	1.5625	0	0.485069444	3.70625
33	AT312	2001									37	1	2	13	3.05208125	1.21875	1.734375	0.02265625	0.470572917	4.53645625
33	AT312	2002									42	1	11	4	3.125	1.16666667	1.58333333	0.037169312	0.433234127	3.70243889
33	AT312	2003									25	0	3	15	2.51666667	1.03333333	1.78333333	0.022222222	0.496428571	3.81111333
33	AT312	2004	4	0.018991	0.236953	0.002032	0.001458	0	12	2	26	0	12	9	3.05952857	1.17857143	1.57142857	0.071428571	0.457426304	2.59524286
33	AT312	2005	4	0.019006	0.239408	0.001974	0.001533	0	1	2	36	1	6	36	3.29556	1.27889333	1.77333333	0.055185185	0.378333333	2.73777333
33	AT312	2006	4	0.019297	0.239283	0.002079	0.001542	0	1	2	34	1	3	13	3	1.4125	1.870835	0.147986111	0.461388889	2.2875
33	AT312	2007	4	0.019394	0.241421	0.001985	0.00155	0	1	2	43	1	11	38	2.37013182	1.21428636	1.60714091	0.069209957	0.510984848	2.85498182
33	AT312	2008	4	0.01822	0.241983	0.001904	0.001447	0	19	2	55	1	9	70	2.99070385	1.13365385	1.59647692	0.116191239	0.416339286	2.88558077
33	AT312	2009	4	0.01839	0.242236	0.001823	0.001493	0	36	2	48	0	7	59	3.8303	1.325	1.71212273	0.137033976	0.329071232	3.18863636
33	AT312	2010	4	0.018835	0.24332	0.001837	0.001461	0	17	2	59	2	5	54	3.68010645	1.42741935	1.97580645	0.12907066	0.417002688	3.31720323
33	AT312	2011	4	0.019162	0.243135	0.001765	0.001482	0	36	2	107	1	8	40	3.65260541	1.44357568	1.97041081	0.167608859	0.380963642	3.03948919
33	AT312	2012	4	0.019415	0.243198	0.001693	0.001436	0	17	2	116	0	9	115	3.31962889	1.20333333	1.75555556	0.191943563	0.428175485	3.39740667
33	AT312	2013	4	0.020032	0.24525	0.001745	0.001451	0	1	2	71	0	22	48	4.20798929	1.76046071	2.12397857	0.16150085	0.351899093	2.88707143
33	AT312	2014	4	0.019954	0.245778	0.001751	0.001447	0	6	2	125	0	44	77	3.87904571	1.30007714	1.76206286	0.189581255	0.40335393	3.16626857
33	AT312	2015	5	0.021401	0.248076	0.004756	0.001491	0	18	2	122	0	12	86	4.22968	1.4876225	1.985595	0.158883366	0.377988422	3.162125
33	AT312	2016	5	0.021201	0.248301	0.006863	0.00142	0	7	2	124	0	11	47	4.89991724	1.42450345	2.06672069	0.180388194	0.302221661	2.80356897
33	AT312	2017	5	0.02169	0.248737	0.009744	0.001441	0	16	2	115	0	16	16	4.63525833	1.41271667	2.01387083	0.188091422	0.296094831	2.918875
33	AT312	2018	5	0.02142	0.249342	0.010249	0.001413	0	17	2	4	0	0	0	6.33333333	1	1.66666667	0.074074074	0.407407407	2.5
33	AT312	2019	5	0.021489	0.250714	0.010627	0.001463	0	19	2
147	AT315	1983									4	0	1	3	2	1	1	0	0.6875	5.75
147	AT315	1984
147	AT315	1985
147	AT315	1986									4	0	0	0	2.66666667	1	1.33333333	0	0.733333333	4
147	AT315	1987									1	0	0	0	2	1	1	0	0.5	2
147	AT315	1988									4	0	0	2	1.25	1	1	0	0.875	3
147	AT315	1989									2	0	0	1	1	1	1	0	1	8
147	AT315	1990	4	0.004884	0.273378	0.000041	0.000449	0	21	4	3	0	1	0	7	1	1	0.144841269	0.14484127	5.6667
147	AT315	1991									2	0	0	0	2.5	1	1.5	0	0.625	5.5
147	AT315	1992									1	0	0	0	3	1	1	0	0.333333333	9
147	AT315	1993									5	0	2	45	7	1	1	0	0.142857143	7
147	AT315	1994									13	0	1	37	3.770825	1	1.25	0	0.293402778	5.791675
147	AT315	1995									13	0	0	5	3.36665	1	1.55	0	0.457916667	5.116675
147	AT315	1996									24	3	0	7	3.079175	1.083325	1.258325	0.032291667	0.366145833	5.566675
147	AT315	1997									2	0	1	1	3	1	1.5	0	0.375	2.5
147	AT315	1998									22	0	4	12	2.71768571	1	1.57822857	0	0.603571429	4.2347
147	AT315	1999									10	0	4	2	2.06666	1	1.4	0	0.716666667	4.03332
147	AT315	2000									4	0	0	0	1.66666667	1	1	0	0.777777778	5.16666667
147	AT315	2001									20	1	2	17	1.63636	1.03636	1.23636	0	0.693939394	3.72728
147	AT315	2002									16	0	1	4	1.875	1	1	0	0.625	2.85
147	AT315	2003									7	0	0	1	2.2	1	1.3	0.1	0.533333333	3.8
147	AT315	2004									15	0	2	4	2.71428571	1.14285714	1.5	0.053571429	0.496428571	2.04761429
147	AT315	2005									21	0	3	15	2.29628889	1.07407778	1.25926667	0	0.62345679	2.92592222
147	AT315	2006									15	0	2	4	2.1	1.1	1.3	0	0.658333333	1.98
147	AT315	2007									6	0	4	0	1	1	1	0	1	1
147	AT315	2008									10	0	1	3	2.5	1.04166667	1.5	0.034722222	0.647619048	1.79166667
147	AT315	2009									13	0	1	3	1.9583375	1	1.25	0	0.710416667	2.0208375
147	AT315	2010									19	0	2	11	3.125	1.03125	1.59375	0.070684524	0.509300595	3.28125
147	AT315	2011									13	0	4	5	2.33333333	1.05555	1.22221667	0.041666667	0.523148148	4
147	AT315	2012									20	0	5	2	1.8	1	1	0	0.65	3.05556667
147	AT315	2013									6	0	0	0	2.166675	1	1	0	0.479166667	1.75
147	AT315	2014									9	0	0	5	2.625	1	1.25	0.020833333	0.545833333	2.833325
147	AT315	2015									4	0	0	0	4	1.5	2.5	0	0.571428571	1.66665
147	AT315	2016									5	0	0	3	3.5	1	2	0	0.583333333	2.25
147	AT315	2017	2	0.00235	0.166596	0	6.00E-06	0	16	1	29	0	23	0	3.5	1.66666667	2.5	0.222222222	0.416666667	2.11363333
147	AT315	2018	2	0.002361	0.166887	0	6.00E-06	0	17	1	5	0	0	0	2.33333333	1	1.5	0	0.611111111	1.83333333
147	AT315	2019	2	0.002394	0.167542	0	6.00E-06	0	19	1
51	AT342	1982									1	0	1	0	1	1	1	0	1	1
51	AT342	1983									7	0	0	0	2	1	1	0	0.5	2.41665
51	AT342	1984									1	0	0	0	1	1	1	0	1	1
51	AT342	1985									6	2	0	36	3	1	1	0	0.333333333	4
51	AT342	1986									6	0	0	0	2.75	1	1	0	0.375	3
51	AT342	1987									9	0	0	0	2	1	1	0	0.625	2.35
51	AT342	1988									12	0	0	0	2.2111	1.24443333	1.24443333	0	0.586111111	1.47776667
51	AT342	1989									5	0	0	0	2.25	1.41665	1.41665	0	0.513888889	3.91665
51	AT342	1990	10	0.036945	0.314317	0.00169	0.00548	0	5	14	7	0	0	4	1.91666667	1	1	0	0.597222222	2.16666667
51	AT342	1991									10	0	4	36	1.70833333	1.33333333	1.33333333	0	0.645833333	4.41666667
51	AT342	1992									5	0	0	0	2	1.33333333	1.33333333	0	0.666666667	3.16666667
51	AT342	1993									9	0	0	0	1.8	1.06666	1.13334	0	0.722222222	2.33332
51	AT342	1994									22	0	2	3	2.47884444	1.42988889	1.42988889	0	0.494268078	1.70766667
51	AT342	1995									14	0	1	2	2.08	1.28	1.28	0	0.54	2.2
51	AT342	1996									7	0	4	5	1.5	1.166675	1.166675	0	0.75	2.083325
51	AT342	1997									11	0	2	0	1.7916625	1.2916625	1.2916625	0	0.697916667	1.7083375
51	AT342	1998									21	0	7	16	2.05655	1.2916625	1.3333375	0	0.735615079	2.8482125
51	AT342	1999									9	0	3	2	2	1.33333333	1.5	0	0.555555556	3
51	AT342	2000									11	0	3	4	2.125	1.125	1.125	0	0.625	3.0625
51	AT342	2001									32	1	5	10	2.05	1.20555333	1.38888667	0	0.613425926	3.51666667
51	AT342	2002									27	0	2	12	2.02014615	1.43772308	1.59156923	0	0.653083028	3.86172308
51	AT342	2003									23	0	5	20	2	1.14393636	1.19697273	0	0.66266835	3.14899091
51	AT342	2004									25	0	2	31	1.94117647	1.5	1.58823529	0	0.637254902	2.70588235
51	AT342	2005									39	0	2	54	1.70238095	1.21428571	1.30952381	0.004761905	0.781349206	3.55159048
51	AT342	2006									46	0	10	40	1.90773929	1.28571429	1.5	0.004464286	0.747222222	1.89880714
51	AT342	2007									44	0	8	21	2.10144783	1.4202913	1.54347826	0.012681159	0.657125604	2.10145217
51	AT342	2008									38	0	9	16	1.84127143	1.44047619	1.45238095	0	0.742328042	1.82936667
51	AT342	2009									37	0	11	17	2.2579381	1.30952381	1.54761905	0	0.593518519	2.36111429
51	AT342	2010									25	0	4	9	2.36458125	1.45833125	1.7604125	0.022916667	0.670486111	2.2083375
51	AT342	2011									80	2	17	70	2.03557692	1.34551154	1.47531923	0.003205128	0.689663462	2.76281923
51	AT342	2012									76	0	8	45	2.08645625	1.35729375	1.58229375	0.003110532	0.677186673	2.60051875
51	AT342	2013									72	1	12	41	2.40624688	1.51562188	1.64583125	0.0109375	0.594965278	3.25781563
51	AT342	2014									94	1	17	27	2.48493333	1.51050278	1.66092222	0.062654321	0.576164422	3.01174444
51	AT342	2015									121	0	21	50	3.16165333	1.4	1.87349	0.034259259	0.524636023	2.99465333
51	AT342	2016									100	0	24	32	2.91715517	1.36564138	1.73809655	0.006465517	0.560283935	2.71178276
51	AT342	2017	0	0	0	0	0	101	115	0	59	0	2	8	2.59141364	1.48485	1.7702	0.037878788	0.567340067	2.47127727
51	AT342	2018	0	0	0	0	0	98	112	0	19	0	2	0	2.11111111	1.14814444	1.29628889	0	0.530864198	2.87963333
51	AT342	2019	0	0	0	0	0	97	110	0
156	AU1GS	1980									1	0	0	0	1	1	1	0	1	1
156	AU1GS	1981
156	AU1GS	1982
156	AU1GS	1983									1	0	0	0	1	1	1	0	1	4
156	AU1GS	1984									9	0	2	11	1.1111	1.05556667	1.05556667	0	0.962962963	2.72223333
156	AU1GS	1985									2	0	0	0	1.5	1	1	0	0.75	7.5
156	AU1GS	1986									12	1	3	4	1.35715	1	1	0	0.869047619	5.52855
156	AU1GS	1987									2	0	2	0	1.5	1	1	0	0.75	4
156	AU1GS	1988									1	0	0	1	4	1	1	0	0.25	6
156	AU1GS	1989									5	0	4	0	2.5	1	1.5	0	0.625	4.375
156	AU1GS	1990	2	0.008123	0.297353	0.000218	0.000713	0	3	0	2	0	1	0	1	1	1	0	1	2
156	AU1GS	1991									2	0	1	2	2.5	1	1.5	0	0.625	4.5
156	AU1GS	1992									3	0	2	1	2.5	1	1	0	0.625	3
156	AU1GS	1993									5	0	0	4	3.125	1	1	0	0.5625	6.125
156	AU1GS	1994									6	0	2	21	3.33333333	1.33333333	1.33333333	0.047619047	0.630952381	2.3889
156	AU1GS	1995									4	0	2	1	2	1	1	0	0.805555556	6
156	AU1GS	1996	0	0	0	0	0	2	1	0	25	1	18	27	2.27778333	1	1.33333333	0.388888889	0.675925926	5.65741667
156	AU1GS	1997	0	0	0	0	0	1	1	0	10	0	3	19	2.6	1.2	1.3	0.02	0.606666667	5.2
156	AU1GS	1998	0	0	0	0	0	1	1	0	26	0	8	118	2.25	1.25	1.375	0.239583333	0.697916667	8.6625
156	AU1GS	1999	0	0	0	0	0	1	0	0	15	0	5	55	2.58333333	1.25	1.41666667	0.142361111	0.603472222	6.79166667
156	AU1GS	2000	0	0	0	0	0	1	0	0	247	5	75	1498	2.59965455	1.06363636	1.15454545	0.397204268	0.506098604	15.63330455
156	AU1GS	2001	0	0	0	0	0	1	1	0	80	1	43	92	2.22821579	1.05263158	1.16781053	0.371756095	0.575777512	5.83477895
156	AU1GS	2002	0	0	0	0	0	1	0	0	74	3	23	184	2.21465882	1.08823529	1.23529412	0.395354809	0.725373483	9.72707647
156	AU1GS	2003	0	0	0	0	0	1	2	0	52	1	17	75	3.23174667	1.08	1.16	0.414544566	0.501396418	4.59047333
156	AU1GS	2004	0	0	0	0	0	1	1	0	54	2	14	192	4.45686471	1.09804118	1.10980588	0.228007314	0.369138072	6.57647059
156	AU1GS	2005	0	0	0	0	0	1	0	0	63	1	34	145	3.43299375	1.040625	1.115625	0.314694892	0.443786671	4.08351875
156	AU1GS	2006	0	0	0	0	0	1	0	0	44	2	15	95	4.16018182	1.15151818	1.21211818	0.174407495	0.369015917	2.615
156	AU1GS	2007	0	0	0	0	0	1	0	0	36	0	11	37	4.8383	1.10119167	1.10119167	0.203062942	0.3515246	2.76885
156	AU1GS	2008	0	0	0	0	0	1	1	0	55	1	27	60	5.46911538	1.05769231	1.15384615	0.183721331	0.347732823	2.54079231
156	AU1GS	2009	0	0	0	0	0	1	1	0	9	0	6	14	4.9375	1	1	0.136458333	0.266517857	3.3125
156	AU1GS	2010	0	0	0	0	0	1	1	0	3	0	1	1	4.5	1	1	0.104166667	0.270833333	4.25
156	AU1GS	2011	0	0	0	0	0	1	1	0	9	0	0	34	3.916675	1	1	0.035714286	0.348214286	1.958325
156	AU1GS	2012	0	0	0	0	0	1	0	0	18	0	7	41	5.1875	1.40625	1.7791625	0.072638889	0.315583965	3.4416625
156	AU1GS	2013	0	0	0	0	0	1	0	0	2	0	0	1	3	1	1	0	0.625	5
156	AU1GS	2014	0	0	0	0	0	1	1	0	10	0	0	10	6.65	1.4	1.4	0.038095238	0.317857143	4.35
156	AU1GS	2015	0	0	0	0	0	1	0	0	9	0	0	15	7.525	1	1.35	0.032142857	0.172925685	5.525
156	AU1GS	2016									6	0	0	9	3.41666667	1	1.33333333	0.016666667	0.301388889	6.16666667
156	AU1GS	2017									2	0	0	0	11.5	1	1	0.026315789	0.151315789	1.5
156	AU1GS	2018
156	AU1GS	2019
720	AU2GM	1983									1	0	1	8	4	1	1	0.25	0.25	49
720	AU2GM	1984									3	0	1	18	6.33333333	1	1	0	0.206349206	18.66666667
720	AU2GM	1985									5	1	2	7	7.1111	1	1	0.111111111	0.194444444	17.66666667
720	AU2GM	1986									3	0	3	10	5	1	1	0	0.25	5
720	AU2GM	1987									3	0	1	1	6	1.3333	2	0	0.255952381	18.6667
720	AU2GM	1988									3	0	3	2	5	1	1	0	0.275	12.25
720	AU2GM	1989									3	0	0	0	12.75	1	2.5	0.14102564	0.1	15.25
720	AU2GM	1990	2	0.021873	0.297508	0.000164	0.003662	0	1	0	11	1	3	5	2.96666	1.13334	1.13334	0.211111111	0.488888889	8.56666
720	AU2GM	1991									5	0	1	0	4.33333333	1	1.33333333	0	0.244444444	10
720	AU2GM	1992	0	0	0	0	0	113	118	0	2	0	0	0	2	1	1	0	0.5	2
720	AU2GM	1993	0	0	0	0	0	108	114	0	5	0	1	2	2.875	1	1	0.20625	0.49375	6.75
720	AU2GM	1994	0	0	0	0	0	103	109	0	6	0	1	14	4.05556667	1.3889	1.3889	0.161111111	0.256481481	20
720	AU2GM	1995	0	0	0	0	0	97	104	0	5	0	1	14	4.33333333	1.55556667	1.55556667	0.185185185	0.296296296	8.55556667
720	AU2GM	1996	0	0	0	0	0	95	103	0	3	0	0	4	3.66666667	1	1	0.15	0.483333333	11.66666667
720	AU2GM	1997	0	0	0	0	0	91	99	0	13	0	3	49	4.05714286	1	1.14285714	0.117460317	0.399206349	6.51428571
720	AU2GM	1998	0	0	0	0	0	87	96	0	7	0	1	21	4	1.375	1.375	0.05	0.289583333	9.5
720	AU2GM	1999	0	0	0	0	0	85	95	0	8	0	2	12	3.7	1.2	1.6	0.083333333	0.428571429	9.1
720	AU2GM	2000	0	0	0	0	0	83	96	0	9	0	1	9	2.75	1.16666667	1.33333333	0.1875	0.6375	6.58333333
720	AU2GM	2001	0	0	0	0	0	73	86	0	9	0	3	15	4.42857143	1.35714286	2	0.224891775	0.42965368	7.42857143
720	AU2GM	2002	0	0	0	0	0	71	86	0	12	2	2	21	3.03334	1.11666	1.23334	0.2	0.520833333	20.4
720	AU2GM	2003	0	0	0	0	0	71	85	0	2	0	0	6	3	1	1	0	0.5	18
720	AU2GM	2004	0	0	0	0	0	68	82	0	22	1	10	36	3.947925	1.25	1.25	0.218650794	0.415178571	7.59375
720	AU2GM	2005	0	0	0	0	0	62	77	0	18	1	5	59	3.11904286	1.14285714	1.28571429	0.152777778	0.419444444	7.82381429
720	AU2GM	2006	0	0	0	0	0	59	74	0	11	0	7	12	3.16666667	1.16666667	1.33333333	0.25	0.45	4.61666667
720	AU2GM	2007	0	0	0	0	0	55	71	0	7	1	3	5	2.66666667	1	1	0.222222222	0.5	4.58333333
720	AU2GM	2008	0	0	0	0	0	54	69	0	12	0	2	24	4.28	1.1	1.4	0.184333333	0.296	3.7
720	AU2GM	2009	0	0	0	0	0	56	70	0	2	0	0	3	2.5	1	1	0.166666667	0.416666667	10.5
720	AU2GM	2010	0	0	0	0	0	57	72	0	8	0	1	9	3.44445	1.16666667	1.16666667	0.074074074	0.412962963	5.83333333
720	AU2GM	2011	0	0	0	0	0	61	76	0	3	0	1	6	6	1.5	2	0.222222222	0.222222222	9.5
720	AU2GM	2012	0	0	0	0	0	58	72	0	2	0	1	3	2	1	1	0	0.5	2.5
720	AU2GM	2013									8	0	3	8	3.625	1.375	1.5	0.053030303	0.510416667	2.75
720	AU2GM	2014									9	0	3	18	5.5	1.5	2	0.055555556	0.326388889	6.0625
720	AU2GM	2015									4	0	0	4	2	1	1	0	0.75	1.66665
720	AU2GM	2016									3	0	0	4	1.3333	1	1	0	0.833333333	2.3333
720	AU2GM	2017									1	0	0	0	1	1	1	0	1	2
720	AU2GM	2018
720	AU2GM	2019
187	BE100	1980									2	0	0	0	1.5	1	1	0	0.75	2
187	BE100	1981
187	BE100	1982
187	BE100	1983
187	BE100	1984
187	BE100	1985									3	0	0	0	3.25	1	2	0	0.3125	5.25
187	BE100	1986									2	0	0	0	2.5	1	1	0	0.416666667	1.5
187	BE100	1987									5	1	0	3	3	1	2	0.222222222	0.347222222	4.16666667
187	BE100	1988									4	0	1	0	2.5	1	2	0.055555556	0.416666667	6
187	BE100	1989									7	0	0	0	3.33333333	1	1.55553333	0	0.318518519	4.55553333
187	BE100	1990	22	0.185994	0.350673	0.003161	0.029984	0	26	72	4	0	1	0	2	1	1.66666667	0	0.611111111	4
187	BE100	1991									2	1	0	0	2	1	2	0.25	0.5	2.5
187	BE100	1992									11	1	4	16	5.09375	1.53125	2.53125	0.097395833	0.230729167	18.375
187	BE100	1993									9	0	1	12	4.675	1.5	2.25	0.103125	0.232291667	12.1
187	BE100	1994									11	0	5	7	3.21666	1.38334	2.28334	0.072222222	0.379444444	6.41666
187	BE100	1995									11	0	1	15	4.020825	1.75	1.916675	0.076388889	0.337326389	10.77085
187	BE100	1996									7	0	5	4	5.5	1.58335	1.58335	0.121527778	0.220486111	17.16665
187	BE100	1997									12	0	8	15	3.208325	1.395825	1.916675	0.015625	0.362152778	8.770825
187	BE100	1998									12	0	5	14	2.5	1.25	1.625	0.041666667	0.481646825	6.666675
187	BE100	1999									11	0	6	25	3.708325	1.291675	2.166675	0.037202381	0.30734127	7.333325
187	BE100	2000									3	0	3	0	6	1.6667	4.3333	0.180555555	0.180555556	9.3333
187	BE100	2001									8	0	1	14	2.9	1.6	2.3	0	0.453333333	3.9
187	BE100	2002									14	0	3	15	2.848225	1.589275	2.339275	0	0.406994048	5.035725
187	BE100	2003									7	1	0	4	3.625	2	3.25	0	0.364583333	4.875
187	BE100	2004									6	0	1	6	4.083325	1.666675	2.666675	0.0625	0.305555556	11.583325
187	BE100	2005									11	1	6	12	3.446425	1.375	2.196425	0.0625	0.480654762	4.125
187	BE100	2006									14	0	9	64	7.03334	1.56	4.52	0.12347619	0.227777778	4.06666
187	BE100	2007	2	0.051236	0.253958	0.000827	0.011034	0	32	0	13	0	9	7	3.33333333	1.5	2.875	0.052083333	0.380555556	2.68055
187	BE100	2008	2	0.045645	0.252433	0.000782	0.009675	0	22	0	16	1	10	11	3.57221667	1.16666667	3.17778333	0.101574074	0.390925926	3.11666667
187	BE100	2009	3	0.045247	0.255967	0.001783	0.009252	0	22	0	34	1	13	31	4.24811429	1.39798571	2.99798571	0.061946533	0.361883876	2.82505714
187	BE100	2010	3	0.040694	0.255981	0.001766	0.007666	0	43	0	21	0	3	25	4.25238571	1.3	3.80952857	0.107631416	0.393895073	3.27618571
187	BE100	2011	3	0.04137	0.25742	0.001739	0.007791	0	20	0	18	0	3	17	5.14286	1.8	4.22572	0.165782313	0.289455782	3.40572
187	BE100	2012	3	0.039871	0.257344	0.001674	0.007558	0	21	0	13	0	5	51	5.06945	2.208325	4.347225	0.046296296	0.241732804	3.402775
187	BE100	2013	3	0.040476	0.257557	0.001608	0.007581	0	38	0	12	0	6	16	4.229175	1.25	3.416675	0.148611111	0.399206349	4.708325
187	BE100	2014	3	0.03988	0.256847	0.001459	0.007551	0	24	0	5	0	0	0	3.25	1.5	3.25	0	0.385416667	3.5
187	BE100	2015	2	0.038376	0.255488	0.000516	0.007472	0	9	0	1	0	0	0	3	1	2	0	0.5	5
187	BE100	2016	2	0.033205	0.255563	0.00053	0.006004	0	7	0	9	0	0	0	4.58333333	2.25	3.41666667	0.024305556	0.285416667	2.5
187	BE100	2017	2	0.033566	0.255016	0.000407	0.006123	0	7	0	18	1	0	0	4.35625	1.8	2.25625	0.227797619	0.285401786	3.71875
187	BE100	2018	1	0.02968	0.251326	0	0.005651	0	19	0	10	0	8	0	6.66665	2.45835	3.45835	0.061111111	0.163095238	3.04165
187	BE100	2019
286	BE211	1980									8	0	2	0	2.75	1	1.1875	0	0.509375	5.3125
286	BE211	1981									4	0	1	0	2.5	1	1	0	0.5	1.75
286	BE211	1982									2	0	0	0	4	1	2	0	0.25	8
286	BE211	1983									7	0	1	0	3.125	1	2.083325	0	0.377777778	2.75
286	BE211	1984									8	0	2	0	3	1	1.56666	0	0.366666667	4.16666
286	BE211	1985									11	0	4	0	2.33333333	1	1.86111667	0	0.587962963	3.38888333
286	BE211	1986									10	0	1	0	3.23334	1.2	2.03334	0	0.336666667	3.7
286	BE211	1987									8	0	3	0	2.666675	1.25	1.875	0	0.416666667	2.708325
286	BE211	1988									5	1	2	0	3.625	1.5	2.125	0	0.3	2.75
286	BE211	1989									21	0	10	3	3.91071429	1.23214286	1.91071429	0.021626984	0.375793651	4.11308571
286	BE211	1990	24	0.258249	0.34939	0.008595	0.043023	0	26	94	16	0	7	10	2.95138333	1.04166667	1.625	0.020833333	0.365393519	2.92361667
286	BE211	1991									5	0	1	4	2.83333333	1.33333333	2	0	0.430555556	3.5
286	BE211	1992									9	0	2	1	2.083325	1	1.083325	0	0.677083333	3.375
286	BE211	1993									31	1	4	14	2.55333	1	1.19167	0	0.539444444	3.535
286	BE211	1994									35	0	11	11	3.05976	1.1	1.65666	0	0.439456349	4.6369
286	BE211	1995									26	2	6	4	2.89668	1	1.25	0	0.470388889	3.27666
286	BE211	1996									6	0	1	0	2.25	1	1	0	0.458333333	3
286	BE211	1997									10	0	5	0	3	1.395825	1.895825	0	0.491319444	2.583325
286	BE211	1998									15	0	1	0	2.66666667	1.09723333	1.09723333	0.024305556	0.527777778	1.69443333
286	BE211	1999									6	0	0	0	3.6667	1	1	0.083333333	0.277777778	2
286	BE211	2000									4	0	1	0	3.66665	1	3	0	0.372222222	4.83335
286	BE211	2001									5	0	2	0	5.125	1.5	3	0.033482143	0.218005952	2.875
286	BE211	2002									4	1	2	1	5.66666667	1.66666667	4.66666667	0.233333333	0.266666667	6.5
286	BE211	2003									6	1	3	3	3.83333333	1.08333333	3.75	0.083333333	0.333333333	4.91666667
286	BE211	2004									11	0	5	3	6.708325	1.75	5.541675	0.121296296	0.170006614	5.791675
286	BE211	2005	0	0	0	0	0	92	107	0	27	1	8	26	7.41334	1.64668	5.14666	0.10587013	0.221160173	3.8
286	BE211	2006	0	0	0	0	0	86	101	0	13	3	3	2	4.08333333	1.16666667	3	0	0.436111111	2.66666667
286	BE211	2007	0	0	0	0	0	83	99	0	17	0	8	3	4.57406667	1.16666667	3.01851667	0.13260582	0.366181658	2.1574
286	BE211	2008	0	0	0	0	0	86	101	0	12	3	6	4	3.1375	1.25	2.675	0.073511905	0.373244048	2.2375
286	BE211	2009	0	0	0	0	0	91	105	0	17	0	6	17	5.03571429	1.42857143	3.21428571	0.213095238	0.290452999	3.67857143
286	BE211	2010	0	0	0	0	0	94	109	0	14	0	6	18	3.5208375	1.25	2.6458375	0.213541667	0.494618056	2.9166625
286	BE211	2011	0	0	0	0	0	103	118	0	15	1	5	17	3.05556667	1.27778333	2.91666667	0.247685185	0.456018519	3.19443333
286	BE211	2012	0	0	0	0	0	108	122	0	46	0	25	9	2.70757273	1.06060909	2.26313636	0.093181818	0.493855219	3.00100909
286	BE211	2013	0	0	0	0	0	105	118	0	27	0	6	15	2.54487692	1.31410769	2.00640769	0.085470085	0.559615385	3.41025385
286	BE211	2014	0	0	0	0	0	103	117	0	28	0	10	13	2.56745556	1.05555556	1.72222222	0	0.518474427	3.17063333
286	BE211	2015	0	0	0	0	0	100	114	0	25	0	7	11	3.04	1.24333	1.89333	0.104166667	0.447611111	3.08
286	BE211	2016	0	0	0	0	0	104	117	0	31	0	3	3	2.26891429	1.07142857	1.28571429	0.014285714	0.54929972	2.39327143
286	BE211	2017	0	0	0	0	0	102	116	0	29	0	1	0	2.23	1	1	0.156666667	0.481666667	4.39
286	BE211	2018	0	0	0	0	0	99	113	0
286	BE211	2019	0	0	0	0	0	98	111	0
625	BE212	1983									4	0	0	0	4	1	2.66665	0	0.255555556	10
625	BE212	1984									6	0	0	0	3.625	1	2.5	0	0.285416667	15.5
625	BE212	1985									4	0	0	0	3.5	1	2.66666667	0	0.297222222	8.66666667
625	BE212	1986									4	0	0	2	3.16665	1	2.16665	0	0.402777778	4
625	BE212	1987									4	0	1	0	4.5	1	3	0	0.229166667	3.5
625	BE212	1988									4	0	1	2	3.66665	1	2.16665	0	0.319444444	10.66665
625	BE212	1989									1	0	0	0	4	1	3	0	0.25	4
625	BE212	1990	12	0.043212	0.327616	0.000898	0.005649	0	26	34	7	0	0	0	3.5	1.08333333	2.5	0	0.354166667	9.33333333
625	BE212	1991									5	0	1	2	3	1	2	0.083333333	0.361111111	11
625	BE212	1992									6	1	0	8	5.05556667	1.44443333	3.33333333	0	0.258333333	8.22223333
625	BE212	1993									3	0	0	0	3	1.6667	2	0.222222222	0.333333333	9.3333
625	BE212	1994									1	0	0	1	2	1	2	0	0.5	20
625	BE212	1995									4	0	2	22	4.25	1.5	3.25	0.308333333	0.333333333	5.25
625	BE212	1996									15	0	10	7	4.66666667	2	3.11666667	0.215873016	0.29	12.78333333
625	BE212	1997									12	1	8	9	3.2	1.4	2.3	0.05625	0.619642857	3.1
625	BE212	1998									10	1	6	35	4.25	1.45833333	3.125	0.023402523	0.496787241	9.5
625	BE212	1999									6	1	3	18	4.9	1.9	4.4	0.1	0.236666667	14.8
625	BE212	2000									8	0	5	14	2.7857	1	1.85715	0	0.678571429	3.57145
625	BE212	2001									4	0	3	0	2	1	2	0	0.5	1.25
625	BE212	2002									5	0	2	2	4.44443333	2	3.44443333	0.15	0.272222222	4.44443333
625	BE212	2003									6	0	1	3	2.5	1	1.91666667	0	0.583333333	4.16666667
625	BE212	2004									6	0	2	0	2.5	1.25	2	0	0.666666667	5.375
625	BE212	2005									10	0	4	18	6.475	2	4.375	0.053321678	0.456060606	2.9
625	BE212	2006									10	1	5	10	3.8	1.1	3.05	0.208888889	0.476388889	3
625	BE212	2007	2	0.008926	0.222654	0.001144	0.000908	0	1	0	8	0	4	6	3.1	1.2	2.5	0.15	0.578333333	2.2
625	BE212	2008	2	0.008207	0.222282	0.000993	0.000797	0	19	0	11	1	4	2	3.691675	1	2.933325	0.045833333	0.508214286	2.191675
625	BE212	2009	2	0.007962	0.22182	0.000893	0.000756	0	36	0	7	1	2	2	3.5	1	2.6111	0	0.434567901	2.22223333
625	BE212	2010	2	0.007723	0.222453	0.000924	0.000659	0	17	0	7	0	1	4	3.86666667	1	3.53333333	0.155555555	0.372222222	2.33333333
625	BE212	2011	2	0.007824	0.223332	0.000953	0.000669	0	36	0	16	0	1	12	4.85715	1.05555	4.15875	0.139455782	0.255385488	3.7143
625	BE212	2012	2	0.007326	0.222561	0.000983	0.000635	0	17	0	4	0	0	1	2	1	2	0	0.5	1.75
625	BE212	2013	2	0.007161	0.221991	0.000829	0.000639	0	1	0	14	0	4	18	3.947925	1.21875	3.229175	0.134027778	0.3625	4.333325
625	BE212	2014	2	0.006774	0.221406	0.000668	0.000627	0	6	0	2	0	0	0	3.5	1	3.5	0	0.291666667	4
625	BE212	2015	2	0.006783	0.222046	0.000669	0.000627	0	18	0
625	BE212	2016	2	0.006674	0.222715	0.000725	0.000557	0	7	0
625	BE212	2017	2	0.006575	0.222599	0.000668	0.000567	0	7	0
625	BE212	2018	1	0.002657	0.198429	0	0.000085	0	17	0
625	BE212	2019
615	BE221	1994									1	0	0	2	5	1	3	0	0.2	4
615	BE221	1995									2	0	0	0	5	1	2	0	0.208333333	2.5
615	BE221	1996									2	0	0	0	3	1	2	0	0.6	6
615	BE221	1997									1	1	0	0	6	2	5	0	0.166666667	4
615	BE221	1998									2	1	1	4	5	1.5	3	0	0.208333333	2.5
615	BE221	1999									2	0	1	3	5.5	1	2.5	0	0.238095238	3.5
615	BE221	2000									8	0	0	8	1.5	1.08335	1.25	0	0.8125	3.16665
615	BE221	2001									17	0	0	31	6.520825	1.70835	3.041675	0.062833606	0.223481754	2.08335
615	BE221	2002									2	0	1	6	2.5	1.5	2.5	0	0.416666667	1.5
615	BE221	2003									12	0	3	13	4.57142857	1.57142857	2.5	0.142857143	0.2375	2.71428571
615	BE221	2004	3	0.016757	0.234965	0.001389	0.001399	0	12	2	4	0	0	6	4	1	2	0	0.291666667	1.5
615	BE221	2005	3	0.016898	0.237492	0.001365	0.001474	0	1	2	8	0	0	24	6.16666667	1.56666667	2.56666667	0	0.21984127	1.56666667
615	BE221	2006	4	0.018056	0.237611	0.004486	0.001493	0	1	2	23	0	1	22	5.43055	1.52778333	2.94445	0.064814815	0.231051587	1.61111667
615	BE221	2007	5	0.019557	0.243325	0.00608	0.00156	0	1	2	10	0	0	28	6.36666	1.16666	2.63334	0.090909091	0.22027417	1.8
615	BE221	2008	5	0.018653	0.244982	0.004879	0.001493	0	19	2	5	0	1	6	2.75	1	1.875	0.083333333	0.458333333	2
615	BE221	2009	5	0.018794	0.244863	0.004658	0.001531	0	36	2	26	1	2	10	4.64602857	1	2.52062857	0.040740741	0.28489899	1.40158571
615	BE221	2010	5	0.019243	0.245977	0.004697	0.001494	0	17	2	21	0	5	23	4.58504286	1.05612857	2.27041429	0.005668934	0.368707483	2.17517143
615	BE221	2011	5	0.019611	0.246091	0.004516	0.001516	0	36	2	17	1	1	14	3.2	1.3	2.6	0.112222222	0.456111111	2.38334
615	BE221	2012	5	0.019962	0.246344	0.005722	0.001469	0	17	2	18	0	1	8	2.54761429	1	1.90475714	0	0.470238095	2.13605714
615	BE221	2013	5	0.020515	0.248107	0.005821	0.001483	0	1	2	15	1	2	16	3.483325	1.35	2.225	0.009259259	0.390939153	4.558325
615	BE221	2014	5	0.020408	0.248235	0.005681	0.001479	0	6	2	14	0	0	24	3.8	1.13332	2.36666	0.040740741	0.347116402	1.9
615	BE221	2015	5	0.020649	0.249405	0.005544	0.001482	0	18	2	7	0	0	8	3.3125	1	2.3125	0.083333333	0.427083333	2
615	BE221	2016	5	0.020717	0.250311	0.005729	0.001442	0	7	2	6	0	0	11	5.94443333	1.77776667	3.27776667	0.148412698	0.257539683	1.66666667
615	BE221	2017	5	0.020979	0.250477	0.005906	0.001464	0	7	2	2	0	0	1	3.5	2	2.5	0.25	0.291666667	4
615	BE221	2018	5	0.020017	0.247389	0.00954	0.001362	0	17	2
615	BE221	2019	3	0.018334	0.248408	0.001294	0.0014	0	19	2
270	BE222	1997									8	0	8	2	5	1	4	0	0.2	3.42855
270	BE222	1998									8	0	2	18	5	1	4	0	0.2	4.7143
270	BE222	1999									4	0	4	0	2.25	1.25	2.25	0	0.458333333	3.5
270	BE222	2000									8	0	4	0	2.541675	1.291675	2.541675	0.083333333	0.409722222	4.5
270	BE222	2001									4	0	3	2	2.16666667	1	2.16666667	0.055555556	0.472222222	8.16666667
270	BE222	2002									4	0	3	0	2.16666667	1	2.16666667	0.055555556	0.472222222	8.5
270	BE222	2003									15	2	9	7	2.625	1.44445	2.5139	0.108333333	0.420833333	3.68055
270	BE222	2004	1	0.001258	0.6	0	0	17	24	0	6	0	3	10	2.7	1.3	2.6	0.191666667	0.391666667	2.5
270	BE222	2005	1	0.002424	0.186975	0	0.000113	0	26	0	6	0	2	3	2.94443333	1.33333333	2.66666667	0.203703704	0.37037037	2.33333333
270	BE222	2006	1	0.002386	0.184874	0	0.000114	0	20	0	3	0	0	2	2	1	1.33333333	0	0.5	2.66666667
270	BE222	2007	1	0.002941	0.185562	0	0.00013	0	22	0	22	0	10	7	2.53061429	1.30271429	1.97278571	0.03622449	0.466496599	2.75171429
270	BE222	2008	1	0.002765	0.185433	0	0.000114	0	20	0	19	0	10	16	2.7380875	1.25	2.202375	0.065178571	0.475892857	3.1012
270	BE222	2009	1	0.002713	0.185313	0	0.000108	0	22	0	25	0	9	27	3.09596667	1.16666667	2.06566667	0.01969697	0.40530303	2.8889
270	BE222	2010									23	1	3	21	2.75	1.125	2.375	0.13125	0.425	3.4541625
270	BE222	2011									15	0	3	13	2	1.125	1.375	0.05	0.65	3.34375
270	BE222	2012									12	0	4	0	1.83333333	1	1.16666667	0	0.583333333	2.49998333
270	BE222	2013									5	0	2	0	1.77776667	1	1.1111	0	0.611111111	2
270	BE222	2014									10	0	1	4	1.7	1	1.3	0.1	0.65	3.23332
270	BE222	2015									16	0	1	5	4.16666667	1.5	3.16666667	0.222222222	0.372685185	3.1111
270	BE222	2016									9	0	0	0	2.66666667	1	1.66666667	0.083333333	0.416666667	1.66666667
270	BE222	2017									2	0	0	0	2	1	1	0	0.5	1
270	BE222	2018
270	BE222	2019
667	BE232	1990	7	0.026549	0.302694	0.001036	0.003692	0	26	14	2	0	1	0	3	1	2	0	0.333333333	3.5
667	BE232	1991									2	0	1	2	4	1	4	0	0.266666667	1.5
667	BE232	1992									2	1	0	0	2.5	1	2	0	0.416666667	3
667	BE232	1993									2	0	1	0	3	1	3	0	0.375	2
667	BE232	1994									2	0	1	3	1.5	1	1.5	0	0.75	2
667	BE232	1995									3	0	2	0	4.5	1	4	0.1	0.25	3.5
667	BE232	1996									3	0	2	0	2.5	1.5	2.5	0	0.416666667	1.75
667	BE232	1997									14	0	10	14	2.65385	1.34615	2.53845	0.103205128	0.426282051	4.73075
667	BE232	1998									10	0	7	42	10.1875	1.875	6.125	0.016630117	0.166744987	18.6875
667	BE232	1999									1	0	1	0	3	1	3	0	0.333333333	5
667	BE232	2000
667	BE232	2001
667	BE232	2002
667	BE232	2003									1	0	1	0	4	1	3	0.25	0.25	1
667	BE232	2004									2	0	1	0	4	1	3	0.25	0.25	1.5
667	BE232	2005									4	1	1	1	4.5	1	4.25	0.1	0.266666667	1.5
667	BE232	2006									8	0	4	4	8.5	3	6.5	0.518506493	0.125108225	5.875
667	BE232	2007	2	0.007492	0.207342	0.001114	0.000821	0	22	0	5	0	4	8	6.25	1.5	5	0.2375	0.175	3.625
667	BE232	2008	2	0.00686	0.206673	0.001063	0.000714	0	20	0	2	0	2	0	6	1	4.5	0.0625	0.1875	3
667	BE232	2009	2	0.00662	0.205953	0.000977	0.000671	0	22	0
667	BE232	2010	2	0.006319	0.205473	0.000881	0.000575	0	43	0	5	0	5	0	1	1	1	1	1	1.2
667	BE232	2011	2	0.006383	0.206111	0.00088	0.000584	0	20	0	6	0	0	30	1	1	1	1	1	2.8333
667	BE232	2012	2	0.005857	0.205056	0.000814	0.000553	0	21	0
667	BE232	2013	1	0.004525	0.202183	0	0.000548	0	19	0
667	BE232	2014	1	0.004147	0.201432	0	0.000536	0	24	0
667	BE232	2015	1	0.004131	0.202318	0	0.000536	0	9	0
667	BE232	2016	1	0.003981	0.202315	0	0.000467	0	7	0
667	BE232	2017
667	BE232	2018
667	BE232	2019
222	BE234	1993									1	0	0	0	2	1	2	0	0.5	8
222	BE234	1994
222	BE234	1995									8	0	1	2	2	1	2	0	0.666666667	4.2857
222	BE234	1996									4	0	1	8	1.66666667	1	1.66666667	0	0.777777778	5.16666667
222	BE234	1997									1	0	1	1	4	1	4	0.25	0.25	10
222	BE234	1998									2	0	0	3	2	1	2	0	0.5	11
222	BE234	1999									12	0	4	27	3.45833333	1.16666667	2.125	0.222222222	0.304861111	9.20833333
222	BE234	2000									3	0	2	3	2	1	2	0	0.611111111	7.66666667
222	BE234	2001									7	0	3	1	4.333325	1.5	3.25	0.051190476	0.263492063	5
222	BE234	2002									12	0	9	13	3.64285714	1.17857143	2.67857143	0.070068027	0.473696145	4.78571429
222	BE234	2003									29	2	20	7	3.08571429	1.25714286	2.6	0.165714286	0.455978836	4.46667143
222	BE234	2004	3	0.002691	1	0.000028	0	17	24	0	20	1	12	26	3.40741111	1.37036667	2.82406667	0.164462081	0.44457672	4.37962222
222	BE234	2005	5	0.015883	0.229826	0.003075	0.001735	0	26	3	22	0	9	25	4.1	1.23333	2.46666	0.170959596	0.329924242	3.73334
222	BE234	2006	5	0.015775	0.226667	0.003113	0.001772	0	20	3	39	2	21	46	4.62777	1.73334	3.71944	0.238012265	0.312651515	3.55278
222	BE234	2007	7	0.02038	0.227712	0.005323	0.002062	0	22	5	37	3	20	57	4.50906	1.59231	3.51895	0.210655416	0.259621926	2.6228
222	BE234	2008	7	0.019068	0.227522	0.005244	0.001833	0	20	5	30	3	14	41	4.0416625	1.4888375	3.4360125	0.237326389	0.441030683	3.10045
222	BE234	2009	7	0.018831	0.227345	0.005033	0.001758	0	22	5	19	0	11	15	7.59524286	2.65475714	5.83928571	0.18452381	0.287632275	3.07738571
222	BE234	2010	6	0.017145	0.226935	0.002216	0.00156	0	43	5	18	1	6	16	3.46875	1.2916625	2.7604125	0.197792659	0.531407077	2.25
222	BE234	2011	6	0.017113	0.225944	0.002101	0.001564	0	20	5	11	0	2	5	4.625	1.5	3.375	0.078125	0.335763889	2.7291625
222	BE234	2012	6	0.016961	0.225425	0.002038	0.00151	0	21	5	21	0	5	45	5.00952857	1.50475714	3.12381429	0.274891775	0.29047619	3.7898
222	BE234	2013	5	0.016104	0.225516	0.000016	0.001508	0	38	5	8	0	1	4	3.6	1.53334	2.33334	0.038333333	0.371666667	3.06666
222	BE234	2014	4	0.011755	0.225668	9.00E-06	0.001102	0	24	3	12	0	0	8	2.83333333	1.20833333	1.66666667	0.116666667	0.498611111	3
222	BE234	2015	4	0.01144	0.225269	9.00E-06	0.001096	0	22	3	8	0	1	22	5.25	1.66666667	3.83333333	0.155092593	0.284722222	3.91666667
222	BE234	2016	4	0.011348	0.226734	0.00001	0.001031	0	23	3	14	0	0	36	2.975	1.425	2.2	0.134375	0.482291667	4.48334
222	BE234	2017	4	0.011491	0.226567	0.00001	0.001047	0	23	3	13	0	1	17	3.3	1.2	2.53334	0.279761905	0.53968254	1.98334
222	BE234	2018	4	0.011575	0.227355	0.000011	0.001052	0	23	3
222	BE234	2019	4	0.011505	0.229412	0.000012	0.001066	0	24	3
623	BE235	2002									2	0	0	2	1	1	1	0	1	2
623	BE235	2003
623	BE235	2004									3	0	1	5	2.3333	1	2.3333	0	0.555555556	2
623	BE235	2005									3	2	0	9	2	1	2	0	0.5	1
623	BE235	2006									3	0	0	12	2.5	1.5	2.5	0.25	0.416666667	5.75
623	BE235	2007	3	0.015526	0.225661	0	0.001885	0	22	3	1	0	1	0	2	1	1	0	0.5	1
623	BE235	2008	3	0.014441	0.225543	0	0.001676	0	20	3	5	0	0	15	5.33333333	2.33333333	4.66666667	0.5	0.261904762	2.83333333
623	BE235	2009	3	0.014267	0.225434	0	0.001608	0	22	3	7	0	7	13	5.55	2.35	4.75	0.334166667	0.244166667	2.65
623	BE235	2010	3	0.013471	0.225145	0	0.001429	0	43	3	4	0	4	17	7	3.75	6	0.200961538	0.180357143	2.25
623	BE235	2011	3	0.013435	0.224156	0	0.001432	0	20	3	6	1	5	5	2.9	1.9	2.9	0.333333333	0.416666667	3
623	BE235	2012	3	0.01332	0.223812	0	0.001384	0	21	3	13	0	7	29	4.33333333	1.66666667	3.77776667	0.446296296	0.275925926	3.4762
623	BE235	2013	3	0.013383	0.225278	0	0.001388	0	38	3	1	0	1	0	1	1	1	0	1	2
623	BE235	2014	2	0.009167	0.225427	0	0.000988	0	24	1	1	0	1	0	1	1	1	0	1	1
623	BE235	2015	2	0.008897	0.225027	0	0.000982	0	22	1
623	BE235	2016	2	0.008784	0.226479	0	0.000923	0	23	1	1	0	0	2	4	1	3	0.5	0.25	3
623	BE235	2017	2	0.008901	0.226307	0	0.000937	0	23	1	2	0	0	2	5.5	1	3.5	0.553571429	0.196428571	1
623	BE235	2018	2	0.008967	0.227082	0	0.000941	0	23	1
623	BE235	2019	2	0.008896	0.229112	0	0.000954	0	24	1
285	BE241	1985									1	0	0	0	6	1	4	0	0.2	8
285	BE241	1986									1	0	0	0	4	1	2	0	0.333333333	7
285	BE241	1987									7	1	3	1	3.4286	1	2.8571	0	0.297619048	5.1429
285	BE241	1988
285	BE241	1989									1	0	1	0	5	1	2	0	0.25	9
285	BE241	1990	20	0.079082	0.362888	0.007832	0.010354	0	26	50
285	BE241	1991									7	0	2	26	2.5	1.2	2.2	0	0.516666667	9.45
285	BE241	1992									9	2	5	8	5.5	1.2143	3.35715	0.153571428	0.189285714	5.17855
285	BE241	1993									11	0	1	14	4.708325	1.416675	3.583325	0.114583333	0.287698413	8.458325
285	BE241	1994									21	1	7	79	2.80952857	1.14285714	2.19048571	0.022675737	0.508390023	10.27777143
285	BE241	1995	2	0.016541	0.232722	0.003595	0.00183	0	5	0	16	0	5	12	3.94445	1.38888333	3.1111	0.194444444	0.325	5.42856667
285	BE241	1996	2	0.016482	0.230769	0.001962	0.002028	0	22	0	8	0	3	10	4.07142857	1.42857143	2.57142857	0.095238095	0.363095238	6.78571429
285	BE241	1997	2	0.013932	0.22949	0.002028	0.001899	0	11	0	40	2	21	31	3.42901111	1.15961111	2.5604	0.070590829	0.39526749	7.39903333
285	BE241	1998	2	0.015369	0.226899	0.0009	0.001823	0	6	0	20	0	10	24	4.90625	1.59375	3.354175	0.196710928	0.311177885	9.135425
285	BE241	1999	2	0.015317	0.223364	0.000853	0.001816	0	15	0	52	1	23	71	4.08147778	1.43704444	3.15185556	0.143386243	0.274294533	8.53147778
285	BE241	2000	2	0.013393	0.221202	0.000835	0.00158	0	8	0	36	3	20	58	5.04895	1.4510375	3.0958375	0.118923611	0.249355159	8.63125
285	BE241	2001	2	0.01346	0.219219	0.000966	0.001545	0	44	0	19	1	7	18	4.1	1.57036667	3.12222222	0.134259259	0.32962963	7.17407778
285	BE241	2002	2	0.010983	0.218447	0.000969	0.001203	0	35	0	17	0	5	25	4.375	1.5	3.29166667	0.091269841	0.270337302	5.04166667
285	BE241	2003	2	0.010983	0.218447	0.000969	0.001203	0	19	0	10	1	2	1	4.03334	1.7	3.33334	0.066666667	0.263888889	5.7
285	BE241	2004	2	0.00804	0.217054	0.000899	0.000702	0	6	0	25	1	14	137	3.99393636	1.59849091	3.22121818	0.048106061	0.298737374	3.85605455
285	BE241	2005	2	0.008008	0.217471	0.000864	0.000666	0	12	0	9	0	4	2	4.64285714	1.35714286	3.28571429	0.095238095	0.288095238	6.42857143
285	BE241	2006	2	0.008501	0.214943	0.000902	0.000735	0	6	0	22	1	10	86	3.9083375	1.525	3.2541625	0.101458333	0.317430556	3.2416625
285	BE241	2007	2	0.009405	0.21594	0.001017	0.000836	0	16	0	26	0	18	14	3.7666625	1.5375	2.9708375	0.09672619	0.323015873	2.625
285	BE241	2008	2	0.008608	0.214803	0.000971	0.000727	0	7	0	37	2	21	26	3.79623333	1.42360833	2.82916667	0.022273758	0.377725855	3.18491667
285	BE241	2009	2	0.008112	0.213752	0.000712	0.000683	0	13	0	16	0	3	6	4.3541625	1.7291625	3.2916625	0.0375	0.342013889	3.9583375
285	BE241	2010	2	0.007812	0.213466	0.000685	0.000587	0	43	0	19	0	6	21	4.075	1.78333	2.73333	0.077777778	0.385972222	2.68333
285	BE241	2011	2	0.007894	0.21389	0.000684	0.000596	0	20	0	22	1	10	7	4.19524	1.65	2.75714	0.050727513	0.305806878	3.25477
285	BE241	2012	2	0.007499	0.212931	0.000802	0.000564	0	21	0	27	2	10	15	3.56805833	1.590275	2.80694167	0.060648148	0.329282407	3.64583333
285	BE241	2013	2	0.00697	0.212575	0.001444	0.000564	0	19	0	16	0	2	4	2.958325	1.666675	2.3333375	0.041666667	0.424305556	3.66665
285	BE241	2014	2	0.006586	0.211741	0.001361	0.000553	0	4	0	19	0	4	8	3.235	1.55334	2.73	0.075	0.414583333	2.23
285	BE241	2015	2	0.006571	0.212907	0.001383	0.000553	0	9	0	18	0	4	7	2.88961429	1.35714286	1.85714286	0.041558442	0.482900433	2.92857143
285	BE241	2016	2	0.00641	0.212698	0.001339	0.000483	0	3	0	18	0	4	8	3.975	1.625	2.05	0.167916667	0.378571429	4.225
285	BE241	2017	2	0.006295	0.212399	0.001336	0.000491	0	7	0	43	0	5	70	4.0807	1.6627	1.81084444	0.134074876	0.334435626	3.89285556
285	BE241	2018	1	0.002435	0.178353	0	0.000014	0	0	0	36	0	1	0	3.73635	1.6	1.64545	0.178030303	0.282575758	4.64495
285	BE241	2019	1	0.00248	0.180092	0	0.000014	0	8	0
502	BE242	1980									1	0	0	0	3	1	2	0	0.333333333	3
502	BE242	1981									5	0	0	0	2.83335	1.16665	2.41665	0	0.508333333	4.25
502	BE242	1982									2	0	1	0	2	1	1	0	0.666666667	1.5
502	BE242	1983									7	0	1	0	2.41665	1	1.625	0	0.430555556	5.04165
502	BE242	1984									2	0	0	1	3	1	2	0	0.416666667	5.5
502	BE242	1985									1	0	0	0	4	2	4	0	0.25	2
502	BE242	1986									3	0	1	0	4.3333	1.3333	4	0	0.233333333	3.3333
502	BE242	1987									7	0	1	0	2.625	1.125	1.875	0	0.40625	5.75
502	BE242	1988									2	0	0	1	2.5	1	1.5	0	0.416666667	7.5
502	BE242	1989									5	0	1	0	3.125	1.625	2.625	0.125	0.354166667	3.75
502	BE242	1990	26	0.176166	0.369677	0.00841	0.02704	0	26	68	6	0	1	3	3.625	1.5	2.5	0.133333333	0.3375	4.625
502	BE242	1991									7	0	2	0	1.9375	1	1.5	0.020833333	0.619791667	3.9375
502	BE242	1992									7	0	2	10	2.5	1.5	2.25	0	0.5875	8.125
502	BE242	1993									7	0	1	3	3.375	1.25	2.5	0.161607143	0.36577381	7.375
502	BE242	1994									21	2	1	33	3.53333	1.475	2.35833	0.045833333	0.415416667	9.16667
502	BE242	1995									9	0	3	21	3.13334	1.16666	1.76666	0.033333333	0.392222222	11.93334
502	BE242	1996									18	0	2	36	3.08888889	1.34444444	2.05555556	0.065873016	0.38994709	7.85555556
502	BE242	1997									11	2	1	5	2.77777778	1.11111111	1.88888889	0.055555556	0.475925926	4.88888889
502	BE242	1998	5	0.045559	0.256083	0.006507	0.002495	0	6	2	33	2	18	25	4.01041875	1.5	2.8875	0.082791832	0.334114583	8.5
502	BE242	1999	5	0.045617	0.250524	0.006336	0.002493	0	15	2	45	1	21	71	4.21002857	1.50722857	2.8952	0.064669886	0.289136652	7.49765714
502	BE242	2000	5	0.039433	0.246971	0.006177	0.002223	0	8	2	41	2	17	30	4.52875882	1.39215294	2.97287647	0.114187675	0.299807034	6.02973529
502	BE242	2001	5	0.039132	0.243536	0.006139	0.002179	0	44	2	27	2	4	47	4.62553636	1.52597273	2.92316364	0.115683091	0.289853366	5.39827273
502	BE242	2002	5	0.029977	0.242308	0.005835	0.001661	0	35	2	22	0	4	35	4	1.55952143	2.77380714	0.165223665	0.343253968	7.53571429
502	BE242	2003	5	0.029977	0.242308	0.005835	0.001661	0	19	2	25	1	8	25	3.64102308	1.5	2.16666923	0.096581197	0.375690335	5.67307692
502	BE242	2004	5	0.021564	0.239487	0.00549	0.000955	0	6	2	28	1	13	36	3.84444667	1.43334	2.6	0.125734636	0.356353616	4.84444667
502	BE242	2005	5	0.020636	0.239247	0.004792	0.000905	0	12	2	20	0	6	36	4.63194167	1.45833333	2.64583333	0.120699786	0.345098304	4.347225
502	BE242	2006	5	0.020825	0.23522	0.004955	0.000968	0	6	2	16	0	3	7	4.2037	1.53703333	2.7037	0.130246913	0.29401455	2.91666667
502	BE242	2007	5	0.021989	0.235744	0.005451	0.001067	0	16	2	28	0	7	37	3.734375	1.3229125	2.2604125	0.132291667	0.387450397	2.5364625
502	BE242	2008	5	0.020202	0.233935	0.005273	0.000931	0	7	2	37	0	13	54	3.90729375	1.38958125	2.54583125	0.088169643	0.331795635	3.21145625
502	BE242	2009	5	0.019272	0.232269	0.004824	0.000878	0	13	2	37	0	8	31	3.58611333	1.41388667	2.23333333	0.112314815	0.35	3.64444667
502	BE242	2010	5	0.018822	0.231476	0.004746	0.000772	0	43	2	35	0	12	45	4.11667	1.70833	2.89167	0.057659933	0.304375	4.24166
502	BE242	2011	5	0.019028	0.23186	0.004663	0.000782	0	20	2	71	5	19	54	3.8429	1.53594706	2.56279412	0.102295363	0.337831244	2.55228824
502	BE242	2012	5	0.018364	0.230769	0.004594	0.000741	0	21	2	59	0	15	46	5.00106	1.61904667	3.16402	0.096126064	0.29019132	2.74497333
502	BE242	2013									38	0	12	17	4.91344706	1.56582353	3.15154118	0.058494275	0.343442114	2.45405882
502	BE242	2014									46	0	11	31	4.13944	1.54444667	2.66111333	0.07537037	0.305059524	2.79611333
502	BE242	2015									31	0	8	39	3.57619286	1.39285714	2.51785714	0.077380952	0.31643424	2.21905
502	BE242	2016									38	0	6	14	4.42045	1.31136	2.38182	0.040530303	0.353132562	2.58068
502	BE242	2017									34	0	1	6	5.54090909	1.58333636	2.79090909	0.024422799	0.274456099	2.8591
502	BE242	2018
502	BE242	2019
264	BE254	1994									4	0	0	4	3.66666667	1.33333333	2.33333333	0	0.344444444	3.33333333
264	BE254	1995
264	BE254	1996
264	BE254	1997									1	0	0	0	2	1	1	0	1	3
264	BE254	1998									4	0	0	6	1.66666667	1	1	0	0.833333333	6.16666667
264	BE254	1999									4	0	1	2	3.33333333	1.33333333	1.66666667	0	0.5	6.66666667
264	BE254	2000									6	1	1	7	2.625	1	1.5	0	0.670833333	3.125
264	BE254	2001									7	0	1	5	2.33333333	1	1.66666667	0	0.611111111	4.33333333
264	BE254	2002									8	1	3	5	1.66666667	1	1	0	0.777777778	3.69443333
264	BE254	2003									8	0	1	0	1.6	1	1.4	0	0.766666667	3.1
264	BE254	2004									7	0	1	0	1.75	1	1.5	0	0.708333333	2.333325
264	BE254	2005									13	0	6	18	3.57142857	1.21428571	2.35714286	0.084415584	0.496969697	2.85714286
264	BE254	2006									10	0	2	2	2.6	1.4	2.2	0.097402597	0.823376623	3.15
264	BE254	2007									9	0	5	9	2.208325	1.25	2.083325	0.05625	0.639583333	2.8125
264	BE254	2008									15	0	5	6	2.3125	1.125	1.8125	0.078125	0.60625	2.3125
264	BE254	2009	1	0.000772	1	0	0	25	39	0	11	0	3	12	2.3	1.2	2.1	0.053333333	0.608333333	2.15
264	BE254	2010	1	0.000769	1	0	0	25	39	0	28	0	9	23	2.37917	1.4875	2.05417	0.224652778	0.584474206	2.0625
264	BE254	2011	1	0.00077	1	0	0	25	39	0	32	0	1	105	3.0068	1.2381	2.66157143	0.24829932	0.432199546	3.38094286
264	BE254	2012	1	0.000761	1	0	0	25	39	0	6	0	0	1	3.2	1	3	0.16	0.446666667	3.2
264	BE254	2013	1	0.000765	1	0	0	25	37	0	17	0	2	7	3.0625	1.3958375	2.6041625	0.158234127	0.488095238	3.1291625
264	BE254	2014	1	0.000765	1	0	0	27	41	0	21	1	2	38	3.1	1.26666667	2.18147778	0.069259259	0.487557319	4.58888889
264	BE254	2015	1	0.000765	1	0	0	26	40	0	24	0	6	13	2.91666667	1.43888889	2.32036667	0.01962963	0.533968254	2.41852222
264	BE254	2016	1	0.000773	1	0	0	27	40	0	22	0	4	3	2.84028333	1.3125	2.49305	0.020833333	0.539013648	2.2986
264	BE254	2017	1	0.000776	1	0	0	28	42	0	17	0	1	2	3.94445	1.63888333	3.19443333	0.018518518	0.392228836	3.02776667
264	BE254	2018	1	0.000779	1	0	0	30	44	0	4	0	0	0	3	1.5	3	0	0.6	1.83335
264	BE254	2019	1	0.000787	1	0	0	34	47	0
995	BE257	2004									1	0	1	0	4	1	2	0	0.25	2
995	BE257	2005
995	BE257	2006									1	0	1	2	3	1	2	0	0.333333333	1
995	BE257	2007
995	BE257	2008									1	0	0	0	2	1	2	0.5	0.5	3
995	BE257	2009	1	0.000772	1	0	0	25	39	0	4	0	0	6	5	1	3	0	0.2	4.25
995	BE257	2010	1	0.000769	1	0	0	25	39	0	1	0	1	1	2	1	2	0	0.5	3
995	BE257	2011	1	0.00077	1	0	0	25	39	0	9	0	1	7	2.14285	1	2	0	0.482142857	5.32145
995	BE257	2012	1	0.000761	1	0	0	25	39	0	16	0	4	31	4.708325	1.041675	3.625	0.300694444	0.249305556	3.815475
995	BE257	2013	1	0.000765	1	0	0	25	37	0	3	0	1	0	1.5	1	1.25	0.5	0.833333333	2.25
995	BE257	2014	1	0.000765	1	0	0	27	41	0	4	0	0	3	4	1	3	0.166666667	0.433333333	4.25
995	BE257	2015	1	0.000765	1	0	0	26	40	0	5	0	0	17	2.66666667	1	2.66666667	0.222222222	0.411111111	2.22223333
995	BE257	2016	1	0.000773	1	0	0	27	40	0	6	0	0	7	2.25	1	2.25	0	0.541666667	2
995	BE257	2017	1	0.000776	1	0	0	28	42	0	1	0	0	3	1	1	1	0	1	2
995	BE257	2018	1	0.000779	1	0	0	30	44	0
995	BE257	2019	1	0.000787	1	0	0	34	47	0
354	BE310	1980									1	0	0	1	2	1	2	0	0.5	2
354	BE310	1981									2	1	0	1	2	1	2	0	0.5	3
354	BE310	1982									3	0	0	0	1.75	1	1.25	0	0.625	3.25
354	BE310	1983									1	0	0	0	2	1	2	0	0.5	3
354	BE310	1984									4	0	0	2	1.5	1	1	0	0.75	3.25
354	BE310	1985									2	0	0	1	2	1	2	0	0.5	6
354	BE310	1986									2	0	0	0	2	1	2	0	0.5	7
354	BE310	1987									1	0	0	0	2	1	2	0	0.5	4
354	BE310	1988									1	0	0	0	1	1	1	0	1	6
354	BE310	1989									2	0	0	0	2	1	2	0	0.5	7
354	BE310	1990	16	0.056242	0.351534	0.006579	0.007105	0	26	19	3	1	1	0	2.25	1	2	0	0.458333333	6.75
354	BE310	1991									4	0	1	0	2.5	1.25	2	0	0.458333333	4
354	BE310	1992
354	BE310	1993									3	0	0	0	2.25	1	1.25	0	0.458333333	10.25
354	BE310	1994									2	0	0	0	3.5	1	2.5	0	0.291666667	4
354	BE310	1995									6	0	2	3	2.25	1	1.75	0	0.708333333	4.5
354	BE310	1996
354	BE310	1997
354	BE310	1998									2	0	0	11	2	1	1	0	1	3.5
354	BE310	1999									4	0	1	2	2	1	2	0.055555556	0.555555556	19.66666667
354	BE310	2000									6	0	0	5	3.33333333	1	2.77776667	0	0.516666667	5.22223333
354	BE310	2001									8	0	2	14	2.56666	1	1.4	0.053333333	0.508888889	11.5
354	BE310	2002									3	0	0	4	2	1	1	0	0.75	4
354	BE310	2003									10	0	3	13	4	1.08333333	1.66666667	0.138392857	0.480654762	7
354	BE310	2004									7	0	4	2	2.75	1.25	2.25	0.041666667	0.541666667	3.625
354	BE310	2005	11	0.094647	0.296914	0.024842	0.017517	0	26	4	18	0	7	19	3.6125	1.4166625	2.8458375	0.239523809	0.450684524	3.6916625
354	BE310	2006	11	0.095558	0.291732	0.025024	0.017841	0	20	4	46	0	20	134	4.32936	1.53555333	2.81222	0.255208113	0.402295414	3.15571333
354	BE310	2007	12	0.103807	0.290159	0.028087	0.019062	0	22	6	197	4	168	527	4.9847	1.34983333	2.07206111	0.223920232	0.24455707	2.39009444
354	BE310	2008	13	0.096196	0.290007	0.030376	0.017595	0	20	6	55	1	32	73	4.21089231	1.64743077	2.90064615	0.212409951	0.310547924	2.7359
354	BE310	2009	14	0.095054	0.289865	0.03109	0.017159	0	22	6	56	1	31	49	3.77302308	1.38956923	2.71343846	0.128204434	0.379711261	2.84005385
354	BE310	2010	14	0.089465	0.289581	0.028558	0.015813	0	43	6	55	3	25	55	4.169405	1.514285	3.124405	0.232710623	0.336761905	3.73952
354	BE310	2011	14	0.088044	0.28794	0.026837	0.015745	0	20	6	61	0	26	80	3.4598125	1.3236625	2.6596	0.195052083	0.388268849	3.45908125
354	BE310	2012	15	0.08745	0.287402	0.028306	0.015404	0	21	6	65	1	19	68	4.05404286	1.64020952	2.9709	0.217452014	0.325000626	4.41250476
354	BE310	2013	15	0.089451	0.290191	0.027831	0.015449	0	38	6	33	1	14	191	4.18889	1.28444	3.09111	0.202022792	0.360453805	4.93777
354	BE310	2014	14	0.084264	0.290634	0.027868	0.014992	0	24	3	60	0	7	93	3.76222	1.33968667	2.46412667	0.169523809	0.353333333	4.30481333
354	BE310	2015	13	0.082382	0.289965	0.025403	0.014907	0	22	3	36	1	9	36	4.09230769	1.46795385	2.64872308	0.227029914	0.353151709	4.70128462
354	BE310	2016	13	0.077941	0.292364	0.025619	0.013856	0	23	3	33	0	0	34	4.21032222	1.38888889	2.5	0.265873016	0.276984127	2.88492222
354	BE310	2017	13	0.078841	0.292068	0.026543	0.014018	0	23	3	20	0	2	4	3.96668	1.3	2.25832	0.255714286	0.345238095	3.9
354	BE310	2018	13	0.079168	0.293344	0.027732	0.014058	0	23	3
354	BE310	2019	12	0.078763	0.296703	0.025828	0.01414	0	24	3
633	BE322	1997									2	0	2	3	2.5	1	2.5	0	0.416666667	7
633	BE322	1998									8	0	3	10	2.13335	1	1.93335	0	0.533333333	6.36665
633	BE322	1999									5	0	1	6	1.25	1	1.125	0	0.875	8.125
633	BE322	2000									7	0	4	3	2.125	1	1.625	0	0.604166667	6.25
633	BE322	2001									4	1	1	8	3	1	2.25	0	0.333333333	5.75
633	BE322	2002									3	0	1	1	1.5	1	1.5	0.25	0.75	6.25
633	BE322	2003									4	0	2	8	2.16666667	1.5	2.16666667	0.111111111	0.527777778	4.16666667
633	BE322	2004									5	0	4	3	1.5	1	1.5	0	0.75	2.5
633	BE322	2005									10	0	1	8	2.8889	1	1.7778	0.152777778	0.513888889	2.6111
633	BE322	2006									3	0	1	0	1	1	1	0	1	3.25
633	BE322	2007									3	0	2	8	3.75	1.75	2.75	0.166666667	0.458333333	3.75
633	BE322	2008									10	1	3	6	2.82	1.7	2.58	0.084666667	0.544666667	3.34
633	BE322	2009	2	0.011658	0.235974	0.000322	0.001625	0	22	0	14	1	6	18	3.12036667	1.33333333	2.96296667	0.1875	0.525	5.4352
633	BE322	2010	2	0.011094	0.235813	0.000311	0.001445	0	43	0	8	1	4	0	3.625	1.75	3	0.402083333	0.30625	3.125
633	BE322	2011	2	0.011065	0.235457	0.000293	0.001451	0	20	0	4	0	3	0	2.33335	1.33335	2	0.041666667	0.541666667	3
633	BE322	2012	2	0.010925	0.234727	0.000283	0.001404	0	21	0	2	0	0	0	8	2	5	0.25	0.142857143	2
633	BE322	2013	2	0.011171	0.236273	0.000331	0.001414	0	38	0	3	0	2	1	6	3	4	0.095238095	0.178571429	2.6667
633	BE322	2014	2	0.01065	0.235886	0.000303	0.001384	0	24	0	1	0	0	1	6	3	6	0.333333333	0.166666667	10
633	BE322	2015									5	0	0	6	3	1.4	2.6	0	0.333333333	3
633	BE322	2016
633	BE322	2017
633	BE322	2018
633	BE322	2019
1092	BE332	1983									3	0	0	1	1.75	1	1	0	0.625	4.5
1092	BE332	1984									2	0	1	1	1.5	1	1	0	0.75	3.5
1092	BE332	1985									5	0	2	6	2.33335	1	1.33335	0.041666667	0.458333333	3.41665
1092	BE332	1986									1	0	0	0	1	1	1	0	1	2
1092	BE332	1987									5	0	3	0	2.83335	1	1.41665	0.104166667	0.451388889	3.25
1092	BE332	1988									3	0	0	0	2	1	1	0	0.5	1.3333
1092	BE332	1989									2	0	0	0	2	1	1	0	0.5	3
1092	BE332	1990	2	0.006186	0.277213	0	0.000427	0	3	1	2	0	1	0	2	1	1	0	0.5	2.5
1092	BE332	1991									3	0	1	0	1.6667	1	1	0	0.666666667	2
1092	BE332	1992									5	0	3	0	3	2	3	0.166666667	0.333333333	4
1092	BE332	1993									1	0	1	0	4	2	3	0	0.25	3
1092	BE332	1994	1	0.041261	0.226586	0	0.001326	0	6	0	1	0	0	4	4	1	2	0.75	0.25	13
1092	BE332	1995	1	0.034556	0.22449	0	0.000706	0	3	0	2	2	0	14	1	1	1	0	1	12
1092	BE332	1996	1	0.034032	0.235219	0	0.001091	0	5	0
1092	BE332	1997	1	0.022404	0.23	0	0.000496	0	4	0	6	0	1	5	3.5	1.5	2.7	0.458333333	0.291666667	11.5
1092	BE332	1998	1	0.021921	0.229491	0	0.000511	0	25	0	3	1	1	8	3	1.25	2	0.583333333	0.354166667	18
1092	BE332	1999	1	0.022752	0.228053	0	0.000522	0	60	0
1092	BE332	2000	1	0.019296	0.226109	0	0.000509	0	7	0	9	0	3	13	3.75	1.6	1.85	0.315	0.42	6.775
1092	BE332	2001	1	0.018914	0.224098	0	0.000504	0	31	0	5	0	5	3	5.83333333	1	2.33333333	0.416666667	0.333333333	8.16666667
1092	BE332	2002	1	0.013601	0.222301	0	0.00037	0	21	0	7	1	3	9	2	1	1.5	0.5	0.666666667	6.625
1092	BE332	2003	1	0.013601	0.222301	0	0.00037	0	8	0	6	0	3	3	5.8	1.5	3.8	0.3425	0.3025	5
1092	BE332	2004	1	0.009364	0.220328	0	0.000194	0	3	0	4	0	1	0	2	1	2	0.166666667	0.666666667	5.66665
1092	BE332	2005	1	0.008671	0.220707	0	0.000184	0	15	0	5	1	2	2	3	1.5	2.25	0.3	0.6	4.41665
1092	BE332	2006	1	0.008393	0.217189	0	0.000181	0	9	0	2	0	1	2	3	1.5	2.5	0.3	0.6	4
1092	BE332	2007	1	0.008285	0.215476	0	0.000179	0	16	0	3	1	1	1	4.3333	1.3333	3	0.533333333	0.233333333	5.3333
1092	BE332	2008	1	0.007574	0.214138	0	0.000157	0	7	0	3	0	2	0	3.66666667	1	1.66666667	0.533333333	0.466666667	2.66666667
1092	BE332	2009	1	0.007267	0.213115	0	0.00015	0	13	0	4	2	1	6	3.33333333	1	2.66666667	0.4	0.344444444	4.66666667
1092	BE332	2010	1	0.007145	0.212829	0	0.000141	0	4	0	3	0	0	3	1.75	1.25	1.75	0.208333333	0.708333333	2
1092	BE332	2011	1	0.007108	0.212182	0	0.00014	0	4	0	2	0	1	0	1.5	1.5	1.5	0.25	0.75	3.5
1092	BE332	2012	1	0.006936	0.212107	0	0.000134	0	1	0	2	0	1	1	1	1	1	0	1	1
1092	BE332	2013	1	0.007104	0.212363	0	0.000137	0	2	0	5	0	0	12	3.125	2.125	2.125	0.229166667	0.395833333	4.875
1092	BE332	2014	1	0.007072	0.212274	0	0.000137	0	4	0	2	0	0	0	2.5	1.5	1.5	0.25	0.625	2.5
1092	BE332	2015	1	0.007066	0.212152	0	0.000137	0	2	0	6	0	0	2	1.72223333	1.33333333	1.5	0.194444444	0.694444444	2.6111
1092	BE332	2016	1	0.006761	0.212137	0	0.00013	0	3	0	7	0	0	3	2.66666667	1.66666667	2	0.133333333	0.566666667	4.16666667
1092	BE332	2017	1	0.006698	0.211942	0	0.000131	0	12	0	5	0	0	2	5.66666667	2.33333333	3.16666667	0.123511905	0.68968254	2.83333333
1092	BE332	2018	1	0.006778	0.212802	0	0.000132	0	0	0	9	0	0	0	1.2222	1	1.2222	0	0.888888889	4.5556
1092	BE332	2019	1	0.00682	0.215074	0	0.000137	0	2	0
356	BE352	1984									7	3	0	0	2.1429	2	2.1429	0	0.476190476	6.5714
356	BE352	1985									9	0	7	0	2.5556	2	2.3333	0	0.416666667	5.3333
356	BE352	1986
356	BE352	1987
356	BE352	1988
356	BE352	1989
356	BE352	1990	10	0.086576	0.35175	0.00105	0.01374	0	26	12
356	BE352	1991
356	BE352	1992
356	BE352	1993									1	0	0	0	5	1	2	0.4	0.2	6
356	BE352	1994									1	0	1	2	7	3	6	0.142857142	0.142857143	9
356	BE352	1995
356	BE352	1996
356	BE352	1997									7	2	3	8	3.73333333	1.06666667	2.53333333	0.261111111	0.316666667	4.53333333
356	BE352	1998									3	0	2	21	1.5	1	1	0.25	0.75	9.75
356	BE352	1999									1	0	1	0	3	1	1	0.666666666	0.333333333	9
356	BE352	2000									2	0	1	8	6.5	1	3	0.4	0.171428571	9
356	BE352	2001									1	0	0	1	3	1	1	0	0.333333333	6
356	BE352	2002									2	1	0	10	5.5	1.5	3	0.354166667	0.229166667	9
356	BE352	2003									6	0	1	8	5.22223333	2.66666667	4.8889	0.074074074	0.444444444	4
356	BE352	2004									8	0	6	10	2.8889	1.66666667	2.27776667	0.14537037	0.534259259	2.55556667
356	BE352	2005									5	0	3	20	4.375	1.875	3.625	0.352083333	0.24375	2.625
356	BE352	2006									5	0	4	7	7.77776667	1.66666667	4.22223333	0.272222222	0.177248677	3.77776667
356	BE352	2007									8	0	6	76	5.05556667	1.69443333	2.75	0.258333333	0.258796296	1.91666667
356	BE352	2008									7	0	3	9	7.66666667	2.33333333	4.33333333	0.203174603	0.153412698	2.53333333
356	BE352	2009
356	BE352	2010									3	0	0	3	5.3333	2	4.6667	0.111111111	0.194444444	4
356	BE352	2011									9	0	4	11	3.7857	1.7143	3.10715	0.295833333	0.304166667	4.92855
356	BE352	2012	1	0.007564	0.223355	0	0.000942	0	21	0	4	0	0	9	4.5	1.25	3.5	0.458333333	0.229166667	5
356	BE352	2013	1	0.007753	0.22504	0	0.000948	0	38	0
356	BE352	2014	1	0.007278	0.225307	0	0.00092	0	24	0
356	BE352	2015	1	0.007036	0.224906	0	0.000915	0	22	0	1	0	0	0	9	2	7	0.333333333	0.111111111	2
356	BE352	2016	1	0.006902	0.226351	0	0.000859	0	23	0
356	BE352	2017	1	0.006998	0.226177	0	0.000872	0	23	0
356	BE352	2018	1	0.007049	0.226946	0	0.000876	0	23	0
356	BE352	2019	1	0.006968	0.228963	0	0.000887	0	24	0
1420	BR20	2005									33	0	0	66	3	1	1	0.333333333	0.333333333	2
1420	BR20	2006	3	0.129743	0.254249	0	0.036472	0	30	3	15	0	15	12	11	4	8.5333	0.363636363	0.090909091	4.1333
1420	BR20	2007	4	0.138748	0.25236	0	0.036239	0	20	6
1420	BR20	2008	4	0.129119	0.252741	0	0.035626	0	14	6	10	1	7	30	5	3	5	0.4	0.2	4.4
1420	BR20	2009	4	0.125	0.252948	0	0.035251	0	0	6
1420	BR20	2010	4	0.126802	0.252806	0	0.037215	0	0	6
1420	BR20	2011
1420	BR20	2012
1420	BR20	2013
1420	BR20	2014
1420	BR20	2015
1420	BR20	2016
1420	BR20	2017
1420	BR20	2018
1420	BR20	2019
322	CA2423	2002	3	0.009421	0.206965	0.005856	0.000157	0	57	0	1	0	1	0	12	2	7	0.166666666	0.090909091	11
322	CA2423	2003	3	0.009421	0.206965	0.005856	0.000157	0	27	0	1	0	0	1	11	2	6	0.09090909	0.090909091	6
322	CA2423	2004	3	0.00713	0.204753	0.005563	0.000077	0	4	0	4	1	1	5	1.25	1	1.25	0	0.875	8
322	CA2423	2005	3	0.006833	0.204128	0.005463	0.000073	0	3	0	3	0	2	2	1	1	1	0	1	5
322	CA2423	2006	3	0.006703	0.200321	0.00541	0.000076	0	44	0	6	0	2	19	1.5	1.5	1.5	0.166666667	0.75	5.5
322	CA2423	2007	3	0.006586	0.198613	0.005169	0.000081	0	3	0	18	2	7	88	7.0139	1.33333333	2.84723333	0.017868746	0.622035413	3.52776667
322	CA2423	2008	3	0.00615	0.196869	0.005022	0.000069	0	4	0	5	0	2	8	8.8889	1.66666667	4.1111	0.016959064	0.406432749	2.8889
322	CA2423	2009	3	0.005968	0.196249	0.004795	0.000064	0	13	0	9	1	3	61	7.375	2	4.125	0.012828947	0.377741228	3.75
322	CA2423	2010	3	0.005906	0.195881	0.004755	0.000056	0	2	0	11	0	4	98	5.91665	2	3.833325	0.05625	0.212981	2.625
322	CA2423	2011	3	0.006361	0.195492	0.004634	0.000057	0	2	0	25	0	9	326	7.70835	2.11805	6.1493	0.12438685	0.141092097	2.9757
322	CA2423	2012	3	0.00623	0.195274	0.004517	0.000054	0	35	0	5	0	0	63	7.5	1.66666667	5.33333333	0.08627451	0.19537037	1
322	CA2423	2013	3	0.007074	0.205104	0.003609	0.000068	0	33	0	8	0	2	31	4.58333333	1.58333333	3.25	0.156565656	0.438762626	2.25
322	CA2423	2014	3	0.007058	0.205253	0.003608	0.000068	0	4	0	6	1	1	14	3.5	1.83333333	3.16666667	0.166666666	0.416666667	3.16666667
322	CA2423	2015	3	0.007056	0.205191	0.003539	0.000068	0	36	0	6	0	1	0	2.5	1.125	2	0.03125	0.520833333	1.75
322	CA2423	2016									3	0	0	0	2.5	1.5	2	0	0.416666667	2.25
322	CA2423	2017
322	CA2423	2018
322	CA2423	2019
454	CA2465	2001									1	0	0	2	6	1	3	0.333333333	0.166666667	27
454	CA2465	2002	1	0.006381	0.203883	0	0.000155	0	21	0	8	0	0	70	6.1	1.2	2.5	0.105	0.183571429	25.9
454	CA2465	2003	1	0.006381	0.203883	0	0.000155	0	8	0	20	0	3	54	4.25	1	1.6	0.434206349	0.292936508	8.5
454	CA2465	2004	1	0.004629	0.201923	0	0.000076	0	3	0	11	0	3	27	6.83333333	1.04166667	1.63888333	0.210648148	0.197285354	7.66666667
454	CA2465	2005	1	0.004423	0.201471	0	0.000072	0	15	0	44	0	11	90	6.89696364	1.04545455	1.69697273	0.213281298	0.181451692	8.71061818
454	CA2465	2006	1	0.004328	0.197884	0	0.000076	0	9	0	18	0	3	20	4.00001667	1.1111	2.05556667	0.143518519	0.251851852	4.77776667
454	CA2465	2007	1	0.00426	0.196376	0	0.00008	0	16	0	9	0	4	74	4.12	1.32	2.72	0	0.274	4.4
454	CA2465	2008	1	0.003926	0.194744	0	0.000068	0	7	0	63	2	17	187	7.75421818	1.29023636	1.90269091	0.142727928	0.180371354	6.4909
454	CA2465	2009	1	0.003789	0.194206	0	0.000064	0	13	0	9	2	1	22	5.083325	1.833325	3.958325	0.182539682	0.253472222	2.416675
454	CA2465	2010	1	0.00374	0.193841	0	0.000055	0	4	0	16	0	3	47	7.59258889	1.51851111	4.07406667	0.118055556	0.205693632	4.74073333
454	CA2465	2011	1	0.004183	0.19371	0	0.000057	0	4	0	25	0	9	320	8.1958375	1.8083375	4.5041625	0.09327877	0.165664683	4.375
454	CA2465	2012	1	0.004067	0.193377	0	0.000054	0	1	0	14	1	1	123	6.12857143	1.48571429	3.57142857	0.088737313	0.259642342	2.28571429
454	CA2465	2013	1	0.004168	0.193989	0	0.000055	0	2	0	13	0	4	210	7.36666	2.2	5.3	0.158712121	0.154054834	3.06666
454	CA2465	2014	1	0.004156	0.193934	0	0.000055	0	4	0	22	1	0	48	4.64446667	1.76113333	3.01113333	0.061704345	0.382557319	2.6
454	CA2465	2015	1	0.004157	0.194341	0	0.000055	0	2	0	14	1	0	26	3.5	1.625	2.70833333	0.08234127	0.327480159	3
454	CA2465	2016									8	0	0	10	6	1.75	3.83335	0.203769841	0.176388889	2.33335
454	CA2465	2017									6	0	0	9	4.33333333	2	3.83333333	0.020833333	0.319444444	3.16666667
454	CA2465	2018									3	0	0	0	4.5	2	2.75	0	0.25	2.75
454	CA2465	2019
456	CA2466	1995	5	0.081234	0.229805	0.007581	0.001478	0	3	1	2	0	0	7	3.5	1	1	0.375	0.35	22
456	CA2466	1996	5	0.077788	0.231939	0.007516	0.002028	0	5	1	3	0	0	7	6	1	1	0.186507936	0.178571429	19.6667
456	CA2466	1997	5	0.052333	0.228729	0.007342	0.000808	0	4	1	5	0	1	23	3.75	1.5	1.5	0.122916667	0.285416667	96.625
456	CA2466	1998	5	0.051316	0.228306	0.007106	0.000829	0	25	1	7	0	2	16	4.5	1.5	2.2	0.193333333	0.269444444	17.9
456	CA2466	1999	5	0.051904	0.225047	0.006882	0.000844	0	60	1	20	0	10	85	6.00513077	1.15897692	1.2359	0.088705739	0.214346764	20.24359231
456	CA2466	2000	5	0.044239	0.222502	0.006702	0.000846	0	7	1	67	0	53	169	7.387332	1.05	1.13	0.110322751	0.161915103	19.239332
456	CA2466	2001	6	0.050348	0.219055	0.006718	0.000905	0	31	3	28	0	20	66	7.29545455	1.04545455	1.09090909	0.115909091	0.178869048	32.77272727
456	CA2466	2002	9	0.050519	0.25589	0.0224	0.002119	0	21	3	32	0	8	91	5.47255294	1.19019412	1.48431176	0.132312091	0.214192344	30.49019412
456	CA2466	2003	9	0.050519	0.25589	0.0224	0.002119	0	8	3	53	0	25	113	8.66944583	1.1875	1.36458333	0.138901289	0.198328649	12.3388875
456	CA2466	2004	9	0.036007	0.252822	0.02131	0.001146	0	3	3	58	0	26	103	5.40724286	1.32589286	1.64186429	0.160424934	0.252256944	9.35565357
456	CA2466	2005	9	0.034754	0.252125	0.021388	0.001111	0	15	3	61	3	30	251	6.434525	1.234525	2.19583214	0.120820707	0.205393261	8.26071429
456	CA2466	2006	9	0.034081	0.246539	0.021164	0.001177	0	9	3	88	2	57	200	5.3	1.27212667	1.43138667	0.172186748	0.294987875	6.47592333
456	CA2466	2007	9	0.034148	0.244214	0.020346	0.001266	0	16	3	55	0	25	170	5.84226429	1.56845357	2.14881071	0.142227118	0.289416536	5.65476071
456	CA2466	2008	9	0.031298	0.241701	0.019809	0.001095	0	7	3	177	5	56	637	5.8023	1.33197105	2.07023684	0.136209933	0.253350843	5.76851316
456	CA2466	2009	9	0.030172	0.240876	0.018881	0.001034	0	13	3	88	3	22	355	4.391085	1.474165	2.476725	0.201863636	0.325858345	2.29388
456	CA2466	2010	9	0.029583	0.240314	0.018723	0.000901	0	4	3	40	1	16	112	3.78505556	1.54232778	2.33068889	0.14728836	0.327050265	3.87790556
456	CA2466	2011	10	0.033565	0.240113	0.018907	0.000922	0	4	6	70	0	22	515	5.572996	1.98	3.862336	0.239135979	0.273356085	2.514
456	CA2466	2012	10	0.032675	0.239606	0.018268	0.000883	0	1	6	59	1	25	471	5.10488947	1.81604211	3.62017368	0.130409357	0.283839387	2.55200526
456	CA2466	2013	10	0.033478	0.240542	0.016068	0.000896	0	2	6	72	4	17	568	4.79973333	1.87457222	3.32603333	0.080246489	0.283807489	2.73451111
456	CA2466	2014	10	0.033331	0.240456	0.015981	0.000894	0	4	6	68	4	2	177	3.85552857	1.57957857	2.48990714	0.158157972	0.443396616	2.94768571
456	CA2466	2015	10	0.033334	0.241082	0.015776	0.000895	0	2	6	54	0	3	227	3.81633529	1.85849412	2.53137059	0.091674448	0.374268207	3.83365882
456	CA2466	2016	8	0.029691	0.238293	0.009112	0.00077	0	3	6	26	0	0	46	3.57786	1.47929	2.02286	0.094064626	0.42710034	2.53143
456	CA2466	2017	8	0.02937	0.238355	0.009477	0.00078	0	12	6	20	0	0	34	3.75	1.525	2.025	0.026145833	0.3446875	3.0333375
456	CA2466	2018	8	0.029652	0.23957	0.009936	0.000783	0	0	6	30	0	0	3	4.1111	1.4505	1.74546	0.08013468	0.353434343	3.09898
456	CA2466	2019	8	0.029932	0.243581	0.01034	0.000816	0	2	6
252	CA3506	1991									2	0	0	1	4	1	2	0	0.25	1.5
252	CA3506	1992									1	0	0	1	4	1	1	0	0.25	1
252	CA3506	1993									1	0	0	2	2	1	1	0	0.5	11
252	CA3506	1994									1	0	1	0	2	1	1	0	0.5	2
252	CA3506	1995									1	0	1	3	3	2	2	0	0.333333333	2
252	CA3506	1996									7	0	4	19	2.5	1	1	0	0.666666667	3
252	CA3506	1997
252	CA3506	1998									5	0	5	0	3	1.125	1.625	0	0.46875	3.25
252	CA3506	1999	3	0.003769	1	0.000043	0	14	13	0	8	0	5	25	2.875	1	1.0625	0.1375	0.366666667	2.875
252	CA3506	2000	3	0.003575	1	0.000038	0	13	23	0	14	0	8	4	4.35714286	1.60714286	2.32142857	0.115873016	0.373015873	3.58332857
252	CA3506	2001	3	0.003523	1	0.000034	0	12	14	0	25	1	11	149	3.81060909	1.19697273	1.49242727	0.250054112	0.391756854	3.88636364
252	CA3506	2002	3	0.003129	1	0.000031	0	12	12	0	45	11	7	215	3.56428571	1.04592143	1.21939286	0.499489796	0.346258503	4.09183571
252	CA3506	2003	3	0.003129	1	0.000031	0	12	18	0	51	7	6	210	4.474995	1.049165	1.1375	0.355431217	0.29235582	5.989995
252	CA3506	2004	3	0.002691	1	0.000028	0	10	18	0	30	0	4	37	3.740075	1.2758	1.57738333	0.31765873	0.311772487	4.452375
252	CA3506	2005	3	0.002623	1	0.000026	0	7	11	0	54	5	9	357	4.4465	1.19230769	1.96893846	0.256301658	0.275403576	4.62253077
252	CA3506	2006	3	0.002591	1	0.000025	0	6	5	0	117	3	60	175	4.10043684	1.24780526	1.71842105	0.207216479	0.365287176	3.73976316
252	CA3506	2007	4	0.003488	1	0.000045	0	5	15	0	92	3	47	149	4.652225	1.31344375	1.9197	0.149915675	0.383500406	4.8510875
252	CA3506	2008	4	0.00337	1	0.000042	0	5	10	0	72	3	27	72	4.4382	1.25694583	1.465275	0.17859623	0.335896164	3.90555833
252	CA3506	2009	4	0.003317	1	0.000039	0	4	12	0	36	1	22	75	4.78605	1.18537857	1.51768571	0.218384354	0.283540249	4.71530714
252	CA3506	2010	5	0.004225	1	0.000066	0	4	9	0	110	4	26	347	4.10588571	1.3941	1.67857857	0.139071156	0.373269989	3.87550714
252	CA3506	2011	5	0.004236	1	0.000063	0	4	9	0	48	0	21	252	3.62548824	1.43529412	1.95098235	0.059477124	0.44143324	3.09509412
252	CA3506	2012	5	0.004178	1	0.000059	0	4	8	0	42	0	19	69	3.6369	1.62755	1.78741429	0.046452867	0.437883665	3.68197143
252	CA3506	2013	5	0.004212	1	0.000062	0	4	8	0	130	0	10	344	3.58001892	1.44766486	1.55866216	0.114115799	0.348702141	2.86808378
252	CA3506	2014	5	0.004209	1	0.000063	0	4	13	0	164	0	19	362	4.23763111	1.33075556	1.52632222	0.117337048	0.331972129	3.07341111
252	CA3506	2015	5	0.00421	1	0.000062	0	5	8	0	158	0	8	243	3.24429545	1.13680227	1.24177727	0.106141332	0.377178109	3.26109773
252	CA3506	2016	5	0.00426	1	0.000064	0	4	12	0	227	0	4	577	3.14600256	1.32048462	1.39719487	0.168820766	0.378730428	3.16466667
252	CA3506	2017	5	0.004284	1	0.000068	0	5	11	0	75	0	0	52	3.80695	1.37297778	1.5952	0.224246867	0.401336163	2.98007222
252	CA3506	2018	5	0.004303	1	0.000074	0	5	10	0	8	0	0	0	3	1.28571429	1.42857143	0.142857143	0.40952381	1.92857143
252	CA3506	2019	5	0.004354	1	0.000083	0	5	12	0
190	CA3519	1984									5	0	1	1	1	1	1	0	1	8.4
190	CA3519	1985
190	CA3519	1986									1	0	0	1	1	1	1	0	1	8
190	CA3519	1987									3	0	2	0	1	1	1	0	1	9
190	CA3519	1988
190	CA3519	1989									4	0	2	0	1	1	1	0	1	5
190	CA3519	1990	12	0.037473	0.32483	0.002399	0.002695	0	3	34	5	0	0	2	1	1	1	0	1	5
190	CA3519	1991									2	0	0	0	2	1	1.5	0	0.666666667	4
190	CA3519	1992									1	0	0	0	1	1	1	0	1	8
190	CA3519	1993									7	0	2	11	2.22223333	1.1111	1.44443333	0.046296296	0.740740741	12
190	CA3519	1994									4	0	0	1	1.75	1	1.25	0	0.708333333	3.75
190	CA3519	1995	2	0.112109	0.245902	0	0.002097	0	3	1	10	0	0	6	3.9	1.06666	2.33334	0.068333333	0.401931217	5.06666
190	CA3519	1996	2	0.111627	0.25884	0	0.003069	0	5	1	6	2	2	13	3.375	1	1.75	0.10625	0.35625	6.75
190	CA3519	1997	3	0.078347	0.254926	0.001139	0.001343	0	2	1	9	0	6	4	3.14285714	1	2.07142857	0.052721088	0.454931973	6.78571429
190	CA3519	1998	4	0.083229	0.256977	0.004315	0.001507	0	42	2	9	0	2	11	3	1	1.8	0.1	0.39	6.66668
190	CA3519	1999	4	0.085877	0.253446	0.004252	0.001555	0	38	2	13	0	3	12	3.04761429	1.21428571	2.16667143	0.140589569	0.39569161	8.2381
190	CA3519	2000	4	0.073977	0.253104	0.004017	0.001777	0	14	2	14	0	4	17	2.78571429	1.2381	1.83332857	0.103968254	0.496825397	3.88095714
190	CA3519	2001	4	0.072776	0.24936	0.00403	0.001769	0	5	2	11	0	5	11	2.27778333	1.16666667	1.44445	0.148148148	0.453703704	7.3611
190	CA3519	2002	4	0.052954	0.249406	0.00399	0.001427	0	29	2	7	1	3	10	3.75	1.66666667	2.41666667	0.152777778	0.288888889	6.25
190	CA3519	2003	4	0.052954	0.249406	0.00399	0.001427	0	11	2	17	3	1	51	4.1458375	1.25	2.75	0.059027778	0.304811508	3.4083375
190	CA3519	2004	4	0.036781	0.246877	0.003619	0.000774	0	10	2	23	8	6	21	2.77381429	1.28571429	2.19047143	0.095039682	0.469642857	5.09524286
190	CA3519	2005	4	0.034215	0.247222	0.003455	0.000764	0	28	2	47	10	17	8	2.63094286	1.19047143	2.33332857	0.162892101	0.555987812	3.48808571
190	CA3519	2006	4	0.033265	0.243173	0.003844	0.000727	0	22	2	45	6	14	12	3.183325	1.090475	1.90715	0.105674603	0.446417234	2.44165
190	CA3519	2007	4	0.032709	0.240986	0.004801	0.00069	0	7	2	27	6	14	5	3.58333333	1.40278333	2.4359	0.033730159	0.49150641	2.21368333
190	CA3519	2008	4	0.030083	0.239884	0.004554	0.000622	0	21	2	20	0	7	10	3.375	1.0833375	2.1458375	0.027777778	0.384722222	3.2083375
190	CA3519	2009	4	0.028993	0.238864	0.004294	0.000619	0	6	2	14	0	2	3	2.58333333	1	1.83333333	0.138888889	0.494791667	2.5
190	CA3519	2010	4	0.028458	0.238706	0.004251	0.000604	0	20	2	5	0	1	0	3.625	1	2.375	0.195833333	0.347916667	2.375
190	CA3519	2011									2	0	1	1	1.5	1.5	1.5	0	0.75	3.5
190	CA3519	2012									6	0	4	9	3.5	1.5	2.875	0.2	0.35	4.375
190	CA3519	2013									10	0	3	14	6.26666667	1.83333333	4.26666667	0	0.321180556	2.68333333
190	CA3519	2014									5	0	1	23	3.375	1.5	3.375	0.145833333	0.444940476	3.75
190	CA3519	2015									22	0	3	28	4.85	1.475	3.866675	0.129861111	0.334910714	5.075025
190	CA3519	2016									14	0	2	10	3.66666667	1.33333333	3.03333333	0.198611111	0.366997354	3.64166667
190	CA3519	2017									9	0	0	0	3.83335	1	3.41665	0.576388888	0.284722222	5.5
190	CA3519	2018									2	0	0	0	4.5	1	4.5	0.675	0.225	3.5
190	CA3519	2019
549	CA3520	1992									5	3	0	0	1.5	1	1.25	0	0.75	3.75
549	CA3520	1993									2	0	1	4	2.5	1	1.5	0	0.625	16.5
549	CA3520	1994									4	0	1	0	2.66666667	1	1.66666667	0	0.527777778	5.33333333
549	CA3520	1995									7	0	2	7	2.8	1	1.46666667	0.117777778	0.521111111	5
549	CA3520	1996									16	2	4	24	2.3889	1.05555	1.75	0.073412698	0.673688272	6.25
549	CA3520	1997	3	0.045516	0.242105	0.003825	0.00085	0	2	0	12	0	4	14	2.39285	1.071425	1.714275	0.175170068	0.564965986	6.946425
549	CA3520	1998	4	0.052345	0.259694	0.007292	0.001302	0	42	2	17	3	5	18	2.69047143	1	1.69047143	0.107142857	0.551587302	5.5119
549	CA3520	1999	4	0.055937	0.255615	0.007032	0.001362	0	38	2	11	0	5	13	2.86666667	1.26666667	2.03333333	0.073412698	0.539484127	5.61666667
549	CA3520	2000	4	0.052098	0.256534	0.007019	0.002042	0	14	2	17	0	9	9	1.916675	1	1.2916625	0.107638889	0.722222222	6.0833375
549	CA3520	2001	4	0.050785	0.252159	0.006999	0.002055	0	5	2	19	0	17	16	3.66666667	1.19445	1.7639	0.166666667	0.429398148	6.75
549	CA3520	2002	4	0.037789	0.253012	0.006836	0.001854	0	29	2	21	1	7	22	4.09	1.3	1.99833	0.105	0.491082621	5.55667
549	CA3520	2003	4	0.037789	0.253012	0.006836	0.001854	0	11	2	17	1	6	42	3.34285714	1.22857143	2	0.133333333	0.442857143	12.9
549	CA3520	2004	4	0.027029	0.253012	0.006731	0.001277	0	10	2	27	0	12	68	4.60897692	1.26923077	2.0641	0.191666667	0.396890463	6.03846154
549	CA3520	2005	4	0.026165	0.253923	0.006639	0.001362	0	28	2	48	3	30	89	4.816475	1.25033333	2.13723333	0.264966702	0.303050595	5.05225
549	CA3520	2006	5	0.026573	0.251513	0.009651	0.001272	0	22	3	38	2	20	46	4.75	1.22857143	2.19523571	0.240293303	0.333767753	5.11666429
549	CA3520	2007	5	0.025768	0.25	0.011096	0.001166	0	7	3	42	5	30	78	4.55321	1.38953	2.36405	0.438884637	0.370347222	7.0494
549	CA3520	2008	5	0.024877	0.250453	0.011041	0.001138	0	21	3	47	6	33	100	4.20833333	1.35555333	1.93333333	0.343682336	0.439583333	7.35277333
549	CA3520	2009	5	0.024275	0.249709	0.010665	0.001192	0	6	3	7	1	1	0	4.7	1.6	2.7	0.34	0.305555556	2
549	CA3520	2010	5	0.023764	0.249708	0.010617	0.001227	0	20	3	4	0	1	1	4.66666667	1.66666667	3	0.2	0.537037037	3.83333333
549	CA3520	2011	4	0.019533	0.246091	0.013325	0.001188	0	21	2	2	0	2	1	3.5	1	2	0	0.625	3.5
549	CA3520	2012	4	0.019202	0.245929	0.012808	0.001146	0	22	2	3	0	0	3	3.5	1.5	2	0.1	0.35	5
549	CA3520	2013	3	0.018981	0.247674	0.010483	0.001162	0	4	1	7	0	2	13	2.25	1.5	2.25	0.25	0.486111111	3.16665
549	CA3520	2014	3	0.018955	0.248235	0.010457	0.001163	0	23	1	30	0	7	94	5.8875	1.291675	2.2833375	0.07422619	0.372793318	3.4482125
549	CA3520	2015									11	0	6	12	3.46033333	1.50793333	2.25396667	0	0.33968254	2.8889
549	CA3520	2016									6	0	1	2	4.66665	1.5	3	0	0.32010582	2.83335
549	CA3520	2017
549	CA3520	2018
549	CA3520	2019
556	CA3521	1984									1	0	0	0	4	1	1	0.25	0.25	6
556	CA3521	1985
556	CA3521	1986
556	CA3521	1987
556	CA3521	1988									1	0	1	2	2	2	2	0	0.5	5
556	CA3521	1989									1	0	1	0	3	3	3	0	0.333333333	3
556	CA3521	1990	4	0.008837	0.290127	0.00038	0.000688	0	3	2	1	0	0	0	2	1	1	0	0.5	5
556	CA3521	1991									2	0	0	1	2.5	1	2	0.166666667	0.625	4
556	CA3521	1992									2	0	0	0	5.5	2	3.5	0.1	0.183333333	3
556	CA3521	1993	0	0	0	0	0	41	46	0	5	0	0	0	4.66666667	2.16666667	2.66666667	0.19047619	0.256944444	5.33333333
556	CA3521	1994	0	0	0	0	0	40	42	0	12	0	1	7	2.76666	1.1	2.06666	0.033333333	0.45	8.4
556	CA3521	1995	0	0	0	0	0	35	39	0	1	0	0	0	9	2	5	0.111111111	0.111111111	3
556	CA3521	1996	0	0	0	0	0	34	42	0	2	0	1	3	3	1	2	0.125	0.416666667	6
556	CA3521	1997	0	0	0	0	0	35	41	0	5	0	2	7	4	1	2.375	0.145833333	0.40625	3.625
556	CA3521	1998	1	0.003472	0.182043	0	0.000019	0	42	0	14	0	1	7	3.925	1	2.06666667	0.313650794	0.391527778	5.83333333
556	CA3521	1999	1	0.0035	0.180241	0	0.00002	0	38	0	15	0	9	2	5	1.38572	2.75	0.155	0.234880952	5.86428
556	CA3521	2000	1	0.003149	0.180518	0	0.000025	0	14	0	3	0	0	2	4.25	1	2.25	0.25	0.2375	4
556	CA3521	2001	1	0.003072	0.178703	0	0.000025	0	5	0	7	0	3	24	2.5	1.5	1.75	0	0.5625	5.875
556	CA3521	2002	1	0.002465	0.178571	0	0.000018	0	29	0	7	0	0	4	3.083325	1.5	2.833325	0.083333333	0.486111111	4
556	CA3521	2003	1	0.002465	0.178571	0	0.000018	0	11	0	15	0	6	33	5.61666	1.6	3.23334	0.186224146	0.283505291	6.2
556	CA3521	2004	1	0.001921	0.177778	0	9.00E-06	0	10	0	5	1	0	6	5	1.5	2.875	0.136607143	0.27827381	3.625
556	CA3521	2005	1	0.001831	0.177911	0	9.00E-06	0	28	0	23	0	11	13	3.59258889	1.05555556	2.14815556	0.054320988	0.413425926	3.74074444
556	CA3521	2006	1	0.002061	0.176415	0	9.00E-06	0	22	0	43	3	15	9	3.28889167	1.097225	2.48680833	0.145337301	0.43511078	2.62360833
556	CA3521	2007	2	0.002867	0.175646	0.002987	8.00E-06	0	7	0	58	4	26	48	4.48611429	1.16467857	2.42678571	0.124569676	0.348971575	2.95107857
556	CA3521	2008	2	0.002726	0.17555	0.002931	7.00E-06	0	21	0	45	5	14	13	3.36794615	1.20513077	2.30448462	0.076794872	0.453836996	3.05833077
556	CA3521	2009	2	0.002663	0.175031	0.002814	8.00E-06	0	6	0	32	2	11	12	4.69262	1.3619	3.01333	0.158095238	0.363065476	3.22429
556	CA3521	2010	2	0.002643	0.175051	0.002798	8.00E-06	0	20	0	23	1	6	3	5.83796667	1.81018333	3.41666667	0.263839285	0.191121032	2.51851667
556	CA3521	2011	2	0.002274	0.165563	0.00269	5.00E-06	0	21	0	2	0	1	0	3	1	1.5	0.125	0.666666667	4
556	CA3521	2012	2	0.002236	0.16547	0.002585	5.00E-06	0	22	0	21	0	21	19	6.33333333	1.66666667	3.6	0.340740741	0.17037037	3.53333333
556	CA3521	2013	2	0.002039	0.166211	0.002639	5.00E-06	0	4	0	1	0	1	2	2	1	2	0	0.5	4
556	CA3521	2014	2	0.002038	0.166469	0.002633	5.00E-06	0	23	0
556	CA3521	2015	2	0.001738	0.75	0.000012	0	2	21	0	3	0	0	0	3	2	3	0.333333333	0.333333333	6.6667
556	CA3521	2016	1	0.000945	0.666667	0	0	1	21	0	15	0	0	8	3.25	1.08333333	1.91666667	0.138888889	0.469444444	4.75
556	CA3521	2017	1	0.00095	0.666667	0	0	1	24	0	12	0	4	2	5.03333333	1.03333333	3.06666667	0.483571428	0.280912698	5.73333333
556	CA3521	2018	1	0.000954	0.666667	0	0	1	20	0	3	0	0	0	3	2	2	0.333333333	0.333333333	3.3333
556	CA3521	2019	1	0.000965	0.666667	0	0	1	22	0
268	CA3524	1983									4	0	1	0	1	1	1	0	1	6
268	CA3524	1984									3	0	0	0	1	1	1	0	1	7.3333
268	CA3524	1985									4	0	0	2	1	1	1	0	1	4.5
268	CA3524	1986									2	0	0	0	1	1	1	0	1	3.5
268	CA3524	1987
268	CA3524	1988									8	2	4	9	1.25	1	1	0	0.875	4.875
268	CA3524	1989									16	1	3	3	1	1	1	0	1	3.5
268	CA3524	1990	3	0.003038	0.257992	0.000016	0.00012	0	3	2	4	0	1	2	1.5	1	1.25	0	0.75	4.5
268	CA3524	1991									12	0	4	5	1.5	1	1.5	0	0.75	4
268	CA3524	1992									3	0	3	0	1	1	1	0	1	3.6667
268	CA3524	1993
268	CA3524	1994									6	0	0	0	2	1	1.4	0.166666667	0.666666667	2.3
268	CA3524	1995									8	1	0	8	1	1	1	0	1	2.875
268	CA3524	1996									6	0	0	2	1.5	1	1.5	0.25	0.75	2.7
268	CA3524	1997									7	0	2	5	3.2	1.2	1.8	0.166666667	0.483333333	4.2
268	CA3524	1998	4	0.019147	0.222334	0.003875	0.00024	0	42	2	15	0	1	11	3.2	1	2.15	0.324166667	0.493333333	4.358325
268	CA3524	1999	4	0.019637	0.219669	0.003763	0.000249	0	38	2	19	0	3	12	2.69334	1	1.96	0.290333333	0.519777778	4.12
268	CA3524	2000	4	0.017433	0.2201	0.00366	0.000318	0	14	2	1	0	0	1	1	1	1	0	1	2
268	CA3524	2001	4	0.017011	0.217424	0.003651	0.000316	0	5	2	3	0	0	9	3	1	1	0	0.333333333	6
268	CA3524	2002	4	0.01295	0.217241	0.003578	0.000252	0	29	2	9	0	1	8	3.9	1.1	2.8	0.193333333	0.3975	4.85
268	CA3524	2003	4	0.01295	0.217241	0.003578	0.000252	0	11	2	12	4	2	86	4.57142857	1	2.91667143	0.226190476	0.321428571	4.21428571
268	CA3524	2004	4	0.00954	0.216077	0.003412	0.000142	0	10	2	27	8	7	43	3.6619	1	2.80952857	0.143650794	0.346825397	3.35237143
268	CA3524	2005	4	0.009036	0.216282	0.003322	0.000145	0	28	2	29	2	10	8	4.3211	1.07142857	2.88474286	0.101991857	0.345276747	3.06785714
268	CA3524	2006	5	0.010467	0.214081	0.003602	0.000141	0	22	3	42	6	15	15	5.21566	1.11111	2.99906	0.268540163	0.229765512	2.47052
268	CA3524	2007	5	0.01039	0.212732	0.006426	0.000128	0	7	3	34	2	16	17	5.29074444	1.31481111	2.96852222	0.202411816	0.223260582	2.0463
268	CA3524	2008	5	0.009786	0.212602	0.006289	0.000119	0	21	3	45	0	16	5	3.74999167	1.28125	2.79893333	0.15	0.339160704	2.3579
268	CA3524	2009	5	0.0095	0.211852	0.006026	0.000122	0	6	3	28	3	7	22	4.55666	1.23333	2.99667	0.248333333	0.253484127	3.08167
268	CA3524	2010	5	0.009378	0.211881	0.00599	0.000123	0	20	3	41	0	8	6	3.91088889	1.01587778	2.53663333	0.25502719	0.296369048	4.52742222
268	CA3524	2011	4	0.005699	0.198135	0.00537	0.000083	0	21	2	6	0	4	3	3.16666667	1.33333333	2.66666667	0.083333333	0.5	4.3889
268	CA3524	2012	4	0.005593	0.198011	0.005161	0.000079	0	22	2	14	0	5	12	3.58335	1.208325	2.16665	0.079166667	0.451190476	2.895825
268	CA3524	2013	3	0.004319	0.199065	0.005266	0.000076	0	4	1	3	0	1	6	3.5	1.25	2.5	0.03125	0.59375	3.25
268	CA3524	2014	3	0.004315	0.199433	0.005253	0.000076	0	23	1	8	0	0	7	4.75	1.41665	3.08335	0.140277778	0.220833333	3.58335
268	CA3524	2015	2	0.001738	0.75	0.000012	0	2	21	0	2	0	0	0	3.5	1	3.5	0	0.291666667	3
268	CA3524	2016	2	0.001585	1	6.00E-06	0	1	21	0	3	0	0	0	4	1	2.25	0.2	0.266666667	2.5
268	CA3524	2017	2	0.001592	1	7.00E-06	0	1	24	0	24	0	5	1	5.395825	1.152775	3.39235	0.548057209	0.202901786	4.625
268	CA3524	2018	2	0.001599	1	7.00E-06	0	1	20	0	5	0	0	0	3.41665	1	2.5	0.419444444	0.330555556	3.33335
268	CA3524	2019	2	0.001615	1	8.00E-06	0	1	22	0
1140	CA3529	2006									1	0	1	0	6	2	5	0.333333333	0.166666667	4
1140	CA3529	2007	1	0.001108	0.14946	0	1.00E-06	0	7	0	4	0	4	0	7.25	1.75	4	0.280681818	0.153977273	2
1140	CA3529	2008	1	0.001062	0.149388	0	0	0	21	0
1140	CA3529	2009	1	0.001042	0.14901	0	0	0	6	0
1140	CA3529	2010	1	0.001036	0.149025	0	0	0	20	0	8	0	1	0	4.875	1.125	3.5	0.400595238	0.260565476	2.5
1140	CA3529	2011	1	0.001008	0.142093	0	0	0	21	0
1140	CA3529	2012	1	0.000993	0.142023	0	0	0	22	0
1140	CA3529	2013	1	0.00098	0.14257	0	0	0	4	0
1140	CA3529	2014	1	0.000979	0.14276	0	0	0	23	0
1140	CA3529	2015	1	0.000953	0.5	0	0	2	21	0
1140	CA3529	2016
1140	CA3529	2017
1140	CA3529	2018
1140	CA3529	2019
27	CA3530	1995									1	0	0	0	3	1	2	0	0.333333333	2
27	CA3530	1996									1	0	0	0	3	2	2	0	0.333333333	4
27	CA3530	1997									3	0	1	4	3.3333	1	2.3333	0	0.361111111	3
27	CA3530	1998									6	0	2	10	2.5	1.375	1.75	0	0.74375	2.5
27	CA3530	1999									11	0	1	172	2.33333333	1.33333333	1.75	0.041666667	0.458333333	11.69443333
27	CA3530	2000									2	0	1	0	2.5	1	1	0	0.75	1
27	CA3530	2001									22	0	2	74	5.10714	1	2.04881	0.019260204	0.386607143	6.32857
27	CA3530	2002									42	3	6	118	4.22697	1	1.40636	0.016666667	0.316500722	8.15182
27	CA3530	2003									51	3	5	77	3.18849524	1	1.18610952	0.023809524	0.425661376	3.89464286
27	CA3530	2004									166	30	22	141	3.59173659	1.10409268	1.42962927	0.015336195	0.365653507	4.39452683
27	CA3530	2005									223	36	25	49	3.358486	1.055666	1.306332	0.023633333	0.392882768	3.368948
27	CA3530	2006	2	0.005277	0.201292	0	0.000091	0	22	1	223	36	48	71	3.11065833	1.01041667	1.3402875	0.062005346	0.416613237	2.81736667
27	CA3530	2007	2	0.005145	0.2004	0	0.000082	0	7	1	154	41	34	35	3.22455625	1.06597083	1.50117708	0.067817435	0.41650245	2.53961667
27	CA3530	2008	2	0.004881	0.200677	0	0.000078	0	21	1	117	28	11	28	3.75339722	1.10262222	1.80725	0.049479167	0.402184928	2.52577222
27	CA3530	2009	2	0.004741	0.200187	0	0.000081	0	6	1	22	4	5	8	3.5	1	1.3125	0.075669643	0.455357143	2.8497
27	CA3530	2010	2	0.004673	0.200187	0	0.000083	0	20	1	83	8	11	38	3.64787	1.25336	1.79102	0.043434343	0.351199171	2.77612
27	CA3530	2011	2	0.00391	0.197858	0	0.000078	0	21	1	80	2	46	28	3.6206625	1.165625	1.44895625	0.018229167	0.335149016	2.96319375
27	CA3530	2012	2	0.003831	0.197743	0	0.000075	0	22	1	87	3	23	37	2.84997143	1.11377857	1.30997857	0.118579932	0.442837774	3.2011
27	CA3530	2013									41	2	8	10	3.65139167	1.30208333	1.627775	0.041840278	0.45693287	3.17985833
27	CA3530	2014									20	0	7	10	1.873225	1.035725	1.098225	0	0.687202381	3.414275
27	CA3530	2015									13	0	1	11	3	1.2	1.4	0	0.408333333	4.5
27	CA3530	2016									11	0	0	3	2.833325	1	1.083325	0	0.361111111	2.25
27	CA3530	2017									22	0	0	0	2.95835	1	1.22221667	0.009259259	0.416666667	2.94445
27	CA3530	2018									24	0	0	0	2.571425	1	1.31905	0.013095238	0.465079365	2.65
27	CA3530	2019
1139	CA4611	2005									3	0	0	7	3	1.6667	1.6667	0	0.361111111	4.6667
1139	CA4611	2006									6	0	4	12	3	1.125	1.125	0.291666666	0.333333333	4
1139	CA4611	2007
1139	CA4611	2008									1	0	0	0	2	1	1	0	0.5	4
1139	CA4611	2009									14	0	5	51	3.675	1.05	2	0.041666667	0.28125	6.1
1139	CA4611	2010									20	0	1	105	5.02666	1.03334	2.1	0.361592593	0.202925926	3.30666
1139	CA4611	2011	0	0	0	0	0	30	44	0	8	0	5	11	2	1	1.25	0.28125	0.5	4.875
1139	CA4611	2012	0	0	0	0	0	29	43	0	6	0	0	20	3.8	1.3	1.8	0.2	0.3	2.5
1139	CA4611	2013	0	0	0	0	0	29	42	0	14	0	8	20	2.616675	1	1.233325	0.238888889	0.397222222	2.866675
1139	CA4611	2014	0	0	0	0	0	31	45	0	4	0	0	15	3	1	1.33333333	0.277777778	0.333333333	4.33333333
1139	CA4611	2015	0	0	0	0	0	30	44	0	4	0	0	8	3	1	2	0	0.333333333	5
1139	CA4611	2016	0	0	0	0	0	31	44	0
1139	CA4611	2017	0	0	0	0	0	32	46	0	1	0	0	0	3	1	2	0	0.333333333	4
1139	CA4611	2018	0	0	0	0	0	34	48	0
1139	CA4611	2019	0	0	0	0	0	37	50	0
1069	CA4806	2000									1	1	0	1	2	1	1	0	0.5	11
1069	CA4806	2001									6	0	1	5	2	1	1	0	0.611111111	14.1667
1069	CA4806	2002									2	0	1	2	2	1	1	0	0.5	17
1069	CA4806	2003									3	0	0	2	3	1	1	0	0.361111111	7
1069	CA4806	2004
1069	CA4806	2005									1	0	0	1	1	1	1	0	1	3
1069	CA4806	2006									1	1	0	1	5	2	2	0.4	0.2	5
1069	CA4806	2007	1	0.018277	0.234915	0	0.000455	0	1	0	1	0	0	1	2	1	1	0	0.5	4
1069	CA4806	2008	1	0.016746	0.234067	0	0.000409	0	3	0	2	0	0	3	3	1	1	0.333333333	0.333333333	8
1069	CA4806	2009	1	0.016125	0.233533	0	0.000408	0	3	0	2	0	2	0	1	1	1	0	1	3.5
1069	CA4806	2010	1	0.015777	0.23337	0	0.000394	0	4	0	2	0	1	9	4.5	1.5	2.5	0	0.25	2.5
1069	CA4806	2011	1	0.014268	0.230727	0	0.000367	0	4	0	3	0	3	4	2	1.75	1.75	0.25	0.5	2.5
1069	CA4806	2012	1	0.014154	0.230648	0	0.000352	0	1	0	16	0	9	61	5.875	1.6	3.358325	0.161837121	0.286837121	4.233325
1069	CA4806	2013	1	0.014774	0.23102	0	0.000364	0	2	0	45	0	21	224	4.27045	1.33333333	2.02778333	0.080092592	0.255813746	3.90368333
1069	CA4806	2014	1	0.014677	0.23136	0	0.000363	0	4	0	25	0	15	25	4.2	1.5	1.821425	0.019444444	0.255601852	4.13035
1069	CA4806	2015	1	0.0146	0.230727	0	0.000363	0	2	0	3	0	0	9	8	1	1	0	0.125	5
1069	CA4806	2016	1	0.014671	0.232236	0	0.000359	0	27	0	1	0	0	2	3	1	1	0.333333333	0.333333333	3
1069	CA4806	2017	1	0.014308	0.232174	0	0.00036	0	1	0
1069	CA4806	2018	1	0.0145	0.234095	0	0.000362	0	0	0
1069	CA4806	2019	1	0.014744	0.236523	0	0.000377	0	2	0
546	CA5915	1985									2	0	0	6	4	1	1	0	0.266666667	14.5
546	CA5915	1986
546	CA5915	1987
546	CA5915	1988
546	CA5915	1989
546	CA5915	1990	1	0.00076	0.24005	0	0.000026	0	3	0	1	0	1	0	9	1	1	0.25	0.111111111	11
546	CA5915	1991
546	CA5915	1992									2	0	0	0	1	1	1	1	1	8.5
546	CA5915	1993	0	0	0	0	0	62	66	0	2	0	2	1	4.5	1.5	2	0.35	0.291666667	9
546	CA5915	1994	0	0	0	0	0	57	58	0	3	0	0	3	1.5	1	1	0.5	1	12.25
546	CA5915	1995	0	0	0	0	0	52	56	0	4	0	2	1	2.66665	1.33335	1.66665	0.569444444	0.672222222	9.33335
546	CA5915	1996	0	0	0	0	0	52	59	0	7	0	0	14	3	1.5	1.5	0.25	0.658333333	10.66666667
546	CA5915	1997	0	0	0	0	0	53	58	0	2	0	0	6	1.5	1	1	0.75	0.75	20
546	CA5915	1998	0	0	0	0	0	51	59	0	12	0	4	18	4.46668	1.13332	1.13332	0.307150072	0.52526455	5.66666
546	CA5915	1999	0	0	0	0	0	49	57	0	4	1	1	22	3.83333333	1.16666667	1.16666667	0.125	0.291666667	5
546	CA5915	2000	0	0	0	0	0	44	56	0	15	0	8	42	5.19443333	1.22221667	1.5	0.164087301	0.331283069	9.06943333
546	CA5915	2001	0	0	0	0	0	38	49	0	10	0	4	17	3.71666	1.05	1.7	0.233333333	0.517142857	4.68334
546	CA5915	2002	0	0	0	0	0	36	45	0	8	3	1	23	4.85	1.05	1.1	0.195	0.254642857	20.9
546	CA5915	2003	0	0	0	0	0	36	47	0	31	0	14	101	4.61786	1.22619	1.48571	0.222818877	0.318516156	7.78453
546	CA5915	2004	0	0	0	0	0	33	42	0	67	0	39	374	8.19255625	1.390625	2.1767875	0.161508679	0.28526031	10.51354375
546	CA5915	2005	0	0	0	0	0	28	39	0	64	8	32	336	6.77352667	1.21608667	1.78121333	0.115561719	0.234987949	4.93151333
546	CA5915	2006	0	0	0	0	0	24	34	0	34	0	21	101	9.96834	1.20334	2.15334	0.178911381	0.225754734	5.375
546	CA5915	2007	0	0	0	0	0	20	35	0	45	1	26	54	7.06305455	1.46153636	1.48251818	0.287100904	0.239762737	5.74347273
546	CA5915	2008	0	0	0	0	0	18	31	0	7	0	3	7	5.25	1	1	0.259259259	0.370806277	4.16666667
546	CA5915	2009	0	0	0	0	0	16	28	0	7	0	0	17	7.91666667	1.66666667	1.75	0.252555315	0.258237133	4.41666667
546	CA5915	2010	0	0	0	0	0	16	28	0	3	0	0	7	7.66666667	2.66666667	3.66666667	0.222222222	0.231481481	1
546	CA5915	2011	0	0	0	0	0	17	28	0	4	0	2	10	3.33333333	1.66666667	2.33333333	0	0.483333333	4.16666667
546	CA5915	2012	0	0	0	0	0	17	29	0	19	0	5	18	4.37142857	1.51428571	1.82857143	0.017857143	0.357312925	6.31428571
546	CA5915	2013	0	0	0	0	0	18	28	0	18	0	8	17	2.43703333	1.31853333	1.31853333	0.007407407	0.590493827	3.2889
546	CA5915	2014	0	0	0	0	0	20	34	0	10	0	4	8	2.275	1.05	1.225	0	0.59375	5.025
546	CA5915	2015									14	0	3	19	3.65278333	1.09721667	1.26388333	0	0.425099206	6.43055
546	CA5915	2016									14	0	0	33	3.5	1.48334	1.88334	0.05	0.3625	3.85
546	CA5915	2017									6	0	0	0	3	1	1.5	0	0.5	3.3
546	CA5915	2018
546	CA5915	2019
279	CH011	1991									7	0	2	0	2.45	1	1.5	0.1	0.575	5.35
279	CH011	1992									9	0	0	2	5.208325	1.5	1.75	0.1875	0.305555556	9.708325
279	CH011	1993	2	0.017674	0.227036	0.003861	0.003534	0	2	0	3	0	1	4	4	1	1.5	0	0.266666667	8
279	CH011	1994	2	0.01944	0.224551	0.003815	0.003602	0	101	0	4	0	0	0	2.5	1.5	2	0	0.472222222	7
279	CH011	1995	2	0.016446	0.22118	0.003782	0.002774	0	29	0	12	0	1	5	2.67856667	1.09523333	1.5	0.021428571	0.432142857	11.0119
279	CH011	1996	2	0.016084	0.21734	0.003751	0.002499	0	32	0	6	0	1	2	1.6	1	1.4	0	0.775	4.4
279	CH011	1997	2	0.012868	0.218585	0.00366	0.001734	0	5	0	5	0	0	5	2.875	1.75	2.25	0.291666667	0.375	6.25
279	CH011	1998	2	0.01269	0.217734	0.003541	0.00169	0	3	0	9	0	2	7	2.70833333	1.33333333	1.58333333	0.023809524	0.584722222	4.04166667
279	CH011	1999	2	0.012681	0.213393	0.00343	0.001683	0	27	0	14	0	3	8	2.65625	1.25	1.65625	0.15	0.507291667	4.75
279	CH011	2000	2	0.012533	0.214055	0.003342	0.001691	0	33	0	29	1	11	54	3.65555833	1.34166667	1.61389167	0.140654762	0.40587963	10.08055
279	CH011	2001	2	0.012182	0.212209	0.003339	0.001638	0	30	0	42	0	14	32	3.43367857	1.45238571	1.79252143	0.095842781	0.438808579	9.54422143
279	CH011	2002	3	0.048856	0.250597	0.004201	0.010958	0	30	0	28	2	2	44	3.04881	1.25	1.79167	0.173333333	0.454126984	10.90357
279	CH011	2003	3	0.048856	0.250597	0.004201	0.010958	0	39	0	44	0	12	165	2.92455789	1.12280526	1.5614	0.009502924	0.449619883	4.49210526
279	CH011	2004	3	0.036056	0.251309	0.004035	0.006928	0	37	0	38	0	11	119	3.48148148	1.2962963	1.82715926	0.102954145	0.359861846	3.61111111
279	CH011	2005	3	0.033666	0.25159	0.003736	0.006488	0	4	0	50	1	21	155	3.245332	1.11	1.573144	0.005	0.463871429	2.110192
279	CH011	2006	3	0.036928	0.248505	0.003783	0.007468	0	16	0	64	0	25	92	3.48039412	1.37500294	1.64215588	0.056678922	0.462234477	2.75245
279	CH011	2007	3	0.040276	0.247226	0.00374	0.008507	0	21	0	71	1	11	85	3.54907222	1.38888889	1.90648333	0.079958848	0.408618092	2.42592778
279	CH011	2008	3	0.036252	0.246877	0.003709	0.007438	0	5	0	152	3	42	385	4.05247959	1.30733878	1.93663673	0.125696469	0.324309335	2.96336327
279	CH011	2009	4	0.036054	0.247405	0.004591	0.007103	0	17	0	134	3	33	284	3.77983091	1.30480545	1.87255818	0.136554834	0.336451659	3.48640909
279	CH011	2010	4	0.032147	0.247399	0.004513	0.005796	0	26	0	244	3	95	477	3.95082958	1.43319718	1.99930845	0.183636915	0.34447884	3.50843662
279	CH011	2011	4	0.032532	0.247381	0.004309	0.005883	0	3	0	234	2	83	421	3.59138718	1.41378974	1.82920385	0.1690978	0.37149308	3.54905256
279	CH011	2012	4	0.031629	0.246622	0.004214	0.005716	0	14	0	202	0	44	312	3.77031892	1.45115676	2.0046	0.107974684	0.356944776	2.85546892
279	CH011	2013	4	0.032533	0.249123	0.004344	0.005769	0	25	0	222	3	49	309	3.61582821	1.33172564	2.00716923	0.088400488	0.369087174	2.55996026
279	CH011	2014	4	0.032371	0.249409	0.004314	0.005755	0	8	0	216	1	43	231	3.57932568	1.3383527	1.87648784	0.096858388	0.363701971	2.91449459
279	CH011	2015	4	0.032438	0.250299	0.004264	0.00576	0	16	0	204	0	39	200	3.21834483	1.27393448	1.74972759	0.069287767	0.404551115	2.84444138
279	CH011	2016	4	0.027494	0.250936	0.004262	0.00448	0	22	0	212	0	11	189	3.68087391	1.42195435	2.04248261	0.101303021	0.383915115	2.58669783
279	CH011	2017	4	0.027967	0.250955	0.004438	0.00457	0	18	0	136	0	7	94	3.59470606	1.36590606	1.98280303	0.084906205	0.446088349	2.96349091
279	CH011	2018	4	0.027993	0.250827	0.004635	0.004571	0	30	0	16	0	0	0	4.75	1.04166667	1.91666667	0	0.325892857	1.7639
279	CH011	2019	4	0.028597	0.25398	0.004585	0.004739	0	31	0
883	CH013	1980									1	0	0	0	1	1	1	0	1	3
883	CH013	1981
883	CH013	1982									5	0	1	0	2.5	1	1.25	0	0.5	6.5
883	CH013	1983									1	0	0	0	2	1	1	0	0.5	14
883	CH013	1984									4	0	2	0	2.75	1	1	0.0625	0.5	8.75
883	CH013	1985									3	0	1	0	2	1.33333333	1.33333333	0	0.5	6
883	CH013	1986									3	0	1	0	2.75	1	1.25	0	0.375	7.25
883	CH013	1987									7	0	1	0	2	1.33333333	1.5	0	0.611111111	2.5
883	CH013	1988									12	0	3	4	1.83334	1.23334	1.3	0	0.702777778	6.7
883	CH013	1989									19	0	5	0	1.86364	1	1.10454	0.009090909	0.605681818	8.82272
883	CH013	1990	1	0.000281	1	0	0	4	20	2	3	0	0	3	2.66666667	1.33333333	1.33333333	0.066666667	0.566666667	10.66666667
883	CH013	1991									9	0	2	0	2.56666	1.3	1.7	0.02	0.492222222	6.16666
883	CH013	1992									4	0	0	0	2.83333333	1.5	2.16666667	0	0.361111111	3
883	CH013	1993									4	0	2	5	2.5	1.25	1.25	0	0.4375	7.75
883	CH013	1994									2	0	0	4	3	2	2	0	0.333333333	3.5
883	CH013	1995									7	0	1	8	3.33334	1.4	2	0.05	0.327777778	7.8
883	CH013	1996									3	0	1	1	1.75	1.75	1.75	0	0.708333333	6
883	CH013	1997									6	0	1	3	2.3889	1.55556667	1.8889	0.083333333	0.509259259	6.05556667
883	CH013	1998									3	0	0	10	3.25	2	2	0	0.3625	3.75
883	CH013	1999									4	0	0	8	2	1.66666667	1.66666667	0.111111111	0.611111111	10.33333333
883	CH013	2000									10	0	2	23	2.7619	1.83333333	2.04763333	0	0.373015873	5.7857
883	CH013	2001									2	0	1	0	1	1	1	0	1	3.5
883	CH013	2002	1	0.003962	0.193133	0	0.000663	0	3	0	13	0	6	11	2.88095	2	2	0.066666667	0.46984127	14.57143333
883	CH013	2003	1	0.003962	0.193133	0	0.000663	0	0	0	14	0	5	10	3.19	1.72	1.95	0.086666667	0.4575	5.24
883	CH013	2004	1	0.003281	0.192771	0	0.0006	0	8	0	12	1	5	13	3.5	2	2	0.171296296	0.361111111	6.36111667
883	CH013	2005	1	0.003181	0.196794	0	0.000583	0	8	0	9	0	3	5	2.9	1.55	1.75	0.09	0.4375	4.9
883	CH013	2006	1	0.003163	0.193582	0	0.000549	0	3	0	4	0	2	5	2.83333333	2	2	0.283333333	0.538888889	3.66666667
883	CH013	2007	1	0.003122	0.192603	0	0.000499	0	6	0
883	CH013	2008	1	0.002908	0.193023	0	0.000485	0	0	0
883	CH013	2009	1	0.002821	0.193069	0	0.000479	0	5	0
883	CH013	2010	1	0.002819	0.193228	0	0.000505	0	6	0	9	0	3	30	2.5	1	2	0	0.666666667	1.5
883	CH013	2011	1	0.002792	0.193358	0	0.000496	0	0	0	2	0	1	1	2	1	1	0	1	2
883	CH013	2012									6	0	0	34	1.8	1	1.8	0	0.7	3
883	CH013	2013									3	0	0	32	4	2	4	0	0.25	1
883	CH013	2014
883	CH013	2015									1	0	0	5	3	1	3	0	0.333333333	2
883	CH013	2016									3	0	0	6	3	1	2.6667	0	0.361111111	1
883	CH013	2017
883	CH013	2018
883	CH013	2019
320	CH021	1981									2	0	0	0	1	1	1	0	1	1.5
320	CH021	1982									7	0	1	1	1	1	1	0	1	3.5714
320	CH021	1983									7	0	1	0	1.5	1	1.5	0	0.75	3
320	CH021	1984									6	1	1	0	1.5	1	1.5	0	0.75	2.625
320	CH021	1985									14	2	5	8	1.75	1	1.5	0	0.708333333	3.70835
320	CH021	1986									7	1	0	0	1.8	1	1	0	0.8	2.9
320	CH021	1987									5	0	1	0	2	1	1	0	0.75	3.22223333
320	CH021	1988									5	1	1	1	1.25	1	1	0	1	2.375
320	CH021	1989									9	2	4	0	1.583325	1	1.25	0.111111111	0.861111111	3
320	CH021	1990	23	0.187654	0.358573	0.003444	0.029888	0	1	67	9	1	3	1	1.8889	1	1.44443333	0.166666667	0.648148148	2.55553333
320	CH021	1991									3	1	0	0	2	1	1.25	0	0.666666667	1.25
320	CH021	1992									12	0	1	0	2.46666	1	1.6	0.1	0.535555556	3.18666
320	CH021	1993									9	2	1	5	1.75	1	1.25	0	0.75	2.15
320	CH021	1994									11	2	0	5	2.5	1.21428571	1.64285714	0.071428571	0.502380952	3.16667143
320	CH021	1995									13	0	3	24	2.25	1.16666667	1.75	0	0.569444444	5.39285
320	CH021	1996									8	0	0	5	2.4	1	1.2	0	0.516666667	4.33334
320	CH021	1997									20	0	1	4	1.72222222	1	1.11111111	0.046296296	0.753527337	3.10581111
320	CH021	1998									33	0	1	70	2.1457375	1	1.13235	0.003676471	0.627932423	5.2678625
320	CH021	1999									49	1	1	56	3.00222	1.23333333	1.71555333	0.016666667	0.483338624	6.00666667
320	CH021	2000									35	1	3	22	2.70265	1.08333333	1.73011667	0	0.438777658	3.58049167
320	CH021	2001									40	1	14	31	2.46783684	1.13157895	1.65789474	0.026315789	0.578285993	3.97535789
320	CH021	2002									33	2	5	31	2.9925625	1.02083125	1.50074375	0.013020833	0.515128968	4.7381
320	CH021	2003									48	1	12	43	3.06110952	1.17619048	2.05872857	0.008730159	0.423333333	4.76587143
320	CH021	2004									36	4	12	29	2.69699286	1.125	1.82142857	0.077380952	0.494954649	3.23384286
320	CH021	2005									48	3	14	45	2.68840435	1.03985217	1.50362174	0.02173913	0.518417874	2.32608696
320	CH021	2006									58	2	19	43	3.295332	1.199996	2.011336	0.012222222	0.486536427	2.44334
320	CH021	2007									81	0	15	160	4.66607143	1.39226071	2.59583571	0.019285714	0.350541383	2.05178929
320	CH021	2008									89	1	15	169	4.3078125	1.15364375	2.70074063	0.033370536	0.357743469	2.287575
320	CH021	2009	2	0.00923	0.222165	0.000203	0.001388	0	17	0	63	0	8	95	4.28790323	1.19086129	2.41962581	0.093533666	0.359576933	2.69085806
320	CH021	2010	2	0.00889	0.222453	0.000201	0.001285	0	26	0	51	0	4	79	5.33680417	1.3888875	3.10069167	0.045385401	0.340269511	2.90277917
320	CH021	2011	2	0.009012	0.223097	0.000199	0.001302	0	3	0	104	1	20	66	4.15928571	1.20476286	2.43476286	0.041685563	0.390481293	3.36642857
320	CH021	2012	2	0.008449	0.218563	0.000165	0.001242	0	14	0	77	0	14	39	3.70346944	1.16666667	2.05439722	0.072222222	0.334366733	2.59815
320	CH021	2013	2	0.008648	0.219928	0.000165	0.001253	0	25	0	91	0	20	65	3.47088378	1.16216216	2.28018108	0.039076577	0.37708582	2.21335135
320	CH021	2014	2	0.008628	0.220596	0.000166	0.001251	0	8	0	72	0	12	14	3.71559355	1.1526871	2.02150323	0.060673323	0.359714542	2.46989355
320	CH021	2015	2	0.008634	0.221108	0.000163	0.001252	0	16	0	81	0	18	36	3.23345862	1.07245517	1.98793103	0.068127395	0.394745484	2.41707931
320	CH021	2016	2	0.008461	0.22161	0.00015	0.001186	0	22	0	129	0	28	41	4.12169355	1.27773871	2.2227	0.060744542	0.335182594	2.9296871
320	CH021	2017	2	0.008552	0.2211	0.000155	0.001201	0	18	0	112	0	11	3	4.34501071	1.22534286	2.32299286	0.070929963	0.330073052	2.66631429
320	CH021	2018	2	0.008609	0.220991	0.000168	0.001206	0	30	0	21	0	0	1	5.75	1.15	2.23333	0.02	0.287678571	3.1
320	CH021	2019	2	0.008832	0.223852	0.000181	0.001246	0	31	0
526	CH022	1980
526	CH022	1981									1	0	0	0	3	2	2	0	0.333333333	11
526	CH022	1982									8	0	1	1	2.33333333	1.66666667	2	0	0.555555556	9.55556667
526	CH022	1983									16	1	1	0	1.69445	1	1.47221667	0	0.743055556	14
526	CH022	1984									12	0	0	1	3.13888333	1.16666667	2.13888333	0	0.412962963	8.52778333
526	CH022	1985									15	0	1	0	2.9375	1.275	1.7125	0	0.501041667	10.51875
526	CH022	1986									17	0	1	0	2.68181818	1.18181818	1.89393636	0	0.487878788	9.86363636
526	CH022	1987	0	0	0	0	0	18	21	0	34	0	5	9	2.70222	1.37778	1.76222	0.044444444	0.491296296	9.23333333
526	CH022	1988	0	0	0	0	0	18	17	0	43	5	10	0	2.28095	1.28809286	1.67380714	0	0.588888889	7.76963571
526	CH022	1989	0	0	0	0	0	17	18	0	38	1	10	3	2.74222667	1.17444667	1.63	0	0.47952381	8.04222667
526	CH022	1990	15	0.146079	0.354799	0.000975	0.023736	0	1	39	42	1	16	3	2.69285714	1.36667143	1.92619286	0.1	0.515804989	8.64999286
526	CH022	1991									38	2	20	2	2.5833375	1.24999375	1.7291625	0.09375	0.549131944	9.54166875
526	CH022	1992									20	1	8	2	3.17423636	1.36363636	1.92423636	0.070707071	0.449494949	10.17423636
526	CH022	1993	0	0	0	0	0	10	15	0	40	2	1	15	2.33333333	1.125	1.402775	0.12962963	0.604166667	8.71805833
526	CH022	1994	0	0	0	0	0	10	14	0	30	2	3	14	2.90151818	1.22727273	1.63636364	0.056186869	0.444949495	9.70455455
526	CH022	1995	0	0	0	0	0	9	11	0	40	0	6	39	2.45454545	1.22727273	1.43939091	0.082386364	0.568813131	10.03461818
526	CH022	1996	0	0	0	0	0	9	13	0	16	1	1	11	2.03571429	1.14285714	1.39285714	0.071428571	0.636904762	8.52381429
526	CH022	1997	0	0	0	0	0	9	17	0	12	0	4	10	3.1458375	1.4375	2.0208375	0.059027778	0.490277778	4.5625
526	CH022	1998	0	0	0	0	0	9	12	0	12	0	2	20	2.88888889	1.5	1.77777778	0.037037037	0.560185185	10.11111111
526	CH022	1999	0	0	0	0	0	8	7	0	17	0	4	16	3.53125	1.5729125	2.0416625	0.0578125	0.3984375	8.21875
526	CH022	2000	0	0	0	0	0	7	17	0	11	1	2	7	3.35714286	1.78571429	2.64285714	0.096428571	0.475	7.66667143
526	CH022	2001	1	0.004367	0.191853	0	0.00074	0	8	0	45	0	9	47	3.01731429	1.31462143	1.77211429	0.181660998	0.448966708	9.88791429
526	CH022	2002	1	0.003962	0.193133	0	0.000663	0	3	0	26	0	10	23	3.88311818	1.43506364	2.5736	0.187461348	0.291341991	9.71860909
526	CH022	2003	1	0.003962	0.193133	0	0.000663	0	0	0	29	2	14	31	3.04166667	1.31944167	2.13889167	0.141898148	0.418981481	6.76388333
526	CH022	2004	1	0.003281	0.192771	0	0.0006	0	8	0	35	2	11	40	3.10256154	1.14743846	1.88461538	0.283440171	0.441666667	4.12179231
526	CH022	2005	1	0.003181	0.196794	0	0.000583	0	8	0	42	1	20	38	3.13426111	1.22453889	1.85185	0.204411765	0.432523148	4.25462778
526	CH022	2006	1	0.003163	0.193582	0	0.000549	0	3	0	23	1	10	18	3.10909091	1.25454545	1.97272727	0.161	0.415887446	2.89090909
526	CH022	2007	1	0.003122	0.192603	0	0.000499	0	6	0	19	0	8	26	4.38888889	1.64815556	2.79628889	0.131481481	0.378439153	3.72222222
526	CH022	2008	1	0.002908	0.193023	0	0.000485	0	0	0	22	0	7	37	3.58571429	1.33332857	2.60952857	0.121031746	0.393650794	3.60952857
526	CH022	2009	1	0.002821	0.193069	0	0.000479	0	5	0	18	0	3	20	2.625	1.4375	2.25	0.083333333	0.489583333	2.5416625
526	CH022	2010	1	0.002819	0.193228	0	0.000505	0	6	0	10	0	1	3	3	1.66666667	2.61111667	0.04	0.455555556	3.11111667
526	CH022	2011	1	0.002792	0.193358	0	0.000496	0	0	0	24	1	6	17	2.55555	1.27778333	2.3426	0.169444444	0.506018519	4.87036667
526	CH022	2012	1	0.002728	0.192867	0	0.000484	0	2	0	14	0	3	3	3	1.25	2.1	0.327256944	0.482638889	3.03334
526	CH022	2013	1	0.002791	0.193197	0	0.000492	0	3	0	27	1	5	3	5.25	1.34444444	3.15	0.089292498	0.240250644	2.96111111
526	CH022	2014	1	0.002787	0.193667	0	0.000492	0	7	0	14	0	5	7	2.90625	1.3541625	2.1354125	0.076190476	0.505034722	4.6145875
526	CH022	2015	1	0.002787	0.193981	0	0.000492	0	3	0	15	0	7	1	2.67778	1.22222	2.25556	0.074074074	0.435	2.8
526	CH022	2016	1	0.002849	0.194391	0	0.000526	0	5	0	17	0	7	3	2.66666667	1.28333333	1.95	0.263888889	0.558055556	2.3
526	CH022	2017	1	0.002876	0.194184	0	0.000531	0	4	0	5	0	0	1	6.33335	1.25	3.16665	0	0.244444444	2.33335
526	CH022	2018	1	0.002893	0.193664	0	0.000534	0	1	0
526	CH022	2019	1	0.002905	0.195761	0	0.000532	0	3	0
380	CH023	1980
380	CH023	1981	0	0	0	0	0	49	51	0	4	0	2	0	1	1	1	1	1	11.75
380	CH023	1982	0	0	0	0	0	49	50	0
380	CH023	1983	0	0	0	0	0	50	49	0	11	0	0	2	3.45835	1.0625	2.375	0.236111111	0.444791667	15.47915
380	CH023	1984	0	0	0	0	0.002441	50	50	0	8	0	2	0	3.33335	1.41665	2.75	0	0.440277778	10.66665
380	CH023	1985	0	0	0	0	0	51	51	0	3	0	2	0	2.25	1.25	2	0.5	0.645833333	8.75
380	CH023	1986	0	0	0	0	0	49	52	0	7	0	1	0	4.75	1.5	3.08335	0.145833333	0.291666667	19.08335
380	CH023	1987	0	0	0	0	0	49	51	0	6	0	0	1	1.55556667	1	1.3889	0.222222222	0.722222222	9.83333333
380	CH023	1988	0	0	0	0	0	49	49	0	3	0	1	1	2.75	1.25	2	0	0.395833333	6.75
380	CH023	1989	0	0	0	0	0	49	48	0	5	1	2	1	2.5	1.25	2.5	0.25	0.4375	20.16665
380	CH023	1990	22	0.236595	0.362658	0.000549	0.03797	0	1	95	7	0	4	0	2.70835	1.125	2.20835	0.3125	0.451388889	13.75
380	CH023	1991									10	1	5	0	2.708325	1.083325	2.208325	0.25	0.486111111	14.25
380	CH023	1992									5	0	3	1	4	2.22223333	3.66666667	0	0.261111111	17.55556667
380	CH023	1993	0	0	0	0	0	34	39	0	4	0	2	1	2.5	1.83333333	2.5	0	0.416666667	23.66666667
380	CH023	1994	0	0	0	0	0	33	35	0	4	0	2	19	4	2	3.66665	0	0.25	21.5
380	CH023	1995	1	0.051664	0.214286	0	0.015515	0	26	0	5	0	1	12	4.66666667	2.22223333	3.33333333	0	0.242063492	18.1111
380	CH023	1996	1	0.060846	0.230479	0	0.017582	0	3	0	11	0	0	19	4.4	2.11666	3.58334	0	0.347142857	10.76666
380	CH023	1997	1	0.064231	0.236842	0	0.017093	0	6	0	9	0	2	19	3.05	1.3	2.3	0	0.528472222	11.15
380	CH023	1998	1	0.063355	0.234358	0	0.016317	0	4	0	14	0	9	13	4.13334	1.56666	3.2	0.053571428	0.472222222	8.76666
380	CH023	1999	3	0.074476	0.233627	0.006988	0.018162	0	44	0	29	1	6	25	3.3	1.54545455	2.52121818	0.06969697	0.414141414	5.99090909
380	CH023	2000	4	0.076594	0.238739	0.00688	0.018055	0	11	1	16	0	4	10	2.0416625	1.2291625	1.75	0	0.675	6.8541625
380	CH023	2001	4	0.07872	0.239737	0.002002	0.018361	0	22	1	14	0	3	29	3.875	1.53125	2.40625	0.072916667	0.32202381	8.65625
380	CH023	2002	5	0.07856	0.256306	0.002169	0.017389	0	35	3	28	0	3	32	4.7004	1.5456375	2.5257875	0.071031746	0.332104701	7.70435
380	CH023	2003	5	0.07856	0.256306	0.002169	0.017389	0	31	3	20	0	5	2	3.19642857	1.38095714	2.19642857	0.027380952	0.423115079	5.29167143
380	CH023	2004	5	0.056749	0.255903	0.001906	0.010848	0	12	3	33	0	16	32	4.19642857	1.41071429	2.73214286	0.038293651	0.392346939	4.85
380	CH023	2005	6	0.059749	0.257225	0.002392	0.010535	0	25	6	42	0	17	53	3.63020625	1.56145625	2.75416875	0.051388889	0.375484871	4.7296875
380	CH023	2006	6	0.062023	0.253216	0.002324	0.011329	0	24	6	28	0	11	27	4.09615385	1.50640769	2.89103077	0.017948718	0.382799145	2.41666154
380	CH023	2007	6	0.067477	0.254603	0.00268	0.012918	0	5	6	30	0	9	32	3.67307692	1.46153846	2.50641538	0.117710761	0.422820929	3.16026154
380	CH023	2008	6	0.060677	0.253358	0.00258	0.011446	0	23	6	33	1	11	27	4.2451	1.38235294	2.65686471	0.080573593	0.423963373	3.27451176
380	CH023	2009	6	0.058857	0.254599	0.002844	0.010903	0	11	6	41	0	7	48	4.56979375	1.703125	3.015625	0.113839286	0.331150794	3.69479375
380	CH023	2010	6	0.053937	0.254308	0.002826	0.009214	0	23	6	43	0	13	46	4.35104375	1.4947875	2.7260375	0.043675595	0.355239621	4.428125
380	CH023	2011	6	0.054842	0.256024	0.00283	0.009362	0	19	6	35	0	12	18	3.24486923	1.57436154	2.51153846	0.064499389	0.579717505	3.09102308
380	CH023	2012	6	0.053721	0.255245	0.002793	0.009179	0	14	6	25	0	5	22	4.76852222	2.03241111	4.03241111	0.1497151	0.499074074	2.02777778
380	CH023	2013	6	0.055167	0.256164	0.002617	0.009266	0	13	6	29	0	5	12	3.06481111	1.61111111	2.31482222	0.090520282	0.4920194	3.47222222
380	CH023	2014	6	0.054971	0.256847	0.002638	0.009249	0	8	6	31	0	8	15	4.32142857	1.58928571	3.20237857	0.058829365	0.358333333	3.59285714
380	CH023	2015	6	0.055045	0.258323	0.002605	0.009255	0	16	6	32	0	8	14	3.88562353	1.76470588	2.91503529	0.086414566	0.399727669	3.21475294
380	CH023	2016	6	0.05015	0.258023	0.002383	0.007797	0	20	6	29	0	5	24	3.11	1.28333	2.3	0.038888889	0.419055556	2.76667
380	CH023	2017	6	0.050882	0.257516	0.002493	0.007929	0	22	6	11	0	1	4	2.85714286	1.42857143	2.33332857	0.053571429	0.473214286	2.57142857
380	CH023	2018	6	0.050281	0.256775	0.002244	0.007869	0	14	6
380	CH023	2019	6	0.051753	0.260579	0.002213	0.008161	0	31	6
118	CH031	1980									43	2	15	3	2.45526316	1.13157895	1.80263158	0.003508772	0.53245614	11.43947368
118	CH031	1981									67	9	21	37	2.72753913	1.12463913	1.69638261	0	0.476207729	9.05000435
118	CH031	1982									60	2	18	6	2.37028696	1.08695652	1.6615913	0	0.528985507	9.14855217
118	CH031	1983									70	3	6	13	2.82142381	1.24602857	2.01984286	0.015873016	0.478373016	9.74062381
118	CH031	1984									31	0	5	3	2.92222	1.21111333	2.2	0.007407407	0.479074074	9.95
118	CH031	1985									39	1	16	14	2.98863182	1.125	2.07954545	0.018181818	0.437941919	10.74242273
118	CH031	1986									25	1	8	0	3.10588235	1.42352941	2.1	0.038235294	0.405882353	7.72941176
118	CH031	1987									35	3	11	4	2.8193	1.16842105	1.98947368	0.013157895	0.481578947	8.10526316
118	CH031	1988									46	0	17	13	3.4725	1.395	2.3825	0.027083333	0.418809524	11.235
118	CH031	1989									29	2	12	1	2.36802857	1.24931429	2.03469286	0	0.5912253	8.75782143
118	CH031	1990	23	0.258793	0.383021	0.001877	0.041698	0	1	95	26	1	8	0	2.61111333	1.28888667	2.17777333	0	0.488333333	8.88888667
118	CH031	1991									29	2	6	5	3.53921765	1.49019412	2.66667059	0.030695612	0.373179272	9.49999412
118	CH031	1992									17	0	3	1	2.81667	1.42	2.41667	0	0.420555556	10.12
118	CH031	1993									12	0	6	4	2.51852222	1.40741111	2.24074444	0.013888889	0.514506173	8
118	CH031	1994									6	1	3	7	3.25	1.75	2.625	0	0.3375	6
118	CH031	1995									9	1	2	2	3	1.4	1.86666	0	0.495833333	19.53334
118	CH031	1996									10	0	3	17	5.40475714	2.04761429	3.21428571	0.043253968	0.330603523	15.02381429
118	CH031	1997									6	0	3	3	3.25	1.5	2.75	0	0.341666667	12.25
118	CH031	1998									4	0	0	6	3.5	1.16665	2.16665	0	0.375	14.66665
118	CH031	1999									7	0	0	18	3.13334	1.93334	2.73334	0	0.451111111	10.46666
118	CH031	2000									18	0	3	21	4.98	1.91	3.26	0.033333333	0.260388889	18.62667
118	CH031	2001									19	0	1	40	5.53518889	2.32222222	3.57963333	0.087846721	0.255177436	21.43703333
118	CH031	2002									33	0	8	65	5.19443889	2.34259444	3.71296111	0.098159171	0.23252866	16.15740556
118	CH031	2003									41	1	17	107	5.63137059	2.34607647	3.86667059	0.078349673	0.228542781	10.92156471
118	CH031	2004									63	0	27	155	6.36282308	2.30448462	3.75897692	0.098649267	0.183583257	5.61025769
118	CH031	2005	7	0.041825	0.243003	0.003637	0.005237	0	25	9	85	0	36	282	6.55308519	2.09721852	3.52767037	0.124580495	0.235328723	7.00843704
118	CH031	2006	6	0.041246	0.239897	0.000581	0.005588	0	24	9	96	1	30	226	6.43491818	2.27987273	3.86644545	0.133753704	0.209653376	5.79199091
118	CH031	2007	6	0.042391	0.240552	0.000633	0.006023	0	5	9	66	0	20	95	5.05143929	2.189625	3.22873571	0.152084514	0.25222433	5.86777143
118	CH031	2008	6	0.038391	0.239469	0.00061	0.005318	0	23	9	151	3	80	449	6.14041795	2.46178462	3.60665641	0.207879158	0.21023976	4.25717692
118	CH031	2009	6	0.037164	0.239933	0.000591	0.005038	0	11	9	62	0	25	85	5.43675385	2.21068462	3.32093846	0.181492928	0.222814917	5.7547
118	CH031	2010	6	0.03555	0.240991	0.00062	0.004392	0	23	9	50	0	10	126	6.71458	2.37083	3.825005	0.079236556	0.182129924	6.537505
118	CH031	2011	6	0.036099	0.242996	0.000611	0.004468	0	19	9	49	0	16	68	6.64977619	2.54761905	3.89160476	0.092136299	0.19652475	5.86995238
118	CH031	2012	6	0.035194	0.241322	0.000578	0.004355	0	14	9	67	0	24	72	6.775	2.31136364	3.62651364	0.165807221	0.225869028	5.41742273
118	CH031	2013	6	0.036113	0.242459	0.000579	0.004392	0	13	9	38	0	4	21	5.60392353	2.01764706	3.07647059	0.187688863	0.245308123	6.83627647
118	CH031	2014	6	0.036012	0.242948	0.000583	0.004384	0	8	9	42	0	7	33	7.21111333	2.40554667	3.81112	0.149575856	0.185340555	5.58834
118	CH031	2015	6	0.036051	0.24403	0.000562	0.004387	0	16	9	24	0	8	11	6.80926667	2.37777778	3.36111111	0.206114333	0.182167616	6.68517778
118	CH031	2016	6	0.035096	0.242607	0.000502	0.003908	0	20	9	8	0	4	7	6.35715	2.14285	3.92855	0.107993197	0.182823129	2.85715
118	CH031	2017	6	0.035263	0.241718	0.000484	0.003972	0	22	9	3	0	0	0	4.6667	1.3333	3.6667	0.130952381	0.242063492	1.6667
118	CH031	2018	6	0.035457	0.241863	0.000517	0.003982	0	14	9
118	CH031	2019	6	0.036423	0.244941	0.000531	0.004137	0	31	9
123	CH032	1980									90	2	29	5	2.72314722	1.17337778	1.7169	0	0.485697751	6.45995278
123	CH032	1981									107	5	32	5	2.34063261	1.19591087	1.6790913	0.003623188	0.554809351	6.60973261
123	CH032	1982									93	2	20	5	2.19137619	1.08531667	1.53805952	0.005952381	0.57540885	6.65436429
123	CH032	1983									124	1	18	33	2.59108222	1.19947333	1.79833333	0.008179012	0.493651675	9.12716667
123	CH032	1984									103	4	18	9	2.54753571	1.1359119	1.8036	0	0.51340514	9.49036667
123	CH032	1985									107	1	24	8	2.58673265	1.26938776	1.92210612	0.001360544	0.483673469	8.28877551
123	CH032	1986									88	4	26	7	2.47249268	1.22371463	1.85636829	0.004742547	0.510140018	7.15026829
123	CH032	1987									99	6	30	11	2.90882157	1.27941176	2.04215686	0.001633987	0.476132898	7.29117451
123	CH032	1988									104	7	24	1	2.83100213	1.36474255	2.02988511	0.006898775	0.467718216	9.31514894
123	CH032	1989									95	8	41	5	2.82698718	1.44334103	2.13253846	0.026139601	0.516147014	10.29145385
123	CH032	1990	34	0.370004	0.387424	0.0047	0.060511	0	1	177	78	6	34	16	2.64516129	1.28709677	2.01451613	0.033064516	0.502329749	9.76504839
123	CH032	1991									64	2	17	6	3.31190571	1.41666857	2.27857429	0.015017007	0.384183673	9.02142571
123	CH032	1992									54	5	13	22	3.03205	1.50091538	2.29944615	0.016666667	0.390626635	10.07371923
123	CH032	1993									37	4	16	6	2.68	1.373332	2.08	0.04	0.467047619	9.88
123	CH032	1994									34	1	9	26	2.86842105	1.68640526	2.25219474	0.060964912	0.437390351	8.0307
123	CH032	1995									38	3	4	23	3.06944444	1.66203889	2.375	0.025	0.468904321	10.96759444
123	CH032	1996									28	1	4	49	3.42262143	1.58333571	2.34523571	0.048402256	0.461440058	13.09523571
123	CH032	1997									33	0	7	49	3.315005	1.55667	2.33667	0.028567251	0.475861111	7.808335
123	CH032	1998									47	1	11	110	4.76282308	2.17307692	3.20512692	0.059583685	0.324389499	10.43589615
123	CH032	1999	5	0.09359	0.251314	0.006324	0.021781	0	44	1	51	1	13	131	4.04347826	1.82246087	2.90579565	0.10005176	0.36134403	10.83695217
123	CH032	2000	7	0.102021	0.263682	0.006425	0.022735	0	11	4	46	2	10	66	4.433332	1.932	2.844	0.12284127	0.304453968	11.917332
123	CH032	2001	7	0.105985	0.263538	0.004704	0.023217	0	22	4	75	0	26	146	3.79509706	1.89453824	2.59657059	0.103685808	0.361503601	13.25532647
123	CH032	2002	8	0.105345	0.269461	0.003875	0.022178	0	35	8	80	2	26	144	4.81869	1.9064275	2.944645	0.103799753	0.286377835	10.56494
123	CH032	2003	8	0.105345	0.269461	0.003875	0.022178	0	31	8	120	1	49	347	4.57894444	1.99423333	3.00656444	0.120225456	0.289344062	9.56988889
123	CH032	2004	8	0.077027	0.269015	0.00361	0.01376	0	12	8	168	2	90	393	5.27007736	1.97662642	3.11121132	0.083304609	0.265489609	5.86221887
123	CH032	2005	10	0.084347	0.270311	0.004487	0.013601	0	25	15	158	1	69	294	5.64057647	2.10634314	3.2639451	0.115740351	0.273464093	4.75977843
123	CH032	2006	10	0.088779	0.265436	0.004115	0.015162	0	24	15	154	1	51	190	5.23140204	2.17439184	3.23904898	0.093145873	0.261185375	4.29588776
123	CH032	2007	10	0.094743	0.264861	0.003805	0.017135	0	5	15	115	1	33	174	5.08851087	2.20678043	3.23524565	0.111466241	0.263885129	4.87551739
123	CH032	2008	10	0.085084	0.262991	0.003667	0.015052	0	23	15	122	0	39	163	5.56233902	2.28577073	3.47180488	0.134431129	0.232169633	5.44314878
123	CH032	2009	10	0.081855	0.263838	0.003614	0.014244	0	11	15	120	0	22	131	4.82004884	2.03798605	3.0098	0.174896948	0.284056652	4.94268837
123	CH032	2010	10	0.075697	0.264361	0.003604	0.011995	0	23	15	98	0	18	205	5.8070525	1.9966375	3.36741	0.162553075	0.233657785	5.618215
123	CH032	2011	10	0.076931	0.266291	0.003484	0.012199	0	19	15	83	0	17	101	5.67999714	2.17333429	3.20476	0.133367347	0.24981496	5.20476286
123	CH032	2012	10	0.074933	0.265616	0.003298	0.011878	0	14	15	108	1	33	121	6.00823571	2.22715476	3.27963095	0.157449396	0.23228821	5.97208571
123	CH032	2013	10	0.076826	0.267252	0.003367	0.011945	0	13	15	80	0	11	90	5.81451613	2.01935806	3.23332903	0.184608565	0.219913226	5.93494839
123	CH032	2014	10	0.076531	0.267766	0.003353	0.011919	0	8	15	102	2	13	80	5.85325122	2.21393659	3.40145122	0.175983787	0.220291823	4.59044634
123	CH032	2015	10	0.076644	0.2698	0.003311	0.011928	0	16	15	75	0	3	57	6.44803226	2.15053871	3.44981935	0.160575483	0.227947891	4.18010323
123	CH032	2016	10	0.070468	0.269437	0.003301	0.009945	0	20	15	21	0	0	16	4.6736	2.42361667	3.5	0.034722222	0.2375	3.47223333
123	CH032	2017	10	0.071464	0.269126	0.003497	0.010138	0	22	15	17	0	1	7	5.166675	2.333325	3.716675	0.047802198	0.25787037	2.075
123	CH032	2018	10	0.071602	0.268985	0.003676	0.010148	0	14	15	3	0	1	0	2.6667	1.6667	2	0.083333333	0.527777778	4.3333
123	CH032	2019	10	0.073436	0.273364	0.003838	0.010526	0	31	15
142	CH033	1980									20	1	7	1	2.47222222	1.22222222	1.94444444	0	0.641666667	4.91666667
142	CH033	1981									13	1	1	2	2.8541625	1.125	2.0208375	0	0.454861111	4.125
142	CH033	1982									25	3	5	0	2.027775	1.04166667	1.63194167	0	0.633101852	8.73610833
142	CH033	1983									36	0	8	1	2.00444667	1.02222	1.64888667	0	0.652407407	6.72555333
142	CH033	1984									42	0	10	2	1.77083125	1.17291875	1.6375	0.03125	0.677951389	6.1234375
142	CH033	1985									29	0	5	4	2.16666667	1.18749167	1.61805833	0	0.583564815	5.45139167
142	CH033	1986									35	2	9	8	1.72221905	1.01587143	1.28571429	0	0.736772487	3.9246
142	CH033	1987									39	2	7	2	2.39130435	1.2029	1.65217391	0	0.570134576	4.03623478
142	CH033	1988									49	0	14	6	1.89487308	1.15641154	1.42371923	0	0.681730769	4.51346154
142	CH033	1989									31	0	14	2	2.26960588	1.27451176	1.70588235	0	0.577941176	7.03431176
142	CH033	1990	33	0.233797	0.393814	0.023285	0.036332	0	1	81	65	4	21	12	1.91783077	1.10256538	1.52563846	0	0.666938617	6.24592308
142	CH033	1991									38	1	14	4	2.40625	1.14583125	1.8208375	0	0.553732639	8.4791625
142	CH033	1992									38	1	7	4	2.75789474	1.23684211	1.88421053	0.003759398	0.567982456	7.15482105
142	CH033	1993									37	0	8	5	2.93690556	1.25661111	1.90026111	0	0.488249559	4.94166667
142	CH033	1994									38	0	8	14	2.00175263	1	1.2807	0	0.696491228	4.49298421
142	CH033	1995									29	0	4	22	2.83035625	1.25	1.83035625	0.019345238	0.622395833	5.9486625
142	CH033	1996									57	2	9	62	2.78394815	1.36172963	1.96172593	0.00462963	0.618995387	7.0320963
142	CH033	1997									99	0	21	44	2.61227813	1.29947813	1.68958438	0.002604167	0.543732019	5.41927188
142	CH033	1998									87	0	22	47	2.71012188	1.34672813	1.78348438	0.009101382	0.588541667	4.91064063
142	CH033	1999									84	1	29	90	2.90226774	1.28590645	1.94815806	0.006746032	0.538370456	5.21217419
142	CH033	2000	3	0.087907	0.251185	0.001718	0.020693	0	11	1	84	4	36	70	3.28759535	1.43100698	2.10891395	0.02604207	0.483027255	6.61007907
142	CH033	2001	3	0.08962	0.252814	0.001433	0.020783	0	22	1	130	0	56	97	2.685166	1.233332	1.791332	0.017236111	0.501044444	5.771168
142	CH033	2002	5	0.09457	0.269231	0.005856	0.021457	0	35	3	130	4	54	90	2.91887547	1.27369811	1.82076415	0.033211722	0.485038934	5.70146415
142	CH033	2003	5	0.09457	0.269231	0.005856	0.021457	0	31	3	106	0	35	80	2.946675	1.29198125	2.0628125	0.025827423	0.481350584	4.85494167
142	CH033	2004	5	0.076407	0.270314	0.005677	0.017036	0	12	3	95	1	33	137	3.91590851	1.62416383	2.49716383	0.059916322	0.389523448	5.12269574
142	CH033	2005	6	0.080441	0.271963	0.006859	0.016884	0	25	6	108	2	32	154	3.55238269	1.45265577	2.33709038	0.039048839	0.412359486	2.89779808
142	CH033	2006	6	0.080465	0.267525	0.006035	0.01661	0	24	6	113	3	41	110	3.58690577	1.52486538	2.351925	0.053088751	0.439690807	3.02458846
142	CH033	2007	6	0.080552	0.2668	0.005602	0.01614	0	5	6	118	2	33	177	3.48660714	1.20386786	2.10267857	0.045386905	0.386945862	2.9232125
142	CH033	2008	6	0.075433	0.266196	0.005577	0.015719	0	23	6	153	4	35	227	3.87857067	1.37546133	2.07946133	0.038703704	0.363296296	4.09098267
142	CH033	2009	7	0.074617	0.267123	0.007379	0.015452	0	11	6	161	2	29	206	5.326975	1.52291579	2.28716974	0.067746449	0.281315187	3.39166711
142	CH033	2010	7	0.072438	0.268339	0.007358	0.015076	0	23	6	164	1	32	220	4.02546441	1.4036322	2.05260847	0.05874277	0.317064301	4.23841864
142	CH033	2011	7	0.073651	0.270528	0.007431	0.015244	0	19	6	224	3	84	200	3.80810241	1.32320241	1.98662289	0.084676498	0.331342846	3.47427349
142	CH033	2012	6	0.069113	0.262905	0.005248	0.01461	0	14	6	284	0	96	216	4.02217241	1.32494943	2.08010115	0.081627556	0.322670217	3.51162069
142	CH033	2013	6	0.070321	0.264104	0.005166	0.014643	0	13	6	248	1	103	158	4.28334783	1.30182391	2.09822609	0.084450196	0.293786304	3.74336087
142	CH033	2014	6	0.070199	0.265075	0.005212	0.014631	0	8	6	236	0	67	312	4.52211515	1.38164949	2.06545152	0.052919406	0.302182048	3.52747879
142	CH033	2015	6	0.070228	0.265358	0.005019	0.014633	0	16	6	328	0	98	526	4.76070833	1.42691458	2.22650313	0.058625808	0.268614706	3.19361563
142	CH033	2016	6	0.069745	0.265697	0.00458	0.014648	0	20	6	274	0	66	369	4.31896269	1.41260299	2.07981343	0.068204174	0.305607787	3.24646119
142	CH033	2017	6	0.070115	0.264785	0.004625	0.014734	0	22	6	126	0	11	111	4.32602955	1.41212045	2.23571136	0.087882653	0.305027872	3.27866136
142	CH033	2018	6	0.070393	0.26522	0.00488	0.01479	0	14	6	14	0	0	0	4.83333333	1.5	3.08333333	0.118055556	0.251587302	3.08333333
142	CH033	2019	6	0.072169	0.269585	0.005275	0.015125	0	31	6
26	CH040	1980									26	2	5	4	1.87948462	1.07692308	1.24359231	0	0.652136752	3.3359
26	CH040	1981									30	2	8	7	2.2	1.06666667	1.3	0	0.586574074	3.57778
26	CH040	1982									44	1	6	10	2.61014348	1.08695652	1.43913043	0	0.618115942	3.91883913
26	CH040	1983									63	5	17	25	1.84722083	1.1076375	1.2986125	0	0.690972222	4.10764583
26	CH040	1984									98	5	22	50	2.6290303	1.04545455	1.19157879	0	0.638562392	4.19979697
26	CH040	1985									78	1	13	30	1.81724138	1.05172414	1.0954	0	0.724233716	3.91436897
26	CH040	1986									86	4	17	6	2.40401875	1.0625	1.33854063	0	0.637016369	3.89263125
26	CH040	1987									68	0	13	7	1.96875	1.0546875	1.32552188	0	0.719965278	3.67865
26	CH040	1988									96	4	22	20	2.26808333	1.09722143	1.32397857	0	0.65712711	4.26785714
26	CH040	1989									135	8	27	137	2.61595	1.007858	1.234166	0.001666667	0.58922123	3.623926
26	CH040	1990	34	0.290686	0.398747	0.010851	0.045428	0	5	114	132	4	25	30	2.45727021	1.07446809	1.31814255	0.004255319	0.590540921	4.2657234
26	CH040	1991									119	6	36	20	2.22915116	1.05426279	1.20941163	0	0.649080611	3.6792093
26	CH040	1992									103	2	23	21	2.68707551	1.06122449	1.3605449	0.003401361	0.631122449	3.71122449
26	CH040	1993									78	4	16	13	1.80416667	1.08888889	1.32268611	0	0.726003086	3.50786944
26	CH040	1994									73	3	15	15	1.56746	1.06666667	1.15873	0	0.790244709	3.1627
26	CH040	1995									73	3	14	15	2.08809429	1.12857143	1.38571429	0.019047619	0.68106576	3.45537143
26	CH040	1996									50	0	11	22	2.15384615	1.07692308	1.26923077	0.008547009	0.702457265	3.87286154
26	CH040	1997									67	3	8	30	2.12239688	1.18229063	1.41666563	0.02578125	0.646875	3.4482875
26	CH040	1998									73	2	18	49	2.20904857	1.15	1.43857143	0.001904762	0.609285714	3.79904857
26	CH040	1999									93	1	19	49	2.64382857	1.12925306	1.58236122	0.00952381	0.557693554	4.09766531
26	CH040	2000									70	4	17	34	2.19912368	1.30701579	1.47368421	0.020630744	0.623909774	3.62236842
26	CH040	2001									136	0	47	81	2.64856909	1.24852727	1.65320364	0.015984848	0.585283189	4.19593091
26	CH040	2002									100	1	34	67	2.49717627	1.18841695	1.56497288	0.020291902	0.603526365	4.58474576
26	CH040	2003									133	1	35	134	2.57754918	1.19039016	1.5362	0.022120305	0.530807204	3.95259836
26	CH040	2004									151	3	60	106	2.66685254	1.11864237	1.45084576	0.020157385	0.553102861	3.45160169
26	CH040	2005									169	3	77	71	2.53262466	1.19586575	1.54713836	0.019243314	0.532841797	3.14610959
26	CH040	2006									160	2	75	128	2.44834875	1.12031125	1.4236625	0.016068948	0.569598214	2.8372325
26	CH040	2007									156	2	62	104	2.47651515	1.07979848	1.53004848	0.017887205	0.561889731	2.41742576
26	CH040	2008									150	0	49	115	2.52548182	1.22727273	1.57688182	0.042353076	0.565302265	2.8767197
26	CH040	2009									130	0	36	107	3.13497606	1.19788732	1.87159577	0.0217723	0.506027834	3.46173803
26	CH040	2010									114	0	33	86	3.41944333	1.28888833	2.09861	0.047986111	0.460185185	2.93610833
26	CH040	2011									159	1	64	111	3.54658955	1.27139254	1.92238657	0.069222879	0.395207081	2.82526716
26	CH040	2012	6	0.070684	0.27205	0.007077	0.014992	0	20	1	206	1	59	217	3.77826316	1.20592105	1.94532895	0.092897727	0.401053882	3.4125
26	CH040	2013	6	0.071138	0.274662	0.0072	0.014869	0	13	1	194	0	65	154	3.22540725	1.23333478	1.74238696	0.089659919	0.425252917	3.1095
26	CH040	2014	6	0.071324	0.276178	0.007374	0.014885	0	3	1	137	0	27	274	3.92916406	1.34123281	2.2219625	0.103159026	0.378098913	3.38628594
26	CH040	2015	6	0.071308	0.275839	0.007217	0.014885	0	25	1	190	0	51	207	4.07881429	1.2390873	2.11426984	0.089457042	0.44847328	2.88344762
26	CH040	2016	6	0.070948	0.277816	0.007094	0.015123	0	20	1	223	0	31	242	3.26313276	1.20723793	1.78498276	0.072192279	0.495756814	3.44485172
26	CH040	2017	6	0.071016	0.276685	0.00704	0.015197	0	22	1	116	0	21	43	3.30292045	1.31861364	1.82694773	0.08497099	0.46167779	2.99068864
26	CH040	2018	6	0.071346	0.277656	0.007394	0.015255	0	14	1	19	0	0	0	1.95833333	1.16666667	1.45833333	0.006944444	0.694444444	3.13889167
26	CH040	2019	6	0.073063	0.282609	0.007817	0.015582	0	21	1
375	CH061	1983									2	0	0	1	5	1	3	0	0.25	1
375	CH061	1984									1	0	0	0	3	1	2	0	0.5	4
375	CH061	1985
375	CH061	1986									1	0	0	0	1	1	1	0	1	1
375	CH061	1987									3	0	0	0	1	1	1	0	1	3.3333
375	CH061	1988									6	0	0	0	1.1667	1	1	0	0.916666667	3.5
375	CH061	1989									3	1	1	1	1.66666667	1	1.33333333	0	0.833333333	2.66666667
375	CH061	1990	8	0.085222	0.341885	0.000144	0.013496	0	1	14	3	0	0	0	2.25	1	1.75	0	0.625	2.5
375	CH061	1991									1	1	0	0	1	1	1	0	1	3
375	CH061	1992
375	CH061	1993
375	CH061	1994
375	CH061	1995									2	0	0	0	2	1	1.5	0	0.5	1
375	CH061	1996									2	0	0	1	1.5	1	1	0	0.75	4.5
375	CH061	1997									5	0	2	6	1.8889	1	1	0	0.555555556	1.77776667
375	CH061	1998									2	0	1	0	1.5	1.5	1.5	0	0.75	1
375	CH061	1999									9	0	1	5	1.75	1	1.25	0	0.708333333	4.2
375	CH061	2000									17	0	0	26	1.87755714	1.28571429	1.30612857	0	0.656462585	4.2347
375	CH061	2001									20	0	6	6	2.17142857	1.14285714	1.31428571	0	0.542857143	5.31428571
375	CH061	2002									14	0	1	68	1.85714286	1	1.28571429	0.071428571	0.619047619	4.53571429
375	CH061	2003									30	3	3	38	2.13888889	1.01111111	1.01111111	0.0625	0.513888889	3.7
375	CH061	2004									28	2	7	30	2.31785714	1	1.32142857	0.038461538	0.497619048	4.53690714
375	CH061	2005									30	0	7	33	2.234375	1.08854375	1.484375	0	0.584461806	2.63333125
375	CH061	2006									25	0	5	11	2.13333	1.13333	1.48333	0	0.633809524	2.075
375	CH061	2007									43	0	7	21	2.46525714	1.08571429	1.93019286	0	0.621958874	2.58668571
375	CH061	2008									24	0	3	28	3.34524286	1.10714286	2.15475714	0.003858025	0.566418651	2.60714286
375	CH061	2009									28	0	1	22	1.71363636	1.10909091	1.33181818	0	0.759848485	2.23181818
375	CH061	2010									35	0	1	13	2.45833571	1.09821429	1.74405	0.017948718	0.548809524	2.15476429
375	CH061	2011									41	0	12	28	2.54537222	1.06944444	1.77685	0.010130719	0.552376543	3.1
375	CH061	2012									35	2	6	11	2.23571429	1.01785714	1.60357143	0.02991453	0.639781746	2.55833571
375	CH061	2013									24	0	2	16	2.79486923	1.11538462	1.88461538	0.030769231	0.598076923	2.40384615
375	CH061	2014									23	0	7	18	2.41666429	1.07142857	1.80952143	0	0.573696145	2.54166429
375	CH061	2015	0	0	0	0	0	101	115	0	32	0	2	16	2.50357143	1	1.70119286	0.050595238	0.584722222	1.8869
375	CH061	2016	0	0	0	0	0	105	118	0	49	0	8	47	3.60256154	1.10576923	2.30555385	0.027863248	0.429430199	3.55898462
375	CH061	2017	0	0	0	0	0	103	117	0	32	0	2	14	3.36667	1.1	2.03333	0.054666667	0.433873016	2.26667
375	CH061	2018	0	0	0	0	0	100	114	0	1	0	0	0	3	1	1	0	0.333333333	6
375	CH061	2019	0	0	0	0	0	99	112	0
136	CH066	1980									2	0	0	0	1	1	1	0	1	3
136	CH066	1981									5	0	0	0	1	1	1		1	3.6
136	CH066	1982									15	2	5	4	1	1	1	0	1	1.71666667
136	CH066	1983									5	1	2	0	1	1	1	0	1	4
136	CH066	1984									5	0	1	5	2	1.5	2	0.083333333	0.666666667	2
136	CH066	1985									28	2	6	4	1.25	1	1	0	0.875	2.65278333
136	CH066	1986									40	3	9	29	1.125	1	1	0.023809524	0.958333333	3.6187375
136	CH066	1987									31	4	9	3	1.8141	1.00854444	1.11965556	0	0.754985755	2.83333333
136	CH066	1988									21	3	10	8	2.75	1.375	1.625	0	0.53125	2.95
136	CH066	1989									14	1	4	2	1.80555556	1.02777778	1.13888889	0.013888889	0.708333333	1.52777778
136	CH066	1990	11	0.05729	0.333916	0.004429	0.008306	0	24	15	21	0	10	10	1.9375	1.0625	1.3125	0.015625	0.703125	3.270825
136	CH066	1991									5	0	2	0	1	1	1	0	1	1.8889
136	CH066	1992									11	0	5	4	1.16666667	1	1	0	0.916666667	3.55
136	CH066	1993									36	1	1	104	1.76785714	1.19642857	1.48214286	0.098214286	0.723214286	2.70437143
136	CH066	1994									43	1	1	45	1.5625	1.22916667	1.5625	0.041666667	0.84375	2.82638333
136	CH066	1995									44	2	2	41	1.39015455	1.08711818	1.26893636	0	0.827651515	3.39393636
136	CH066	1996									23	0	1	21	2.2	1.15	1.65	0	0.645	3.74167
136	CH066	1997									26	0	3	33	1.52	1.22	1.32	0.01	0.806666667	2.53333
136	CH066	1998									22	2	5	18	1.8375	1.25	1.625	0	0.789583333	3.1354125
136	CH066	1999									29	0	7	65	1.82994286	1.2653	1.66667143	0	0.637188209	2.45664286
136	CH066	2000									22	1	5	35	2.125	1.125	1.75	0	0.74702381	4.0625
136	CH066	2001									46	1	4	52	2.02976667	1.11904167	1.53570833	0	0.680952381	4.914675
136	CH066	2002									34	3	3	43	1.8075	1.0125	1.425	0	0.697291667	4.88667
136	CH066	2003									39	0	2	23	1.72	1	1.5	0.1	0.731666667	4.16429
136	CH066	2004	0	0	0	0	0	34	43	0	17	1	3	19	1.9375	1.375	1.625	0	0.677083333	4.65625
136	CH066	2005	0	0	0	0	0	29	40	0	19	0	4	34	1.81745556	1.01587778	1.56348889	0.111111111	0.75952381	3.80952222
136	CH066	2006	0	0	0	0	0	25	35	0	44	0	10	88	2.2487	1.12835	1.78355	0.080357143	0.595029375	3.71525714
136	CH066	2007	0	0	0	0	0	21	36	0	20	1	2	29	3.01667	1.25	1.95	0.1	0.514861111	3.025
136	CH066	2008	0	0	0	0	0	19	32	0	59	0	7	102	2.6145875	1.09375	1.94791875	0.047916667	0.525347222	2.75386875
136	CH066	2009	0	0	0	0	0	18	30	0	66	0	6	211	2.53571429	1.09523571	1.82143571	0.020833333	0.554506803	3.84408571
136	CH066	2010	0	0	0	0	0	18	30	0	64	0	2	77	2.41025385	1.11538462	1.89743846	0.019230769	0.637179487	3.44172308
136	CH066	2011	0	0	0	0	0	19	30	0	20	0	4	11	2.43055	1.08333333	1.63888333	0	0.545138889	2.30555
136	CH066	2012	0	0	0	0	0	19	31	0	9	0	2	5	2.66666	1.2	2.2	0	0.586666667	2.6
136	CH066	2013									16	0	6	27	4.13333	1.04	2.64667	0.073571429	0.376619048	3.05333
136	CH066	2014									19	0	3	11	3.78333	1.525	3.16667	0.035	0.409464286	3.18333
136	CH066	2015									11	0	1	8	3.88095714	1.2381	2.28571429	0.088095238	0.40952381	6.16667143
136	CH066	2016									15	0	3	7	3.666675	1.4166625	2.625	0.040178571	0.46969246	2.8125
136	CH066	2017									22	0	2	13	3.28704444	1.2963	2.75	0.088095238	0.488866843	3.22222222
136	CH066	2018									5	0	0	0	5	1.33333333	3.33333333	0.108333333	0.257142857	2
136	CH066	2019
523	CH070	1980									1	0	0	0	1	1	1	0	1	1
523	CH070	1981
523	CH070	1982									1	0	0	0	1	1	1	0	1	4
523	CH070	1983									1	0	1	0	1	1	1	0	1	1
523	CH070	1984
523	CH070	1985									2	0	0	0	1	1	1	0	1	2
523	CH070	1986									1	0	1	0	1	1	1	0	1	1
523	CH070	1987									3	0	1	0	1.33333333	1	1	0	0.833333333	2.33333333
523	CH070	1988									11	0	6	0	1.58333333	1	1	0	0.708333333	2.44443333
523	CH070	1989									14	0	6	0	1.75	1	1	0	0.625	2.58335
523	CH070	1990	4	0.011551	0.288084	0.001355	0.001475	0	21	1	10	0	6	2	2	1	1.16666667	0	0.555555556	3
523	CH070	1991									7	0	1	0	1.25	1	1	0	0.875	3.75
523	CH070	1992									5	0	2	0	2	1.125	1.125	0	0.5	1.5
523	CH070	1993									12	0	1	8	1.791675	1.291675	1.416675	0	0.604166667	1.833325
523	CH070	1994									2	0	1	0	2.5	1.5	1.5	0	0.416666667	2.5
523	CH070	1995									1	0	0	0	1	1	1	0	1	1
523	CH070	1996									7	0	1	2	2.16666667	1.5	1.58333333	0	0.527777778	5.08333333
523	CH070	1997									7	0	0	5	1.91666667	1.08333333	1.08333333	0	0.569444444	2.75
523	CH070	1998									7	0	4	6	1.91666667	1	1	0	0.652777778	2.91666667
523	CH070	1999									3	0	3	2	2	1	1	0.0625	0.6875	5
523	CH070	2000									11	0	4	6	2	1.33333333	1.33333333	0.020833333	0.673611111	4.68333333
523	CH070	2001									24	0	15	54	2.81666	1.76666	1.76666	0	0.386111111	4.5
523	CH070	2002									23	0	8	28	2.8875	1.7	1.95	0	0.419791667	3.5125
523	CH070	2003									20	0	11	13	3.0625	1.65625	1.80625	0	0.364583333	4.34375
523	CH070	2004									19	1	10	16	2.42857143	1.57142857	1.64285714	0	0.5	3.11904286
523	CH070	2005									27	0	13	9	3.0729125	1.640625	2.078125	0	0.390835813	2.921875
523	CH070	2006									17	0	9	9	3	1.5	1.8333375	0	0.361111111	1.7083375
523	CH070	2007									19	0	9	12	2.5	1.5	1.625	0.03125	0.475694444	1.489575
523	CH070	2008									225	2	35	278	2.42091818	1.58181818	1.58181818	0.04560534	0.561514431	3.21588182
523	CH070	2009	0	0	0	0	0	75	89	0	26	0	8	12	2.3541625	1.7291625	1.8541625	0.09375	0.517361111	4.53125
523	CH070	2010	0	0	0	0	0	73	88	0	16	0	1	5	2.4881	1.70238571	2.05952857	0.101190476	0.489087302	4.30952857
523	CH070	2011	0	0	0	0	0	75	90	0	11	0	3	7	2.4375	1.1875	1.375	0	0.540625	2.9375
523	CH070	2012	0	0	0	0	0	69	83	0	16	0	5	10	2.18518889	1.40741111	1.40741111	0.074074074	0.592592593	1.92593333
523	CH070	2013	0	0	0	0	0	66	79	0	27	0	11	23	2.43367143	1.64285714	1.92857143	0.040816326	0.602891156	3.25815714
523	CH070	2014									24	0	11	10	2.01666667	1.41296667	1.46296667	0.046296296	0.593981481	3.89444444
523	CH070	2015									24	0	11	10	2.66481111	1.55741111	1.58518889	0.094444444	0.524228395	3.08704444
523	CH070	2016									21	0	8	5	2.9	1.9	1.93334	0.102777778	0.370555556	2.38334
523	CH070	2017									17	0	4	5	3.15142	1.71428	1.94286	0.227523809	0.341809524	2.30858
523	CH070	2018
523	CH070	2019
574	CN01	2004									4	0	2	0	6.16666667	1	1	0.322222222	0.164285714	7.66666667
574	CN01	2005	8	0.118487	0.296914	0.010013	0.021806	0	1	10	1	0	0	1	9	1	1	0.25	0.111111111	6
574	CN01	2006	8	0.116099	0.29472	0.010822	0.020586	0	1	10	18	0	0	5	9.63	1	1	0.336560606	0.116025974	3.98
574	CN01	2007	8	0.113379	0.292274	0.010453	0.018893	0	1	10	16	0	0	13	7.45833333	1	1	0.227380952	0.162693325	8.75
574	CN01	2008	9	0.118814	0.295164	0.011972	0.020552	0	19	14	32	0	1	25	8.69607647	1.06862941	1.06862941	0.354944157	0.141777993	5.69117647
574	CN01	2009	10	0.126257	0.295455	0.011518	0.022191	0	36	16	62	0	18	32	5.27142917	1.2017875	1.28690417	0.293468915	0.253923611	3.7172625
574	CN01	2010	10	0.127569	0.296194	0.011422	0.023323	0	17	16	107	2	36	88	5.92837568	1.15668649	1.18771622	0.285325095	0.241748522	3.37808378
574	CN01	2011	11	0.133631	0.294525	0.011606	0.023688	0	36	17	283	1	111	301	5.27078333	1.15447692	1.18565385	0.303839126	0.257772256	3.24671667
574	CN01	2012	11	0.131409	0.293763	0.010207	0.023	0	17	17	291	3	93	637	4.44225243	1.1164301	1.13988155	0.347013735	0.318388107	3.47519029
574	CN01	2013	11	0.135939	0.297486	0.010611	0.023241	0	1	17	416	4	90	659	5.11179147	1.18055581	1.22396667	0.339220769	0.296230555	3.35562791
574	CN01	2014	11	0.135741	0.299079	0.010631	0.023235	0	6	17	549	7	36	1461	4.89770902	1.23789248	1.31377218	0.330219714	0.279846654	3.71655414
574	CN01	2015	11	0.135225	0.298433	0.0101	0.023227	0	18	17	553	2	34	738	5.20147023	1.1887374	1.23459771	0.29709561	0.284025743	3.28134351
574	CN01	2016	11	0.136581	0.301124	0.010228	0.02432	0	2	17	573	0	21	608	5.38428889	1.18383651	1.26386111	0.289423875	0.27186435	2.93194048
574	CN01	2017	11	0.13793	0.301454	0.010669	0.024504	0	16	17	366	0	9	436	10.82798043	1.4167087	2.01725217	0.33026502	0.26827329	3.09241739
574	CN01	2018	11	0.138113	0.303443	0.011435	0.024556	0	17	17	50	0	0	7	2.48995385	1.28076154	1.37264615	0.240589387	0.480332977	1.96282308
574	CN01	2019	11	0.141347	0.308165	0.009743	0.025032	0	19	17
1406	CN06	2009									1	0	0	0	10	1	1	0.375	0.1	17
1406	CN06	2010	0	0	0	0	0	78	93	0	5	0	0	1	8.75	2.75	4.25	0.253472222	0.114583333	6.25
1406	CN06	2011	0	0	0	0	0	80	95	0	7	0	2	7	7.66666667	2.33333333	3.55556667	0.240895062	0.149382716	8.16666667
1406	CN06	2012	0	0	0	0	0	74	88	0	12	0	2	2	8.06346667	2.33333333	3.8889	0.304593554	0.147186147	9.2619
1406	CN06	2013	0	0	0	0	0	70	83	0	7	0	1	1	9.33333333	2.33333333	3.33333333	0.20787037	0.151094276	7
1406	CN06	2014	0	0	0	0	0	68	82	0	4	0	0	1	6.66666667	2.66666667	3.66666667	0.338888889	0.255555556	5
1406	CN06	2015	0	0	0	0	0	66	80	0	2	0	0	0	6	1	1	0.166666666	0.166666667	6
1406	CN06	2016	0	0	0	0	0	71	84	0	2	0	0	0	8.5	3	5.5	0.295454545	0.128787879	3.5
1406	CN06	2017	0	0	0	0	0	69	83	0
1406	CN06	2018	0	0	0	0	0	69	83	0
1406	CN06	2019	0	0	0	0	0	71	84	0
1123	CN09	2007									2	0	0	2	5	1	1	0.208333333	0.208333333	4
1123	CN09	2008									4	0	0	15	3	1	1	0.125	0.458333333	3
1123	CN09	2009									15	0	6	12	2.33035	1	1	0.020833333	0.500744048	2.33035
1123	CN09	2010									22	0	2	43	3.9373	1.6	1.6	0.22968254	0.412301587	2.72858
1123	CN09	2011	3	0.00629	0.218621	0.000628	0.000693	0	4	0	21	0	10	24	4.53	1.63334	1.73334	0.249444444	0.280111111	4.19668
1123	CN09	2012	3	0.006217	0.218454	0.000622	0.000688	0	1	0	27	0	15	35	4.3611	1.51588571	1.58731429	0.289899849	0.269057067	3.05555714
1123	CN09	2013	3	0.006343	0.218798	0.000624	0.000701	0	2	0	4	1	0	1	3.5	1.25	1.25	0.4	0.35	5
1123	CN09	2014	3	0.006328	0.218766	0.000621	0.0007	0	4	0	13	0	0	15	5.15	1.2	1.4	0.338194444	0.240892857	7.625
1123	CN09	2015	3	0.006328	0.218913	0.000614	0.0007	0	2	0	25	0	4	28	6.30981667	1	1.5342	0.298451702	0.178897557	6.5812
1123	CN09	2016	3	0.006364	0.219313	0.000611	0.000722	0	3	0	69	0	9	70	5.49642727	1.27272727	1.63193636	0.297700448	0.27807821	5.09418182
1123	CN09	2017	3	0.006393	0.218525	0.000635	0.000732	0	12	0	125	0	0	74	5.11975	1	1.28636429	0.248324623	0.342592938	3.47601429
1123	CN09	2018	3	0.006434	0.218949	0.000691	0.000735	0	0	0
1123	CN09	2019	3	0.006578	0.221871	0.000745	0.000754	0	2	0
1478	CN10	2011									2	0	1	1	3.5	1	1	0.25	0.291666667	1
1478	CN10	2012									2	0	0	0	5.5	1.5	2	0.071428571	0.196428571	2.5
1478	CN10	2013									9	0	3	7	4.44443333	1.22223333	1.72223333	0.261111111	0.231481481	3.22223333
1478	CN10	2014									26	0	2	40	3.3611	1.08333333	1.33333333	0.146064815	0.388113276	4.25198333
1478	CN10	2015	0	0	0	0	0	102	116	0	30	0	1	61	4.3762	1.03333	1.18333	0.328253968	0.29577381	2.98333
1478	CN10	2016	0	0	0	0	0	106	119	0	47	0	2	58	4.80366667	1.03703333	1.19752222	0.200099941	0.289869261	3.04925556
1478	CN10	2017	0	0	0	0	0	104	118	0	10	0	0	8	4.33334	1	1.2	0.431111111	0.316111111	2.16666
1478	CN10	2018	0	0	0	0	0	101	115	0
1478	CN10	2019	0	0	0	0	0	100	113	0
1444	CN11	2010									2	0	0	0	6.5	1	2	0.154761904	0.154761905	5.5
1444	CN11	2011	0	0	0	0	0	88	103	0	1	0	0	0	8	1	2	0.25	0.125	14
1444	CN11	2012	0	0	0	0	0	82	96	0	1	0	0	0	7	1	2	0	0.142857143	5
1444	CN11	2013	0	0	0	0	0	78	91	0	2	0	0	0	7	1.5	1.5	0.1875	0.155555556	5
1444	CN11	2014	0	0	0	0	0	76	90	0	6	0	0	3	4.08333333	1	1	0.535218254	0.463293651	4.08333333
1444	CN11	2015	0	0	0	0	0	73	87	0	11	0	1	18	4.44443333	1	1.22223333	0.554131054	0.463308913	3.85713333
1444	CN11	2016	0	0	0	0	0	77	90	0	17	0	0	18	3	1	1	0.602678571	0.606770833	3.06945
1444	CN11	2017	0	0	0	0	0	74	88	0	9	0	0	9	2.5	1	1	0.666666666	0.625	1.875
1444	CN11	2018	0	0	0	0	0	74	88	0
1444	CN11	2019	0	0	0	0	0	74	87	0
1393	CN12	2008									5	0	3	1	3.41665	1.16665	1.16665	0.402777778	0.298611111	1
1393	CN12	2009	1	0.015722	0.237673	0	0.0029	0	11	0	19	0	8	9	3.875	1.1845	1.29765	0.336111111	0.270039683	1.92265
1393	CN12	2010	1	0.014394	0.238706	0	0.002514	0	23	0	2	0	2	1	7.5	2	5	0.267857143	0.133928571	2.5
1393	CN12	2011	1	0.014607	0.239572	0	0.002538	0	36	0
1393	CN12	2012	1	0.014322	0.238953	0	0.002457	0	20	0
1393	CN12	2013	1	0.014652	0.240271	0	0.002476	0	13	0
1393	CN12	2014	1	0.014655	0.241419	0	0.002478	0	3	0
1393	CN12	2015	1	0.014694	0.242337	0	0.002479	0	25	0
1393	CN12	2016
1393	CN12	2017
1393	CN12	2018
1393	CN12	2019
1451	CN15	2010									3	0	0	0	6	1	1	0.5	0.166666667	3
1451	CN15	2011	0	0	0	0	0	35	50	0	3	0	0	4	4	1	1	0.4375	0.25	2.5
1451	CN15	2012	0	0	0	0	0	34	48	0	5	0	0	5	4.33333333	1	1	0.388888889	0.25	3.66666667
1451	CN15	2013	0	0	0	0	0	35	48	0	8	0	0	11	3.83335	1	1	0.329166667	0.279166667	2.91665
1451	CN15	2014	0	0	0	0	0	37	51	0	39	0	1	26	3.97364	1	1	0.494772186	0.27522132	3.93636
1451	CN15	2015	0	0	0	0	0	35	49	0	67	0	9	60	4.47045714	1	1	0.385971964	0.280358431	3.49817143
1451	CN15	2016	0	0	0	0	0	37	50	0	68	0	15	182	4.2491625	1	1	0.418934035	0.264687752	3.277025
1451	CN15	2017	0	0	0	0	0	38	52	0	3	0	0	0	2.75	1	1	0.1	0.425	1
1451	CN15	2018	0	0	0	0	0	41	55	0
1451	CN15	2019	0	0	0	0	0	44	57	0
1542	CN18	2016	0	0	0	0	0	51	64	0	80	0	0	144	9.3	1	1	0.127070707	0.107979798	1.1
1542	CN18	2017	0	0	0	0	0	51	65	0	24	0	0	0	10	1	1	0.133333333	0.1	1
1542	CN18	2018	0	0	0	0	0	54	68	0
1542	CN18	2019	0	0	0	0	0	57	70	0
1445	CN19	2009									1	0	0	3	7	1	1	0.285714285	0.142857143	3
1445	CN19	2010	1	0.001459	0.555556	0	0	4	9	0	3	0	0	4	3	1	1	0.111111111	0.333333333	7.66666667
1445	CN19	2011	1	0.001465	0.555556	0	0	4	9	0	3	0	0	6	4.5	1	1	0.25	0.25	3.5
1445	CN19	2012	1	0.00144	0.555556	0	0	4	8	0	21	0	8	24	3.30714286	1	1	0.302380952	0.393849206	3.2619
1445	CN19	2013	1	0.001457	0.555556	0	0	4	8	0	45	0	12	62	3.12333	1	1	0.16275	0.461444444	3.04834
1445	CN19	2014	1	0.001456	0.555556	0	0	4	13	0	49	0	1	144	3.91666154	1	1	0.137820513	0.375625763	2.53846154
1445	CN19	2015	1	0.001456	0.555556	0	0	5	8	0	91	0	8	52	2.84613684	1	1	0.091896408	0.528992937	3.85744211
1445	CN19	2016	1	0.001478	0.555556	0	0	4	12	0	243	1	3	1897	3.83403182	1.05289545	1.05289545	0.183778336	0.438734946	3.79831364
1445	CN19	2017	1	0.001489	0.555556	0	0	5	11	0	110	0	2	316	2.88137059	1	1	0.208265003	0.571494355	2.2434
1445	CN19	2018	1	0.001497	0.555556	0	0	5	10	0	34	0	0	38	2.0809	1.2	1.2	0.1	0.596515152	2.62682
1445	CN19	2019	1	0.00152	0.555556	0	0	5	12	0
1026	CN191	2006									3	0	0	2	4.33333333	1	1	0.666666667	0.444444444	8.66666667
1026	CN191	2007	1	0.001372	0.571429	0	0	5	15	0	20	0	0	34	3.21875	1	1.0625	0.236458333	0.391145833	2.5
1026	CN191	2008	1	0.001315	0.571429	0	0	5	10	0	110	0	1	261	3.52305965	1	1.01754386	0.312924866	0.372044397	3.07961579
1026	CN191	2009	1	0.001289	0.571429	0	0	4	12	0	340	12	39	489	3.82563291	1	1.01898734	0.314692025	0.341845818	2.66541076
1026	CN191	2010	1	0.001459	0.555556	0	0	4	9	0	665	19	166	976	4.05718261	1.01108792	1.0241314	0.31370197	0.32960125	2.98343575
1026	CN191	2011	1	0.001465	0.555556	0	0	4	9	0	556	13	94	696	3.73455133	1.00570342	1.01140684	0.324003108	0.357850883	3.11209468
1026	CN191	2012	1	0.00144	0.555556	0	0	4	8	0	1206	14	194	998	3.34748029	1.00196088	1.00318618	0.321763938	0.380771807	3.33746294
1026	CN191	2013	1	0.001457	0.555556	0	0	4	8	0	1604	5	201	1149	3.30703227	1.00175037	1.0054912	0.326487405	0.376036142	3.18789633
1026	CN191	2014	1	0.001456	0.555556	0	0	4	13	0	1838	10	160	1257	3.37427257	1.00433252	1.0117073	0.294471933	0.376698639	3.29431969
1026	CN191	2015	1	0.001456	0.555556	0	0	5	8	0	1917	2	101	986	3.56091498	1.01344565	1.02757609	0.314045719	0.359051015	3.29555507
1026	CN191	2016	1	0.001478	0.555556	0	0	4	12	0	1568	0	34	1044	3.4905525	1.00678472	1.02338111	0.332142544	0.35148146	2.85935472
1026	CN191	2017	1	0.001489	0.555556	0	0	5	11	0	891	0	43	661	3.76750196	1.00999686	1.03174667	0.31158341	0.32733994	2.31717176
1026	CN191	2018	1	0.001497	0.555556	0	0	5	10	0	77	0	2	46	4.58611111	1	1	0.320046296	0.328234954	1.87136389
1026	CN191	2019	1	0.00152	0.555556	0	0	5	12	0	10	0	0	0	3.6	1	1	0.116666667	0.283333333	1.2
47	DE111	1981									2	0	1	0	3.5	1	2	0	0.375	3.5
47	DE111	1982									23	1	10	2	1.96334	1	1.76334	0	0.655833333	2.99334
47	DE111	1983									11	1	2	2	2	1	1.75	0	0.727777778	3.61665
47	DE111	1984									12	0	3	0	2.6	1	2	0	0.59	2.98
47	DE111	1985									15	2	1	0	2.75	1.20833333	1.91666667	0.04	0.619791667	3.43333333
47	DE111	1986									20	0	1	4	1.96	1.12	1.56	0	0.786333333	2.52
47	DE111	1987									9	0	3	1	4.833325	1	2.916675	0	0.448611111	3.1875
47	DE111	1988									7	0	2	1	3.5	1	2	0	0.445833333	4.25
47	DE111	1989									12	0	2	2	3.5	1.2	2	0	0.564285714	3.96666
47	DE111	1990	42	0.46999	0.378968	0.005781	0.077026	0	6	269	4	0	1	0	3.66666667	1.33333333	2.66666667	0	0.714285714	2.5
47	DE111	1991									6	2	1	3	4	1	2.33333333	0	0.466666667	5.25
47	DE111	1992									5	0	1	7	2.75	1	2	0	0.645833333	4.83335
47	DE111	1993									3	0	0	2	2	1	2	0	0.611111111	4.33333333
47	DE111	1994									18	1	6	14	3.92857143	1.14285714	2.78571429	0	0.491269841	4.54761429
47	DE111	1995									15	2	3	7	3.3229125	1.09375	2.6770875	0	0.465625	3.8854125
47	DE111	1996									25	0	3	16	3.6369	1.04761429	2.36905	0.012112887	0.432010582	3.46428571
47	DE111	1997									40	1	4	81	3.44259444	1.05555556	2.225	0.024702381	0.53170194	3.43426111
47	DE111	1998									66	2	16	108	3.1601625	1.02916667	2.20233333	0.027173913	0.499537037	4.17758333
47	DE111	1999									78	2	19	79	4.13988519	1.02601481	2.70692593	0.007916158	0.458549081	4.76075556
47	DE111	2000									181	2	72	263	3.80503864	1.09375	2.51881591	0.017708333	0.417076843	5.26178409
47	DE111	2001	5	0.129315	0.263538	0.018108	0.031584	0	22	1	201	5	75	174	4.28853774	1.13713019	2.72772642	0.030681217	0.37999403	5.64119434
47	DE111	2002	5	0.112122	0.266723	0.012396	0.027312	0	23	1	264	2	84	177	4.04247101	1.07303768	2.52735362	0.015922619	0.412755804	4.51448696
47	DE111	2003	5	0.112122	0.266723	0.012396	0.027312	0	3	1	193	4	46	152	3.7268971	1.05978116	2.48973333	0.018502991	0.393474331	4.47304638
47	DE111	2004	5	0.087604	0.269015	0.009868	0.019016	0	5	1	154	4	43	127	3.14661268	1.06572817	2.2305831	0.03046613	0.45878605	3.85640423
47	DE111	2005	5	0.082235	0.271135	0.009364	0.017974	0	29	1	201	5	53	136	3.46628281	1.07656094	2.3158125	0.022274719	0.443483679	2.82133438
47	DE111	2006	6	0.11867	0.267908	0.009892	0.026821	0	14	3	190	4	75	108	3.70588	1.08696429	2.45098429	0.028492282	0.432168748	2.69744143
47	DE111	2007	7	0.135905	0.268407	0.008869	0.031167	0	4	4	203	3	44	207	3.86194458	1.10833253	2.56129518	0.029470783	0.411199302	2.37825181
47	DE111	2008	7	0.121335	0.266538	0.008453	0.027637	0	6	4	275	9	58	169	3.93092857	1.08164643	2.77182143	0.024901975	0.395485878	2.33750952
47	DE111	2009	9	0.121176	0.268461	0.01381	0.026621	0	25	6	170	1	37	176	3.60914308	1.10694154	2.58328923	0.039921496	0.379933979	2.42548769
47	DE111	2010	9	0.108803	0.268675	0.013682	0.022474	0	13	6	244	4	77	192	3.52423289	1.06085526	2.49759868	0.037758285	0.39414096	2.64393553
47	DE111	2011	9	0.110991	0.270356	0.013136	0.022871	0	26	6	319	10	65	233	3.85377013	1.14195974	2.7547039	0.028150588	0.361731445	2.90296104
47	DE111	2012	9	0.108644	0.269704	0.012374	0.022393	0	26	6	232	3	50	105	3.99227013	1.0968974	2.74098442	0.046127087	0.361550873	2.66688312
47	DE111	2013	9	0.110131	0.270305	0.012545	0.02231	0	24	6	238	7	54	112	4.053155	1.0595625	2.74172125	0.027535856	0.386522004	2.71469875
47	DE111	2014	9	0.109661	0.27086	0.012356	0.022264	0	29	6	180	5	32	69	3.5385	1.06751525	2.37378983	0.016889517	0.423406517	2.97859322
47	DE111	2015	9	0.110184	0.273856	0.012357	0.0223	0	27	6	146	1	23	78	3.46384426	1.08150984	2.36238361	0.031196873	0.392894302	3.45027541
47	DE111	2016	9	0.097314	0.27459	0.01231	0.018735	0	29	6	169	0	34	64	3.55752642	1.07740566	2.40899057	0.045717281	0.371711517	2.66139811
47	DE111	2017	9	0.098874	0.274182	0.012768	0.019072	0	30	6	101	0	14	9	3.47597838	1.08108108	2.46051081	0.063181038	0.409136279	2.62297297
47	DE111	2018	8	0.094757	0.272466	0.011576	0.018714	0	19	5	13	0	3	0	3.4791625	1	2.5625	0.021701389	0.431423611	2.1041625
47	DE111	2019	8	0.097261	0.276378	0.012042	0.019322	0	1	5
138	DE112	1980									1	0	0	0	2	1	1	0	0.5	2
138	DE112	1981									10	0	0	0	2.1	1	1	0	0.483333333	2.5
138	DE112	1982									2	0	2	0	3	1	2.5	0	0.416666667	1.5
138	DE112	1983									1	0	0	0	3	1	2	0	0.333333333	3
138	DE112	1984
138	DE112	1985									1	0	1	0	3	1	2	0	0.5	2
138	DE112	1986									5	0	2	1	2.83335	1	2.5	0	0.388888889	3.16665
138	DE112	1987									9	1	1	3	2.979175	1	2.208325	0	0.479265873	3.958325
138	DE112	1988									5	0	0	1	3.25	1.25	2	0	0.5	4.125
138	DE112	1989									10	0	1	1	2.666675	1.083325	1.875	0.044444444	0.586111111	5.416675
138	DE112	1990	43	0.451409	0.392197	0.00491	0.073067	0	6	240	2	0	0	0	3.5	1	2.5	0	0.35	10.5
138	DE112	1991									5	0	0	1	1.75	1.125	1.75	0	0.625	2
138	DE112	1992									2	0	1	1	1.5	1	1	0	0.75	2.5
138	DE112	1993									4	0	1	4	4.16665	1	2.83335	0.1	0.272222222	7.83335
138	DE112	1994									8	0	2	14	4.66665	1	2.75	0.125	0.279563492	3.33335
138	DE112	1995									9	0	3	5	3.33334	1.2	2.13334	0.1	0.42	3.33334
138	DE112	1996									22	1	2	22	3.57692308	1.02563846	2.43589231	0.016239316	0.418803419	3.37179231
138	DE112	1997									43	1	13	41	3.22352941	1.00980588	2.10392353	0.007575758	0.491469315	3.73431765
138	DE112	1998									64	7	18	52	2.63685	1.05005455	1.96806818	0	0.486107504	3.91553182
138	DE112	1999									60	1	26	25	2.89259333	1.06666667	2.0201	0	0.563320106	3.7545
138	DE112	2000									107	1	35	57	3.16924722	1.14583333	2.23406111	0.021450617	0.483279137	3.92724722
138	DE112	2001									142	5	36	127	3.55615238	1.08098095	2.34760952	0.016695011	0.381758787	3.69201905
138	DE112	2002									179	5	50	112	3.46666491	1.03518596	2.59603333	0.012039358	0.444245256	4.31211404
138	DE112	2003									131	5	49	88	3.28987059	1.01372549	2.50345686	0.015577342	0.419211407	3.76120392
138	DE112	2004									122	4	28	76	3.14189839	1.06989194	2.35598871	0.013527266	0.489529124	3.05299355
138	DE112	2005									120	9	34	56	3.28342391	1.07663043	2.36929348	0.013913043	0.475366887	2.70498043
138	DE112	2006									156	7	50	73	3.6699069	1.02784655	2.68337241	0.011326628	0.445342048	2.19341724
138	DE112	2007									145	2	29	93	3.16209464	1.04761964	2.47799107	0.011713435	0.446734995	2.26555714
138	DE112	2008									199	2	56	100	3.7094	1.09276269	2.80489851	0.029297732	0.397046096	2.48604776
138	DE112	2009	5	0.021336	0.226864	0.001921	0.003679	0	25	2	133	0	30	106	3.35934091	1.04974697	2.65884091	0.042835188	0.405877841	2.50985
138	DE112	2010	5	0.020744	0.227176	0.001914	0.003517	0	19	2	151	3	31	103	3.67197091	1.10666545	2.61848364	0.026248557	0.408956881	2.58651636
138	DE112	2011	5	0.020993	0.228741	0.001851	0.003554	0	26	2	136	5	25	55	3.26426552	1.09338966	2.53573276	0.040960249	0.452047512	2.5576569
138	DE112	2012	5	0.021085	0.228363	0.001766	0.003593	0	26	2	159	1	23	83	3.38756167	1.07365667	2.605	0.041933201	0.408068593	2.73609333
138	DE112	2013	5	0.021497	0.228418	0.001794	0.003619	0	24	2	165	1	27	80	3.59628033	1.02131148	2.59376721	0.030242184	0.431922475	3.0768541
138	DE112	2014	5	0.021454	0.229223	0.001792	0.003615	0	29	2	112	4	14	71	3.73676744	1.04186047	2.73743023	0.058914729	0.394735184	2.81827209
138	DE112	2015	5	0.021501	0.230473	0.001766	0.003617	0	27	2	80	1	18	39	3.85731707	1.02926829	2.5508122	0.054452187	0.381870887	2.84390244
138	DE112	2016	5	0.021198	0.2313	0.001775	0.003521	0	29	2	110	0	13	30	3.84186585	1.03658537	2.66720488	0.051149156	0.385113836	2.7639561
138	DE112	2017	5	0.021412	0.230814	0.001842	0.003553	0	30	2	65	0	8	31	3.39506296	1.03703704	2.50575926	0.063293651	0.445632471	3.31296667
138	DE112	2018	4	0.015379	0.225327	0.00204	0.002394	0	19	1	22	0	0	0	4.01667	1	3.05833	0.1	0.363888889	2.5
138	DE112	2019	4	0.015661	0.227774	0.002116	0.002452	0	30	1	1	0	0	0	1	1	1	0	1	2
79	DE113	1981									2	0	0	0	4	1	2	0	0.266666667	6.5
79	DE113	1982
79	DE113	1983									10	1	3	0	3.8125	1	2.375	0.008928571	0.321875	3.375
79	DE113	1984									8	2	1	3	3.1	1.3	2.13333333	0	0.377777778	4.36666667
79	DE113	1985
79	DE113	1986									3	0	1	1	2.33333333	1.33333333	1.66666667	0	0.555555556	3
79	DE113	1987									3	1	1	0	1	1	1	0	1	2.6667
79	DE113	1988									4	0	1	0	1.16665	1	1	0	0.916666667	1.83335
79	DE113	1989									4	0	0	1	1.5	1	1.33335	0	0.875	3.5
79	DE113	1990	42	0.405148	0.376726	0.003466	0.064645	0	6	242	2	0	0	1	2.5	1	1.5	0	0.416666667	2.5
79	DE113	1991									2	0	0	0	1	1	1	0	1	1.5
79	DE113	1992									6	0	1	6	2	2	2	0	0.666666667	12.25
79	DE113	1993									11	0	1	6	1.833325	1	1.666675	0	0.597222222	5.083325
79	DE113	1994									17	0	1	15	2.54666	1	1.79334	0.028571428	0.681904762	6.3
79	DE113	1995									16	0	1	9	1.81666	1	1.31666	0	0.675	4.4
79	DE113	1996									29	1	6	14	2.30195	1	1.77597143	0	0.601190476	3.329
79	DE113	1997									51	1	11	20	2.00087895	1.00526316	1.50614211	0	0.658187135	2.54298421
79	DE113	1998									67	3	11	65	3.254668	1.008	2.208004	0	0.475383557	3.808
79	DE113	1999	2	0.00839	0.189833	0.00343	0.001481	0	44	0	54	0	13	31	2.84523929	1	2.15773571	0.028061224	0.512287415	3.94642857
79	DE113	2000	2	0.008621	0.193149	0.003342	0.001434	0	11	0	70	0	17	78	2.90328485	1.04545455	2.17023939	0.017255892	0.526694434	4.09087576
79	DE113	2001	3	0.020079	0.214706	0.00347	0.003939	0	22	0	136	1	27	108	2.96740741	1.0426963	2.07284074	0.024691358	0.48243541	4.37490556
79	DE113	2002	4	0.023354	0.230432	0.0037	0.004489	0	35	0	163	6	39	146	3.27496491	1.09561228	2.35203509	0.016432106	0.467877787	4.21035263
79	DE113	2003	4	0.023354	0.230432	0.0037	0.004489	0	31	0	159	0	34	90	3.14371918	1.07648356	2.19988493	0.007159165	0.44198766	4.06096027
79	DE113	2004	4	0.017748	0.231564	0.003499	0.003052	0	31	0	180	8	43	74	3.27474675	1.07696494	2.31132597	0.018828592	0.462074674	3.15928701
79	DE113	2005	4	0.017427	0.232528	0.003439	0.002937	0	29	0	202	3	47	104	3.28697778	1.06308667	2.26364222	0.006591551	0.471803044	2.80296222
79	DE113	2006	4	0.019546	0.228467	0.003464	0.003465	0	24	0	240	11	57	109	3.2209087	1.07597935	2.19889239	0.012055728	0.471104405	2.14369239
79	DE113	2007	5	0.025385	0.236439	0.002884	0.004013	0	31	1	296	6	71	154	3.245368	1.089291	2.347334	0.023707395	0.449695473	2.390103
79	DE113	2008	5	0.023216	0.235528	0.00276	0.003649	0	23	1	371	13	110	232	3.51086768	1.10828687	2.45215253	0.027137795	0.44661164	2.62013434
79	DE113	2009	7	0.027894	0.237542	0.004005	0.00389	0	25	4	158	2	21	102	3.60461212	1.09091061	2.62068333	0.023063973	0.40169662	2.73375
79	DE113	2010	7	0.026893	0.23844	0.004095	0.00354	0	19	4	137	3	21	84	3.35333286	1.11071429	2.31571429	0.027664399	0.434583333	2.60309429
79	DE113	2011	7	0.027222	0.240385	0.004055	0.003588	0	26	4	192	1	29	90	2.97073418	1.06962025	2.26555063	0.031778682	0.44927165	2.89712658
79	DE113	2012	8	0.033773	0.241989	0.004937	0.005323	0	26	4	200	1	46	50	3.33574459	1.08716216	2.4315	0.02106982	0.444798012	2.70209324
79	DE113	2013	8	0.034247	0.242321	0.004632	0.00536	0	24	4	171	2	18	114	3.54219706	1.07683824	2.40925	0.02161381	0.439381437	2.80176618
79	DE113	2014	8	0.034206	0.243508	0.004657	0.005358	0	29	4	104	1	9	97	3.80058367	1.07823265	2.66472245	0.017823129	0.386381485	2.6466449
79	DE113	2015	8	0.034267	0.244886	0.004526	0.005361	0	27	4	143	2	14	77	4.01967736	1.08333208	2.64963962	0.036563155	0.372419302	2.5415566
79	DE113	2016	8	0.033861	0.245571	0.004474	0.005225	0	29	4	163	0	15	140	3.93835319	1.08197447	2.61358511	0.051820748	0.384792453	2.7883383
79	DE113	2017	8	0.034203	0.24533	0.004661	0.00527	0	30	4	95	0	6	10	3.26999474	1.00950263	2.16107632	0.02959482	0.447706941	2.78834474
79	DE113	2018	6	0.026164	0.242327	0.003225	0.004021	0	19	2	30	0	0	0	3.33333333	1.18518333	2.27777778	0.003472222	0.386100088	2.54629444
79	DE113	2019	6	0.026151	0.244429	0.002974	0.004103	0	30	2
48	DE115	1980
48	DE115	1981									5	1	0	0	2.5	1	2.25	0	0.675	2.375
48	DE115	1982									9	0	2	3	3.4375	1	2.625	0	0.552083333	2.75
48	DE115	1983									10	0	2	3	2.4	1	1.6	0	0.716666667	4.93334
48	DE115	1984									14	0	1	4	2.5	1.0833375	1.6875	0	0.670138889	3.7083375
48	DE115	1985									15	1	4	5	2.5139	1	1.94445	0	0.594907407	3.66666667
48	DE115	1986									24	0	11	2	3.7678625	1	2.4136875	0	0.419378307	2.4136875
48	DE115	1987									19	1	3	8	2.975	1	2.115	0	0.374833333	2.375
48	DE115	1988									39	4	4	37	2.9375	1.03571429	2.12321429	0.005714286	0.511168831	4.69464286
48	DE115	1989									22	1	0	11	2.7	1	2.13125	0	0.4328125	3.1895875
48	DE115	1990	49	0.500108	0.403521	0.010861	0.0804	0	6	297	24	1	3	7	2.65800909	1.04545455	2.04761818	0	0.489249639	3.39827273
48	DE115	1991									38	2	14	28	4.05833	1.1	2.03472	0.00625	0.421448413	4.49139
48	DE115	1992									14	1	0	5	3.15	1	1.8	0	0.389166667	4.95
48	DE115	1993									15	1	3	7	2.97222222	1	1.63888889	0	0.642283951	4.02777778
48	DE115	1994									52	1	11	62	4.503815	1.1	2.05012	0.004603175	0.323174603	4.23
48	DE115	1995									51	1	7	40	3.92992273	1.05113636	2.00946818	0.005366162	0.358459596	4.70833182
48	DE115	1996									81	1	7	67	4.3047	1.07692308	2.24358974	0.009415307	0.394740876	4.3713641
48	DE115	1997									109	1	14	166	3.49893421	1.02412105	1.96873684	0.005610179	0.427903998	3.57900526
48	DE115	1998									131	2	29	114	3.83181489	1.0932617	2.2749766	0.009473151	0.42684946	3.84584681
48	DE115	1999									109	3	30	71	3.85238222	1.07777778	2.22013111	0.028697825	0.517734935	5.36348889
48	DE115	2000									269	9	73	225	3.90685432	1.12654444	2.28128765	0.009171076	0.401508824	4.75171975
48	DE115	2001	3	0.013746	0.209319	0.006666	0.002507	0	22	0	370	8	96	294	4.60651354	1.09692708	2.59073438	0.032248264	0.37325771	4.95159271
48	DE115	2002	4	0.017289	0.223722	0.006641	0.00323	0	35	0	420	4	106	279	4.1183424	1.0673872	2.5335848	0.013078156	0.390024439	4.4470448
48	DE115	2003	4	0.017289	0.223722	0.006641	0.00323	0	31	0	312	8	66	163	3.53330439	1.04776491	2.37338772	0.014148798	0.387346629	3.73961053
48	DE115	2004	4	0.013601	0.225201	0.006352	0.002344	0	31	0	286	20	48	223	3.74432696	1.05101478	2.44314783	0.023583391	0.407076212	3.34115826
48	DE115	2005	4	0.012945	0.226175	0.006208	0.002259	0	29	0	360	39	65	205	4.07383175	1.08480714	2.3763246	0.02108697	0.397984431	2.63110317
48	DE115	2006	4	0.015009	0.222619	0.006285	0.002745	0	24	0	409	20	84	240	4.37456176	1.12715441	2.7814	0.018332817	0.359969338	2.37479044
48	DE115	2007	4	0.015835	0.222038	0.006053	0.002887	0	31	0	331	14	53	260	3.80638433	1.07935373	2.40128507	0.019628692	0.396271335	2.33928209
48	DE115	2008	4	0.014543	0.221688	0.005936	0.002653	0	23	0	382	8	81	261	4.29207211	1.10105714	2.6670483	0.018201464	0.399479059	2.5852
48	DE115	2009	4	0.015342	0.223089	0.004017	0.002612	0	25	0	340	5	79	293	3.86340833	1.08222576	2.55129545	0.017859944	0.383469814	2.49840455
48	DE115	2010	4	0.014765	0.223382	0.00399	0.002422	0	19	0	346	5	97	198	3.9364878	1.09206992	2.44171463	0.026267905	0.388917273	2.82920244
48	DE115	2011	4	0.014957	0.224749	0.003829	0.002452	0	26	0	361	3	85	241	3.72686667	1.07953571	2.35388889	0.01340388	0.400349957	3.24870873
48	DE115	2012	4	0.014608	0.224041	0.003671	0.002386	0	26	0	418	5	97	250	3.90924231	1.11596538	2.51239615	0.022854368	0.374157914	3.02739385
48	DE115	2013	4	0.014864	0.224211	0.003749	0.002393	0	24	0	308	5	43	131	4.29537107	1.11339091	2.72568264	0.034780211	0.35145362	2.9003
48	DE115	2014	4	0.014829	0.224947	0.003736	0.002389	0	29	0	264	0	36	117	4.18414815	1.094675	2.49166574	0.027157922	0.35649254	3.00335185
48	DE115	2015	4	0.01487	0.226364	0.003662	0.002392	0	27	0	234	2	25	128	4.04512473	1.04052688	2.50091828	0.014283581	0.404920066	3.37127204
48	DE115	2016	4	0.014461	0.22699	0.00367	0.002249	0	29	0	251	0	29	109	3.43218846	1.09237821	2.22896538	0.016898688	0.413885148	3.14724872
48	DE115	2017	4	0.01459	0.226437	0.003797	0.002267	0	30	0	140	0	14	15	3.38598305	1.08163898	2.19003729	0.024974105	0.438891854	3.16181695
48	DE115	2018	3	0.00933	0.214731	0.00368	0.001184	0	19	0	49	0	2	0	3.19762381	1.09920476	2.30079048	0.043650794	0.432939657	2.76110952
48	DE115	2019	3	0.009566	0.217203	0.003841	0.001231	0	30	0	1	0	0	0	2	1	1	0	0.5	3
89	DE118	1980									12	0	3	0	1	1	1	0	1	4.5
89	DE118	1981									4	2	2	0	1	1	1	0	1	5
89	DE118	1982									1	0	1	0	1	1	1	0	1	9
89	DE118	1983
89	DE118	1984
89	DE118	1985
89	DE118	1986									2	0	1	3	3.5	1	2.5	0	0.35	2
89	DE118	1987	1	0.003235	1	0	0	65	119	0	13	0	1	3	1.83335	1	1.7222	0.5	0.694444444	1.6389
89	DE118	1988	1	0.003033	1	0	0	64	65	0	7	0	3	0	3.5	1	1.9	0.29	0.351666667	3
89	DE118	1989	1	0.003027	1	0	0	64	113	0	13	0	1	3	2.11666	1	1.73334	0.375	0.602777778	2.53334
89	DE118	1990	29	0.359116	0.36381	0.001647	0.059229	0	6	169	16	0	1	8	1.8	1	1.7	0.5	0.704166667	1.825
89	DE118	1991									4	0	2	0	1.33333333	1	1.33333333	0.666666667	0.833333333	2.66666667
89	DE118	1992									6	0	3	5	3	1	2	0.333333333	0.513888889	1.5
89	DE118	1993	1	0.001585	1	0	0	47	94	0	2	0	1	0	2	1	2	0	0.5	1
89	DE118	1994	1	0.001547	1	0	0	44	86	0	6	0	0	6	6.33335	1	2.83335	0	0.183333333	4
89	DE118	1995	1	0.001427	1	0	0	39	82	0	8	0	0	4	3.03335	1	2.03335	0	0.347777778	1.9
89	DE118	1996	1	0.001373	1	0	0	39	81	0	16	0	2	12	4.41666667	1	2.75	0.015151515	0.30787037	3.75
89	DE118	1997	1	0.001165	1	0	0	40	80	0	19	1	4	26	3.91666667	1.02778333	2.52778333	0	0.31712963	4.88888333
89	DE118	1998	1	0.001144	1	0	0	38	78	0	23	0	5	24	3.71428571	1.12381429	2.7	0	0.314977324	3.54761429
89	DE118	1999	1	0.001146	1	0	0	36	43	0	20	1	10	10	2.85001	1.1	2.46666	0	0.415	4.61666
89	DE118	2000	1	0.001096	1	0	0	32	78	0	26	0	10	9	3.01785714	1.21428571	2.58928571	0.017857143	0.445436508	4.61905
89	DE118	2001	1	0.001082	1	0	0	28	69	0	65	3	27	42	3.24761429	1.01587143	2.48194286	0.017857143	0.442117819	5.42162857
89	DE118	2002	1	0.000973	1	0	0	27	67	0	52	0	13	16	2.61390833	1.06115	2.08995833	0.03125	0.535503096	4.63816667
89	DE118	2003	1	0.000973	1	0	0	27	66	0	66	1	19	26	3.39993158	1.04129474	2.36124211	0.010526316	0.462051487	4.40654737
89	DE118	2004	1	0.000847	1	0	0	24	61	0	34	1	6	13	2.98639286	1.07142857	2.74914286	0.033673469	0.457893991	3.79251429
89	DE118	2005	1	0.000828	1	0	0	18	55	0	56	10	10	34	3.77083125	1.0125	2.6503625	0.0125	0.457246815	2.627625
89	DE118	2006	2	0.00303	0.193282	0.003101	0.00009	0	1	0	69	8	14	44	4.18737391	1.06521739	2.92650435	0.012560386	0.37418622	2.68685652
89	DE118	2007	2	0.002996	0.193907	0.002987	0.000089	0	1	0	42	1	9	15	3.96031429	1	3.01031905	0.001984127	0.424269337	2.0047619
89	DE118	2008	2	0.002838	0.194379	0.002931	0.000081	0	19	0	60	2	13	47	3.97857143	1.14285714	2.82380952	0.013492063	0.361326531	2.45159048
89	DE118	2009	2	0.002811	0.194558	0.002814	0.000083	0	36	0	44	0	13	44	3.29920476	1.09920476	2.56111429	0.032360166	0.469102419	1.98809524
89	DE118	2010	2	0.002843	0.195255	0.002798	0.000081	0	17	0	67	2	11	38	3.35603478	1.08478261	2.5429913	0.030877617	0.433009207	2.47587391
89	DE118	2011	2	0.00288	0.195133	0.00269	0.000082	0	36	0	117	0	31	62	3.45068519	1.0462963	2.4795	0.023765432	0.408283526	3.08998519
89	DE118	2012	2	0.002871	0.195187	0.002585	0.000079	0	17	0	63	2	13	27	2.98129048	1.08163333	2.40645714	0.028817082	0.455830413	3.02891429
89	DE118	2013	2	0.002927	0.196767	0.002639	0.00008	0	1	0	34	0	4	12	3.390625	1.0625	2.69010625	0.040364583	0.464446925	3.9140625
89	DE118	2014	2	0.002921	0.197381	0.002633	0.00008	0	6	0	40	0	5	18	4.90396667	1.04761905	2.94364762	0.027267574	0.304079915	2.59047619
89	DE118	2015	2	0.002922	0.197735	0.002578	0.00008	0	18	0	32	0	3	7	3.1197875	1.07291875	2.38541875	0.046875	0.483717758	3.15625
89	DE118	2016	2	0.00296	0.198421	0.00258	0.000079	0	2	0	45	0	4	7	3.66944667	1.06666667	2.45833333	0.075462963	0.426719577	2.66
89	DE118	2017	2	0.00299	0.198589	0.002671	0.00008	0	16	0	15	0	1	0	2.14285714	1.21428571	1.7619	0	0.60515873	3.04761429
89	DE118	2018	2	0.002981	0.199159	0.00278	0.000079	0	17	0	3	0	0	0	2	1	2	0	0.611111111	2
89	DE118	2019	2	0.003036	0.200114	0.002898	0.000082	0	19	0
28	DE11C	1980									1	0	0	0	1	1	1	0	1	2
28	DE11C	1981
28	DE11C	1982
28	DE11C	1983									1	0	0	0	1	1	1	0	1	4
28	DE11C	1984									5	0	0	2	1	1	1	0	1	2.41665
28	DE11C	1985									14	0	1	5	1	1	1	0	1	2.29165
28	DE11C	1986									7	0	1	1	1	1	1	0	1	2.25
28	DE11C	1987									3	0	0	0	1	1	1	0	1	5
28	DE11C	1988									3	0	0	0	1	1	1	0	1	1.6667
28	DE11C	1989									9	0	2	0	1	1	1	0	1	1.7778
[truncated: 15,432 more rows]
