# Supplementary material for: Economic geography of innovation: The effect of gender-related aspects of co-inventor networks on country and regional innovation
Source: PLoS One. 2023 Jul 27;18(7):e0288843. doi: 10.1371/journal.pone.0288843 (PMC10374134; doi:10.1371/journal.pone.0288843)
Supplement: S1 Data — (ZIP) [file pone.0288843.s003.zip › Supporting data/Region Panel Network.csv]

id	Region_code	year	RegionDegCentrality	RegionEigenvector	RgionCloseness	RegionBetweenness	RegionAuthority	RegionClustering	NumPageranks	RegionTriangles	NumPatRegion	NumRefusal	NumWithdrawal	NumCitRegion	NumInventors	CtryShare	RegionShare	ShareWomen	ShareInventor	IPCDiversity
954	AEZZZ	2002									3	0	0	0	1	1	1	0	1	9.6667
954	AEZZZ	2003
954	AEZZZ	2004									5	0	3	2	1	1	1	0	1	3.2
954	AEZZZ	2005
954	AEZZZ	2006									2	0	2	2	1	1	1	0	1	3.5
954	AEZZZ	2007
954	AEZZZ	2008
954	AEZZZ	2009
954	AEZZZ	2010
954	AEZZZ	2011
954	AEZZZ	2012									4	0	1	0	2	1	1	0	0.5	2
954	AEZZZ	2013									7	0	1	0	1.5714	1	1	0	0.761904762	1.4286
954	AEZZZ	2014									1	0	0	0	3	1	1	0	0.333333333	3
954	AEZZZ	2015
954	AEZZZ	2016
954	AEZZZ	2017
954	AEZZZ	2018
954	AEZZZ	2019
1479	AMZZZ	2011	1	0.000776	0.224659	0	0.000039	0	0.000232	0	4	0	1	3	1.25	1.25	1.25	0	0.875	1.5
1479	AMZZZ	2012	1	0.000779	0.224233	0	0.00004	0	0.000232	0	3	0	0	7	2.6667	2.3333	2.6667	0.166666667	0.527777778	7
1479	AMZZZ	2013	1	0.000776	0.224253	0	0.00004	0	0.000235	0	1	0	0	4	1	1	1	0	1	2
1479	AMZZZ	2014	1	0.000777	0.224962	0	0.00004	0	0.000238	0	3	0	0	6	3.3333	2	2.6667	0.047619047	0.547619048	2.6667
1479	AMZZZ	2015	1	0.000778	0.225	0	0.00004	0	0.00024	0	4	0	0	14	2.75	1.75	1.75	0.035714286	0.660714286	3
1479	AMZZZ	2016	1	0.000779	0.225311	0	0.00004	0	0.000243	0	3	0	0	5	3	2	2.3333	0.133333333	0.511111111	3.6667
1479	AMZZZ	2017	1	0.000781	0.22532	0	0.00004	0	0.000246	0	1	0	0	1	1	1	1	0	1	2
1479	AMZZZ	2018
1479	AMZZZ	2019	1	0.00078	0.226664	0	0.00004	0	0.000257	0
893	AT112	1987	2	0.004237	0.268588	0	0.000572	1	0.000635	1	1	0	0	0	1	1	1	0	1	1
893	AT112	1988	2	0.004219	0.26718	0	0.000566	1	0.000607	1	1	0	0	0	1	1	1	0	1	1
893	AT112	1989	2	0.004169	0.264304	0	0.000559	1	0.000575	1	1	0	0	0	1	1	1	1	1	1
893	AT112	1990	2	0.004503	0.264543	0	0.000595	1	0.000509	1	1	0	0	0	1	1	1	0	1	3
893	AT112	1991	2	0.004486	0.263505	0	0.000587	1	0.000485	1	4	0	1	2	1	1	1	0.5	1	2.33335
893	AT112	1992	2	0.004485	0.261855	0	0.000587	1	0.000468	1	1	0	0	0	1	1	1	0	1	2
893	AT112	1993	2	0.004365	0.261076	0	0.000571	1	0.000444	1	1	0	0	0	1	1	1	0	1	6
893	AT112	1994	2	0.004368	0.261113	0	0.00056	1	0.000418	1
893	AT112	1995	2	0.004157	0.260406	0	0.000538	1	0.000398	1
893	AT112	1996	2	0.004052	0.259893	0	0.000524	1	0.000373	1
893	AT112	1997	3	0.004633	0.261161	0	0.000533	1	0.000436	3	1	0	0	0	1	1	1	0	1	4
893	AT112	1998	3	0.004665	0.260658	0	0.000536	1	0.000416	3	3	0	1	2	1	1	1	1	1	4.3333
893	AT112	1999	3	0.004662	0.25883	0	0.000534	1	0.000408	3
893	AT112	2000	3	0.004725	0.258515	0	0.000538	1	0.000392	3
893	AT112	2001	3	0.00475	0.258672	0	0.000534	1	0.000378	3	1	0	0	3	1	1	1	1	1	4
893	AT112	2002	3	0.004747	0.258457	0	0.000534	1	0.000372	3
893	AT112	2003	3	0.004744	0.258273	0	0.00053	1	0.000366	3
893	AT112	2004	3	0.004756	0.257273	0	0.000531	1	0.000359	3	1	0	0	0	2	1	2	0	0.5	1
893	AT112	2005	3	0.004748	0.257007	0	0.00053	1	0.000354	3	6	0	1	3	1.625	1	1.5	0.5	0.770833333	2.625
893	AT112	2006	3	0.004751	0.25715	0	0.00053	1	0.00035	3	3	0	0	0	2	1	2	0	0.5	1
893	AT112	2007	3	0.004751	0.257086	0	0.00053	1	0.00035	3	4	0	1	0	2.33335	1	1.66665	0.25	0.458333333	1.33335
893	AT112	2008	3	0.004758	0.257249	0	0.00053	1	0.000349	3	4	0	0	0	4.16665	1	3	0	0.241666667	1.16665
893	AT112	2009	3	0.004487	0.256071	0	0.000475	1	0.000351	3	5	0	0	1	3.2	1	2.2	0	0.316666667	1
893	AT112	2010	3	0.004438	0.255092	0	0.000472	1	0.000349	3
893	AT112	2011	3	0.004437	0.255572	0	0.000472	1	0.000348	3	1	0	1	0	4	2	4	0	0.25	3
893	AT112	2012	3	0.004442	0.255273	0	0.000473	1	0.000347	3	2	0	0	0	4	2	4	0	0.25	3.5
893	AT112	2013	3	0.004416	0.255637	0	0.000473	1	0.000345	3	3	0	0	2	5.6667	2	5.3333	0	0.180952381	1.6667
893	AT112	2014	3	0.00442	0.256787	0	0.000473	1	0.000349	3	6	0	2	2	3.16666667	1.16666667	2.33333333	0.333333333	0.396626984	2.66666667
893	AT112	2015	3	0.004429	0.256885	0	0.000473	1	0.000352	3	5	0	2	0	5.33335	1.66665	4.41665	0	0.225198413	1.83335
893	AT112	2016	3	0.004428	0.257499	0	0.000473	1	0.000356	3
893	AT112	2017	3	0.004434	0.25765	0	0.000475	1	0.000359	3
893	AT112	2018
893	AT112	2019	3	0.004435	0.259768	0	0.000475	1	0.000374	3
650	AT121	1982	4	0.02355	0.339149	0.000272	0.003542	0.333333	0.001337	2	1	1	0	0	1	1	1	0	1	1
650	AT121	1983	5	0.023718	0.336538	0.001019	0.003407	0.4	0.001495	4	2	0	1	0	1	1	1	0	1	3
650	AT121	1984	6	0.024202	0.335102	0.00194	0.003365	0.333333	0.001714	5
650	AT121	1985	6	0.023684	0.330745	0.00177	0.003286	0.333333	0.001522	5	6	0	0	1	1	1	1	0	1	1.5
650	AT121	1986	6	0.023831	0.328635	0.001683	0.003297	0.333333	0.001458	5	1	0	0	0	1	1	1	0	1	3
650	AT121	1987	6	0.023246	0.327477	0.001622	0.003226	0.333333	0.001398	5	6	0	1	3	1	1	1	0	1	3.5
650	AT121	1988	6	0.023679	0.326613	0.001571	0.003239	0.333333	0.001334	5	9	0	0	5	1	1	1	0	1	2.125
650	AT121	1989	6	0.023588	0.320245	0.001481	0.003228	0.333333	0.001259	5	7	0	2	0	1	1	1	0	1	3
650	AT121	1990	6	0.023793	0.316575	0.001325	0.003226	0.333333	0.001151	5	9	0	3	5	1	1	1	0	1	2.5
650	AT121	1991	6	0.024167	0.315623	0.001289	0.003237	0.333333	0.001101	5	9	0	0	0	1	1	1	0	1	3.69443333
650	AT121	1992	6	0.024212	0.31341	0.001217	0.003237	0.333333	0.001068	5	5	0	1	0	1	1	1	0	1	4.125
650	AT121	1993	6	0.024364	0.311615	0.001115	0.003275	0.333333	0.00099	5	6	0	2	2	1	1	1	0	1	3.5
650	AT121	1994	6	0.0242	0.31122	0.001046	0.003206	0.333333	0.00093	5	5	0	1	2	1	1	1	0	1	2
650	AT121	1995	6	0.023311	0.310038	0.000992	0.003124	0.333333	0.000887	5	9	0	4	0	1	1	1	0	1	3.791675
650	AT121	1996	7	0.025072	0.311245	0.001037	0.003352	0.238095	0.00089	5	8	1	1	2	2	1	1.5	0	0.666666667	5
650	AT121	1997	8	0.026218	0.310462	0.000994	0.003415	0.214286	0.000904	6	2	0	1	0	1	1	1	0	1	4.5
650	AT121	1998	8	0.026023	0.308802	0.000927	0.00338	0.214286	0.000868	6	6	0	1	0	1	1	1	0	1	2.4
650	AT121	1999	8	0.026076	0.306479	0.000881	0.003394	0.214286	0.000837	6	11	0	7	5	2.166675	1.25	1.75	0	0.663888889	2
650	AT121	2000	8	0.026093	0.305812	0.000831	0.00339	0.214286	0.000808	6	10	0	3	3	1.66666667	1.16666667	1.66666667	0	0.791666667	2.6111
650	AT121	2001	8	0.026163	0.305785	0.000782	0.00337	0.214286	0.000778	6	4	0	0	0	1	1	1	0	1	4
650	AT121	2002	8	0.026145	0.305625	0.000759	0.003367	0.214286	0.000766	6	13	0	2	6	1.83333333	1.04166667	1.70833333	0	0.770833333	3.125
650	AT121	2003	8	0.026099	0.304852	0.000732	0.003345	0.214286	0.000751	6	15	1	3	15	2.43334	1.26666	2.08334	0.05	0.668055556	4.3
650	AT121	2004	8	0.02628	0.303945	0.000727	0.003356	0.214286	0.000737	6	7	0	1	6	2.77776667	1.55556667	1.83333333	0	0.587962963	3.8889
650	AT121	2005	8	0.026241	0.303577	0.000707	0.003349	0.214286	0.000727	6	8	1	0	0	1.6111	1	1.44443333	0	0.796296296	1.77776667
650	AT121	2006	8	0.026267	0.303671	0.000689	0.00335	0.214286	0.000719	6	3	0	2	0	1.75	1.25	1.5	0	0.708333333	1
650	AT121	2007	8	0.026266	0.303939	0.000684	0.003349	0.214286	0.000719	6	5	0	4	0	2	1.25	1.5	0	0.8	1.625
650	AT121	2008	8	0.026364	0.304399	0.000692	0.003355	0.214286	0.000718	6	1	0	0	0	3	1	3	0	0.333333333	2
650	AT121	2009	8	0.027345	0.304196	0.000693	0.003529	0.214286	0.000716	6	7	0	2	15	2.75	1	1.75	0	0.680555556	2.58335
650	AT121	2010	8	0.027392	0.303871	0.000684	0.003533	0.214286	0.000712	6	13	0	6	7	3.96296667	1	2.1111	0.142857143	0.403791887	3.03703333
650	AT121	2011	8	0.027394	0.304473	0.000686	0.003533	0.214286	0.00071	6	11	0	3	3	3	1.16666667	2.27776667	0.041666667	0.518518519	2.1111
650	AT121	2012	8	0.027475	0.304335	0.0007	0.003539	0.214286	0.00071	6	36	0	13	44	2.57	1	1.4125	0.072222222	0.538263889	2.31417
650	AT121	2013	8	0.027472	0.304882	0.000708	0.003539	0.214286	0.000717	6	23	0	2	30	2.84694286	1	2.0221	0.047619048	0.448441043	2.88945714
650	AT121	2014	8	0.027488	0.306026	0.00072	0.003541	0.214286	0.000725	6	19	0	3	39	2.5854125	1	1.5	0.159722222	0.537847222	3.1583375
650	AT121	2015	8	0.027545	0.306177	0.000735	0.003543	0.214286	0.00073	6	6	0	2	0	2.25	1	1.625	0.291666667	0.59375	2.375
650	AT121	2016	8	0.027493	0.307156	0.000744	0.00354	0.214286	0.000738	6	17	0	2	3	2.44762	1.05714	1.5238	0.21462585	0.578004535	3.95714
650	AT121	2017	9	0.028002	0.307174	0.001023	0.00356	0.25	0.000847	9	36	0	12	15	3.403125	1.265625	2.253125	0.088541667	0.404662698	2.29885
650	AT121	2018									5	0	0	0	3.5	1	2.08335	0.083333333	0.375	4.75
650	AT121	2019	9	0.027952	0.308974	0.001098	0.003559	0.25	0.000881	9
1098	AT122	1989	0	0	0	0	0	0	0.000276	0	1	0	0	0	7	1	3	0.285714285	0.142857143	5
1098	AT122	1990	0	0	0	0	0	0	0.000253	0
1098	AT122	1991	0	0	0	0	0	0	0.000241	0	2	0	1	2	8.5	1	3	0.171428571	0.121428571	11
1098	AT122	1992	0	0	0	0	0	0	0.000232	0
1098	AT122	1993	0	0	0	0	0	0	0.00022	0
1098	AT122	1994	0	0	0	0	0	0	0.000207	0	1	0	0	0	7	1	3	0.428571428	0.142857143	15
1098	AT122	1995	0	0	0	0	0	0	0.000198	0	1	0	0	0	8	1	3	0.375	0.125	12
1098	AT122	1996	0	0	0	0	0	0	0.000187	0
1098	AT122	1997	0	0	0	0	0	0	0.000176	0
1098	AT122	1998	0	0	0	0	0	0	0.000168	0	1	0	0	0	9	3	5	0.111111111	0.111111111	8
1098	AT122	1999	0	0	0	0	0	0	0.000161	0
1098	AT122	2000	0	0	0	0	0	0	0.000155	0	1	0	0	0	10	5	7	0.4	0.1	8
1098	AT122	2001	0	0	0	0	0	0	0.000149	0	2	0	0	0	6.5	2	3.5	0.325	0.180555556	7
1098	AT122	2002	0	0	0	0	0	0	0.000146	0	2	1	1	0	8.5	2.5	5	0.243055556	0.118055556	7
1098	AT122	2003	0	0	0	0	0	0	0.000143	0	2	0	0	1	6	1.5	3.5	0.4375	0.1875	11.5
1098	AT122	2004	0	0	0	0	0	0	0.00014	0	1	0	0	0	5	1	3	0.6	0.2	9
1098	AT122	2005	0	0	0	0	0	0	0.000138	0	1	0	0	2	5	1	3	0.4	0.2	2
1098	AT122	2006	0	0	0	0	0	0	0.000137	0	1	0	1	1	8	2	3	0.625	0.125	1
1098	AT122	2007	0	0	0	0	0	0	0.000137	0	6	1	2	2	5	1.375	2.875	0.274725275	0.319139194	2.5
1098	AT122	2008	0	0	0	0	0	0	0.000136	0	3	0	2	0	4.33333333	1.66666667	3.66666667	0.319444444	0.319444444	5.33333333
1098	AT122	2009	0	0	0	0	0	0	0.000135	0	1	0	1	1	7	3	4	0.571428571	0.142857143	3
1098	AT122	2010	0	0	0	0	0	0	0.000134	0	4	0	2	3	5.33335	1.5	3.33335	0.473015873	0.234920635	3.5
1098	AT122	2011	0	0	0	0	0	0	0.000134	0	3	0	1	1	4	2	3.66666667	0.301587301	0.325396825	2
1098	AT122	2012	0	0	0	0	0	0	0.000134	0	3	0	2	6	5.66666667	1.66666667	3	0.533333333	0.191666667	3.33333333
1098	AT122	2013	0	0	0	0	0	0	0.000135	0	11	0	3	20	2.8	1.53333333	2.4	0.111111111	0.4	2.6
1098	AT122	2014	0	0	0	0	0	0	0.000137	0	8	0	1	3	2.46666667	1.66666667	2.46666667	0.111111111	0.511111111	3.2
1098	AT122	2015	0	0	0	0	0	0	0.000138	0	6	0	2	5	3.625	1	2.125	0.291666667	0.465277778	3.25
1098	AT122	2016	0	0	0	0	0	0	0.00014	0	2	0	0	1	5.5	1	2.5	0.583333333	0.305555556	5
1098	AT122	2017	0	0	0	0	0	0	0.000142	0
1098	AT122	2018
1098	AT122	2019	0	0	0	0	0	0	0.000148	0
648	AT123	1990	1	0.001483	0.235222	0	0.000165	0	0.000388	0	1	0	0	0	3	1	2	0	0.5	2
648	AT123	1991	1	0.001498	0.234926	0	0.000166	0	0.00037	0	2	0	0	0	3	1	1	0	0.5	1.5
648	AT123	1992	1	0.001499	0.233971	0	0.000166	0	0.000356	0	1	0	0	0	2	1	1	0	1	1
648	AT123	1993	1	0.001457	0.232969	0	0.000162	0	0.000338	0	1	0	0	0	2	1	1	0	1	2
648	AT123	1994	1	0.00141	0.233155	0	0.000154	0	0.000318	0	2	0	0	0	2.5	1	1.5	0	0.75	4
648	AT123	1995	1	0.001367	0.232529	0	0.00015	0	0.000301	0
648	AT123	1996	1	0.001371	0.233013	0	0.000148	0	0.000279	0
648	AT123	1997	1	0.001337	0.232604	0	0.000143	0	0.000262	0	1	0	0	1	3	1	1	0	0.333333333	4
648	AT123	1998	1	0.001327	0.231915	0	0.000142	0	0.000251	0
648	AT123	1999	1	0.001316	0.230175	0	0.000141	0	0.000242	0
648	AT123	2000	1	0.001314	0.229834	0	0.00014	0	0.000233	0	3	0	2	0	3	1.33333333	2.33333333	0.111111111	0.444444444	4.33333333
648	AT123	2001	1	0.00133	0.229978	0	0.000138	0	0.000227	0	6	0	2	4	3.33333333	1	1.33333333	0	0.555555556	3
648	AT123	2002	1	0.001328	0.229685	0	0.000138	0	0.000223	0	4	0	0	4	5	1	2.33333333	0	0.280952381	4.16666667
648	AT123	2003	1	0.001327	0.229444	0	0.000137	0	0.000218	0	8	1	3	1	4.25	1.25	2.41666667	0	0.243055556	3.75
648	AT123	2004	1	0.00133	0.229209	0	0.000138	0	0.000214	0
648	AT123	2005	1	0.001327	0.228883	0	0.000137	0	0.000211	0	12	0	6	15	5.84443333	1	3.1611	0	0.223265993	2.50556667
648	AT123	2006	1	0.001329	0.229116	0	0.000137	0	0.000208	0	6	0	3	1	3.83333333	1.77776667	2.55556667	0.083333333	0.301851852	2.94443333
648	AT123	2007	1	0.00133	0.229217	0	0.000137	0	0.000208	0	2	0	0	0	3	1	3	0	0.333333333	3
648	AT123	2008	1	0.001331	0.229291	0	0.000137	0	0.000208	0	6	0	3	2	4.375	1	1.875	0	0.293154762	2.5
648	AT123	2009	1	0.001371	0.229098	0	0.000143	0	0.000207	0	7	0	2	0	6.27776667	1.33333333	4.16666667	0	0.191203704	4.44443333
648	AT123	2010	1	0.00137	0.228596	0	0.000143	0	0.000206	0	4	0	2	2	5.33333333	1	1.66666667	0	0.261904762	2.83333333
648	AT123	2011	1	0.001369	0.2289	0	0.000143	0	0.000205	0	6	0	5	2	3.55556667	1	1.8889	0	0.473544974	2.94443333
648	AT123	2012	1	0.00137	0.228615	0	0.000144	0	0.000205	0	5	0	3	1	3.25	1.25	1.75	0	0.3625	3.33335
648	AT123	2013	1	0.00137	0.229029	0	0.000144	0	0.000207	0	1	0	1	0	7	1	4	0	0.142857143	1
648	AT123	2014	1	0.001371	0.230031	0	0.000144	0	0.000209	0	1	0	1	0	2	1	1	0	0.5	2
648	AT123	2015	1	0.001373	0.230148	0	0.000144	0	0.000211	0	4	0	0	2	2.5	1	2.5	0	0.625	5.83335
648	AT123	2016	1	0.001372	0.230594	0	0.000144	0	0.000213	0
648	AT123	2017	1	0.001349	0.23061	0	0.000144	0	0.000214	0	15	0	0	0	2.14285	1.0357	2.10715	0	0.607142857	2.57145
648	AT123	2018
648	AT123	2019	1	0.00135	0.232738	0	0.000144	0	0.000223	0
881	AT124	1998	1	0.006727	0.261135	0	0.001026	0	0.000222	0	3	0	1	0	2	1.3333	2	0	0.5	1.3333
881	AT124	1999	1	0.006659	0.259356	0	0.001016	0	0.000214	0	3	0	0	0	3.3333	1.3333	3	0	0.344444444	3.6667
881	AT124	2000	1	0.006628	0.258731	0	0.001012	0	0.000206	0	3	0	1	0	3	1.3333	1.6667	0	0.5	3
881	AT124	2001	1	0.006577	0.258533	0	0.000998	0	0.000199	0	1	1	0	0	3	1	2	0	0.333333333	2
881	AT124	2002	1	0.006568	0.258116	0	0.000997	0	0.000195	0	1	0	0	0	7	1	4	0	0.142857143	3
881	AT124	2003	1	0.006569	0.257673	0	0.000993	0	0.000191	0
881	AT124	2004	1	0.006562	0.256689	0	0.000992	0	0.000188	0	2	0	1	0	2.5	1	1.5	0	0.75	1
881	AT124	2005	1	0.006562	0.256429	0	0.000991	0	0.000185	0	1	0	0	0	2	1	1	0	1	2
881	AT124	2006	1	0.006561	0.256576	0	0.000991	0	0.000183	0	2	0	1	0	2	1	1	0	1	1
881	AT124	2007	1	0.006558	0.256703	0	0.00099	0	0.000183	0
881	AT124	2008	1	0.006557	0.256613	0	0.00099	0	0.000182	0
881	AT124	2009	1	0.00679	0.256574	0	0.001041	0	0.000182	0
881	AT124	2010	1	0.006788	0.256273	0	0.00104	0	0.000181	0
881	AT124	2011	1	0.006789	0.256691	0	0.00104	0	0.00018	0
881	AT124	2012
881	AT124	2013
881	AT124	2014
881	AT124	2015
881	AT124	2016
881	AT124	2017
881	AT124	2018
881	AT124	2019
809	AT125	2001	2	0.007058	0.26849	0.00001	0.00099	0	0.000274	0	1	0	0	4	4	2	4	0	0.25	1
809	AT125	2002	2	0.007044	0.267945	0.00001	0.000988	0	0.00027	0	1	0	1	2	8	2	5	0	0.125	14
809	AT125	2003	2	0.00702	0.267255	9.00E-06	0.00098	0	0.000264	0	1	0	0	1	6	2	4	0	0.166666667	4
809	AT125	2004	2	0.007017	0.2663	9.00E-06	0.000979	0	0.000259	0	7	1	3	5	4.77776667	1	3.3889	0.047619047	0.226190476	2.3889
809	AT125	2005	2	0.007002	0.265993	9.00E-06	0.000976	0	0.000256	0	3	1	0	3	4.6667	1.6667	4	0	0.222222222	1.6667
809	AT125	2006	2	0.007003	0.266083	9.00E-06	0.000976	0	0.000253	0	3	0	2	0	4	1.5	3.25	0	0.2875	2.25
809	AT125	2007	2	0.007001	0.266015	9.00E-06	0.000976	0	0.000253	0	4	0	1	0	4.33335	1.66665	3.33335	0.055555556	0.244444444	2.5
809	AT125	2008	2	0.007004	0.266017	9.00E-06	0.000976	0	0.000252	0	8	0	3	0	4.63335	1	2.63335	0.104761905	0.289047619	3.36665
809	AT125	2009	2	0.007226	0.265716	9.00E-06	0.001019	0	0.000251	0	3	0	1	3	4	1	2.25	0.125	0.25	2
809	AT125	2010	2	0.007224	0.265322	9.00E-06	0.001019	0	0.00025	0	1	0	1	2	6	1	4	0	0.166666667	1
809	AT125	2011	2	0.007223	0.265743	9.00E-06	0.001018	0	0.000249	0	1	0	0	1	5	1	2	0.4	0.2	3
809	AT125	2012	2	0.007237	0.26544	9.00E-06	0.001021	0	0.000249	0
809	AT125	2013	2	0.007238	0.266004	9.00E-06	0.001021	0	0.000251	0
809	AT125	2014	2	0.007245	0.267098	9.00E-06	0.001021	0	0.000255	0
809	AT125	2015	2	0.007262	0.267257	9.00E-06	0.001022	0	0.000256	0
809	AT125	2016	2	0.007259	0.267777	0.00001	0.001022	0	0.000259	0
809	AT125	2017
809	AT125	2018
809	AT125	2019
206	AT126	1990	9	0.042997	0.307403	0.00304	0.006478	0.138889	0.001432	5	1	0	0	1	4	1	2	0	0.25	9
206	AT126	1991	9	0.044116	0.306905	0.002859	0.006565	0.138889	0.001362	5
206	AT126	1992	9	0.044157	0.305284	0.0027	0.006567	0.138889	0.001317	5	5	0	0	11	3.125	1.25	1.75	0	0.623958333	7.875
206	AT126	1993	9	0.043402	0.303588	0.002571	0.006468	0.138889	0.00125	5	1	0	1	0	1	1	1	0	1	2
206	AT126	1994	9	0.042479	0.303913	0.002406	0.006257	0.138889	0.001177	5	4	0	1	10	4	1.16665	2.5	0.041666667	0.310185185	8.66665
206	AT126	1995	9	0.041682	0.302855	0.002283	0.006186	0.138889	0.001085	5	3	0	1	2	4	1	2.5	0	0.258333333	4.25
206	AT126	1996	10	0.042153	0.303683	0.002257	0.006201	0.133333	0.001092	6
206	AT126	1997	10	0.041916	0.302997	0.002104	0.006101	0.133333	0.001015	6	10	0	2	7	3.75	1.5	2.5	0	0.283333333	6.458325
206	AT126	1998	10	0.041819	0.301834	0.001986	0.006068	0.133333	0.00098	6	7	0	1	2	4.22223333	1.44443333	2.55553333	0.105555556	0.253703704	4.1111
206	AT126	1999	10	0.041569	0.298897	0.001925	0.006024	0.133333	0.000949	6	2	0	0	3	3.5	1	2	0	0.291666667	4.5
206	AT126	2000	10	0.041585	0.298325	0.001819	0.006014	0.133333	0.000916	6	6	0	1	4	2.375	1	1.5	0	0.583333333	2.875
206	AT126	2001	11	0.04193	0.298572	0.001955	0.005969	0.109091	0.001004	6	4	0	1	0	2	1	1.83335	0	0.666666667	2.33335
206	AT126	2002	11	0.041874	0.29808	0.001891	0.005962	0.109091	0.000989	6	13	0	8	77	8.5	1.69445	4.12778333	0.254126984	0.160648148	9.30555
206	AT126	2003	11	0.041959	0.297676	0.001847	0.005943	0.109091	0.00097	6	6	1	5	5	3	1.75	2.75	0.1	0.6	1.75
206	AT126	2004	11	0.042119	0.297281	0.001802	0.005953	0.109091	0.000952	6	47	2	39	93	4.41234444	1.25925556	2.55202222	0.186825397	0.259476778	4.71498889
206	AT126	2005	11	0.042064	0.296735	0.001745	0.005943	0.109091	0.00094	6	19	1	10	31	4.59375	1.28125	2.515625	0.078125	0.286489899	3.65625
206	AT126	2006	11	0.042134	0.297126	0.001711	0.005947	0.109091	0.000929	6	21	0	7	42	3.4047625	1.125	2.196425	0.104166667	0.438938492	3.1607125
206	AT126	2007	11	0.042192	0.297297	0.001701	0.005951	0.109091	0.000929	6	23	0	14	23	3.26666667	1.06666667	2.18888333	0.091666667	0.368287037	2.11111667
206	AT126	2008	11	0.042257	0.297421	0.001702	0.005955	0.109091	0.000927	6	26	1	10	24	5.684725	1.4125	2.71389167	0.24735119	0.322562831	3.002775
206	AT126	2009	11	0.042932	0.297097	0.001694	0.006102	0.109091	0.000928	6	30	1	5	33	4.17778	1.14444667	2.42222	0.103201058	0.336248196	2.52222667
206	AT126	2010	11	0.042918	0.296255	0.001663	0.0061	0.109091	0.000923	6	24	2	8	22	4.50758182	1.05302727	2.51515455	0.099460956	0.376239732	2.43181818
206	AT126	2011	11	0.042914	0.296765	0.001654	0.006099	0.109091	0.000921	6	9	0	3	9	4.03334	1.16666	2.76666	0.008333333	0.269444444	3.03334
206	AT126	2012	11	0.042945	0.296286	0.001648	0.006107	0.109091	0.000918	6	26	0	5	9	3.55194545	1.16234545	2.24674545	0.040909091	0.348546691	2.66883636
206	AT126	2013	11	0.042927	0.296982	0.001644	0.006107	0.109091	0.000923	6	37	2	8	24	4.05681818	1.30227273	2.52348182	0.069678932	0.413852814	3.84393636
206	AT126	2014	11	0.042967	0.298667	0.001672	0.006111	0.109091	0.000937	6	40	0	16	17	3.71778	1.39222	2.73	0.065555556	0.336796296	2.44888667
206	AT126	2015	11	0.043013	0.298864	0.001695	0.00611	0.109091	0.000943	6	28	0	8	10	4.6037	1.27777778	2.74444444	0.027777778	0.250035273	3.32592222
206	AT126	2016	11	0.042963	0.299615	0.001724	0.006107	0.109091	0.000953	6	46	0	14	6	3.26583	1.2625	2.42083	0.074940476	0.466251984	3.29203
206	AT126	2017	10	0.042601	0.299641	0.001592	0.006101	0.133333	0.000848	6	30	0	2	1	3.43583	1.26666	2.445	0.093095238	0.451898148	4.245
206	AT126	2018									4	0	0	0	3.5	1	2	0.125	0.291666667	2.66665
206	AT126	2019	10	0.042627	0.30324	0.001724	0.006103	0.133333	0.000883	6
83	AT127	1983	3	0.026759	0.317893	0.000038	0.00437	0	0.000831	0	3	0	0	0	3.5	1	1.5	0	0.3125	1.5
83	AT127	1984	3	0.026158	0.31689	0.000034	0.004192	0	0.00076	0
83	AT127	1985	3	0.024621	0.310496	0.000026	0.003942	0	0.000678	0	2	0	0	0	2	1	1.5	0	0.666666667	2.5
83	AT127	1986	3	0.02477	0.307853	0.000025	0.003954	0	0.000651	0	8	0	0	1	2.75	1.333325	1.666675	0	0.433333333	1.583325
83	AT127	1987	4	0.024504	0.306983	0.00041	0.003869	0.166667	0.000896	1	9	0	0	4	3.5625	1.125	2.125	0	0.305902778	3.1875
83	AT127	1988	4	0.02445	0.304702	0.000379	0.003834	0.166667	0.000856	1	3	0	0	0	4	1.3333	2.3333	0	0.25	1
83	AT127	1989	4	0.024234	0.301212	0.000387	0.00379	0.166667	0.000818	1	7	0	1	1	3.91666667	1	1.91666667	0	0.320075758	1.25
83	AT127	1990	5	0.026215	0.299686	0.000354	0.003986	0.3	0.000867	3	8	0	0	0	3.56665	1	1.73335	0	0.403888889	1.7
83	AT127	1991	5	0.026364	0.298063	0.000325	0.003965	0.3	0.000825	3	10	0	0	4	4.18333333	1	1.68333333	0	0.349305556	1.68333333
83	AT127	1992	5	0.026407	0.296015	0.000305	0.003968	0.3	0.000797	3	5	0	0	1	3	1	1.75	0	0.458333333	2.5
83	AT127	1993	5	0.026032	0.295038	0.000308	0.003905	0.3	0.000761	3	13	0	3	2	3.55556667	1	2.16666667	0	0.313492063	2.08333333
83	AT127	1994	5	0.025895	0.295685	0.000291	0.003853	0.3	0.000716	3	5	0	1	0	3.33333333	1	2	0	0.347222222	2
83	AT127	1995	5	0.024766	0.295161	0.000283	0.003722	0.3	0.000678	3	8	0	4	4	6.02776667	1	2.33333333	0	0.22281746	3.1389
83	AT127	1996	5	0.024315	0.295126	0.000266	0.003639	0.3	0.000632	3	4	0	3	3	3.66666667	1.33333333	2	0	0.333333333	2.66666667
83	AT127	1997	6	0.024919	0.296095	0.000352	0.00361	0.333333	0.000659	5	5	0	4	0	2.5	1.16665	1.5	0	0.805555556	3.16665
83	AT127	1998	6	0.024895	0.295376	0.000353	0.00359	0.333333	0.000635	5
83	AT127	1999	6	0.024868	0.292731	0.000335	0.003582	0.333333	0.00062	5
83	AT127	2000	6	0.025161	0.29239	0.000327	0.003609	0.333333	0.000597	5	4	0	2	1	4.66666667	2.16666667	3.16666667	0	0.537037037	15.5
83	AT127	2001	6	0.025188	0.292757	0.000311	0.003577	0.333333	0.000579	5	1	0	1	0	2	1	1	0	0.5	5
83	AT127	2002	6	0.025167	0.292552	0.000303	0.003574	0.333333	0.00057	5	4	0	2	5	2	1.5	1.5	0	0.583333333	9.5
83	AT127	2003	6	0.025154	0.292276	0.000301	0.003555	0.333333	0.000561	5	2	0	0	0	3.5	1	2	0	0.291666667	2.5
83	AT127	2004	6	0.025159	0.29107	0.00029	0.003554	0.333333	0.00055	5	6	2	2	0	4.875	2.625	4	0.077380952	0.264880952	3.75
83	AT127	2005	6	0.025172	0.290852	0.000287	0.003551	0.333333	0.000543	5	9	1	4	0	2.05	1	1.55	0	0.691666667	2.75
83	AT127	2006	6	0.025236	0.291268	0.000282	0.003555	0.333333	0.000537	5	7	0	3	2	2	1.25	1.75	0	0.6875	1.875
83	AT127	2007	6	0.025236	0.291432	0.000281	0.003554	0.333333	0.000537	5	6	0	1	2	2.33335	1	2.1667	0	0.569444444	1.66665
83	AT127	2008	6	0.025247	0.291573	0.000277	0.003554	0.333333	0.000535	5	20	0	2	0	3.25851429	1.14285714	2.43877143	0.071428571	0.402664399	1.20408571
83	AT127	2009	6	0.025721	0.29162	0.000295	0.003655	0.333333	0.000539	5	20	0	2	2	3.026175	1.428575	2.16905	0.232142857	0.375496032	1.35715
83	AT127	2010	6	0.025666	0.290608	0.000289	0.003651	0.333333	0.000535	5	10	0	0	3	2.625	1.125	2.25	0.451388889	0.423611111	1.95835
83	AT127	2011	6	0.025664	0.291115	0.000288	0.00365	0.333333	0.000534	5	6	0	1	3	3.3	1.7	2.5	0.1	0.45	1.7
83	AT127	2012	6	0.025668	0.290563	0.000282	0.003654	0.333333	0.000531	5	7	0	1	1	2.44443333	1.22223333	2.2222	0.185185185	0.611111111	2
83	AT127	2013	6	0.025642	0.290934	0.00028	0.003654	0.333333	0.000529	5	10	0	0	5	4.83333333	2.05553333	4.11113333	0.111111111	0.236507937	3.1111
83	AT127	2014	6	0.025659	0.292399	0.000288	0.003655	0.333333	0.000536	5	8	0	2	2	3.26666667	1.53333333	2.9	0.166666667	0.362777778	2.06666667
83	AT127	2015	6	0.025709	0.292558	0.000293	0.003657	0.333333	0.00054	5	18	0	6	1	3.47618571	1.38095714	2.5	0	0.359353741	2.09524286
83	AT127	2016	6	0.025708	0.293453	0.0003	0.003658	0.333333	0.000546	5	17	0	4	9	3.175	1.166675	2.45	0	0.384404762	1.835725
83	AT127	2017	6	0.025722	0.293583	0.000311	0.003667	0.333333	0.000549	5	21	0	1	3	4.783325	1.383325	3.091675	0.007142857	0.286755952	2.52085
83	AT127	2018									3	0	0	0	4	1	2	0.25	0.25	3.3333
83	AT127	2019	6	0.025731	0.296524	0.000342	0.003668	0.333333	0.000572	5
290	AT130	1980	9	0.12345	0.397683	0.007561	0.022247	0.25	0.003399	9	8	0	0	0	6.25	1.75	2.5	0	0.189583333	4.5
290	AT130	1981	11	0.121631	0.389956	0.005459	0.020849	0.254545	0.003004	14	5	2	0	0	4.75	1.75	1.75	0	0.375	4
290	AT130	1982	11	0.118114	0.382534	0.004437	0.019853	0.254545	0.00251	14	2	0	0	0	6	1.5	1.5	0	0.545454545	7.5
290	AT130	1983	12	0.116861	0.37594	0.004386	0.019324	0.212121	0.002465	14	2	0	0	0	6	2	2	0	0.166666667	4
290	AT130	1984	12	0.115442	0.373399	0.004064	0.018706	0.212121	0.002242	14	12	0	1	1	3.91666667	1.33333333	1.75	0	0.352314815	5.97221667
290	AT130	1985	13	0.113653	0.367241	0.00414	0.018396	0.179487	0.002164	14	30	0	7	20	4.60769231	1.19230769	2.12051538	0.03525641	0.36521164	7.45127692
290	AT130	1986	13	0.113761	0.36401	0.004067	0.018367	0.179487	0.002085	14	39	1	7	7	3.43823529	1.23529412	1.70097647	0.019607843	0.455392157	4.63235294
290	AT130	1987	14	0.112278	0.362928	0.006569	0.018153	0.164835	0.002271	15	42	0	4	15	4.01805	1.29860833	1.93680833	0.020833333	0.347025463	8.3382
290	AT130	1988	14	0.112476	0.360534	0.006126	0.018035	0.164835	0.002165	15	39	0	3	6	4.05666667	1.3	2.30666667	0	0.402962963	3.94556
290	AT130	1989	14	0.111912	0.354861	0.005868	0.017953	0.164835	0.002057	15	22	1	4	0	3.82692308	1.42307692	2.1859	0	0.384259259	6.33974615
290	AT130	1990	16	0.122888	0.356565	0.006205	0.019379	0.158333	0.002058	19	25	0	3	3	2.93076923	1	1.78974615	0.044871795	0.465598291	4.35640769
290	AT130	1991	16	0.123502	0.35482	0.005873	0.019225	0.158333	0.001957	19	25	0	2	11	4.5486125	1.0625	1.7986125	0	0.388454861	6.25695
290	AT130	1992	16	0.123473	0.351747	0.005495	0.019222	0.158333	0.001895	19	31	1	1	9	2.96167	1.1	1.825	0.016666667	0.422083333	5.33167
290	AT130	1993	16	0.121506	0.349947	0.005197	0.018949	0.158333	0.001788	19	26	0	6	7	2.77272727	1	1.57575455	0	0.552669553	4.19697273
290	AT130	1994	18	0.1233	0.34985	0.005231	0.018925	0.143791	0.001885	22	36	1	4	14	3.02916667	1.03333333	1.70833333	0.027777778	0.401574074	4.25555833
290	AT130	1995	18	0.11882	0.348406	0.005072	0.018466	0.143791	0.001789	22	44	2	14	26	4.25	1	1.778475	0.0234375	0.338634259	6.253475
290	AT130	1996	18	0.117753	0.347378	0.004639	0.018238	0.143791	0.001664	22	24	0	6	9	2.41667	1	1.31667	0	0.5725	3.52222
290	AT130	1997	20	0.117136	0.346154	0.004783	0.017792	0.136842	0.001692	26	25	0	6	28	3.15873333	1.10715	2.03308333	0.018353175	0.384942681	5.27446667
290	AT130	1998	21	0.119075	0.344744	0.004516	0.018043	0.133333	0.00167	28	41	0	6	29	3.65337	1.41408	2.37699	0.015912698	0.345218726	5.95019
290	AT130	1999	22	0.119061	0.341482	0.005815	0.017995	0.121212	0.001819	28	19	0	2	14	2.72222857	1.04761429	1.57937143	0	0.465136054	4.67461429
290	AT130	2000	23	0.121117	0.340566	0.005566	0.018186	0.126482	0.001825	32	18	0	3	10	2.84545455	1.18181818	1.75454545	0.024350649	0.570887446	8.23636364
290	AT130	2001	24	0.122637	0.340893	0.005559	0.018196	0.126812	0.001841	35	33	1	8	18	3.645	1.45	2.43	0.048181818	0.371590909	4.435
290	AT130	2002	24	0.122639	0.340529	0.005415	0.018186	0.126812	0.001813	35	77	2	17	154	2.61111111	1.31018333	1.90277778	0.063657407	0.517669753	4.78672778
290	AT130	2003	24	0.122863	0.339912	0.005294	0.018127	0.126812	0.001789	35	46	1	12	52	2.81862941	1.28921176	1.95098235	0.068419489	0.508645276	7.7451
290	AT130	2004	24	0.123571	0.338211	0.005137	0.018175	0.126812	0.00175	35	50	1	30	84	2.9111375	1.27083125	1.99679375	0.10556891	0.538047543	4.15008125
290	AT130	2005	24	0.12342	0.337718	0.005	0.018146	0.126812	0.001727	35	47	0	12	44	3.45893125	1.125	1.74018125	0.040024038	0.417157738	3.52470625
290	AT130	2006	24	0.123543	0.337908	0.004903	0.018149	0.126812	0.00171	35	25	1	9	32	3.71389167	1.21389167	1.952775	0.146180556	0.44837963	3.24444167
290	AT130	2007	24	0.123576	0.337798	0.004848	0.018149	0.126812	0.001709	35	43	0	21	48	3.62737857	1.20535714	2.02619286	0.052669553	0.436381674	2.14880714
290	AT130	2008	24	0.123835	0.338221	0.004865	0.018159	0.126812	0.001708	35	53	1	13	34	4.1375	1.2625	2.30277917	0.128273809	0.378636464	2.95069167
290	AT130	2009	23	0.107533	0.336015	0.004724	0.015475	0.12253	0.001673	31	60	3	7	38	3.90167	1.206665	1.89	0.142311508	0.385659993	2.560005
290	AT130	2010	22	0.106385	0.334393	0.004469	0.015354	0.121212	0.001588	28	55	1	7	45	3.63960952	1.1948	2.04689524	0.070932771	0.418645244	2.80735714
290	AT130	2011	22	0.106386	0.33524	0.004451	0.015353	0.121212	0.001585	28	55	1	5	51	3.77484348	1.39130435	2.22360435	0.072986343	0.417358457	3.72343043
290	AT130	2012	22	0.106506	0.334711	0.004411	0.015374	0.121212	0.001576	28	63	0	13	19	3.69695263	1.24749474	2.11854737	0.068421053	0.380029936	2.60751579
290	AT130	2013	21	0.106164	0.335154	0.003259	0.015366	0.133333	0.001416	28	62	2	9	39	4.05443636	1.45461818	2.16549545	0.092800571	0.353568969	2.73643182
290	AT130	2014	21	0.106239	0.336928	0.003319	0.015373	0.133333	0.001434	28	57	0	12	24	3.56745714	1.34603333	2.27777619	0.071164021	0.362484883	2.83174286
290	AT130	2015	21	0.106448	0.337167	0.00337	0.015379	0.133333	0.001443	28	41	0	3	16	3.60294118	1.38725294	2.23879412	0.041736695	0.35344888	2.64775882
290	AT130	2016	21	0.10638	0.338117	0.003418	0.015378	0.133333	0.001458	28	36	0	2	15	3.79486923	1.43269231	2.38140769	0.119230769	0.375312882	3.11538462
290	AT130	2017	21	0.106427	0.338285	0.003536	0.015414	0.133333	0.00147	28	16	0	0	1	3.97	1.42	2.3	0.051666667	0.34602381	2.72
290	AT130	2018									6	0	0	0	2.5	1.25	1.5	0	0.416666667	2.666675
290	AT130	2019	21	0.10642	0.341723	0.003811	0.015418	0.133333	0.001519	28
421	AT211	1982	1	0.006607	0.301649	0	0.000982	0	0.00065	0	1	0	0	0	1	1	1	0	1	2
421	AT211	1983	1	0.007173	0.299401	0	0.00106	0	0.000566	0	1	0	0	0	1	1	1	0	1	5
421	AT211	1984	1	0.007226	0.297722	0	0.001058	0	0.000517	0	3	0	0	1	1	1	1	0	1	2.3333
421	AT211	1985	1	0.006883	0.291382	0	0.001002	0	0.000461	0	1	0	1	0	2	1	1	0	0.5	2
421	AT211	1986	1	0.006948	0.291064	0	0.001002	0	0.000444	0	3	0	0	0	1	1	1	0	1	3
421	AT211	1987	1	0.006716	0.289801	0	0.000973	0	0.000421	0	5	0	0	0	1.4	1	1.2	0	0.866666667	3.8
421	AT211	1988	1	0.006709	0.288256	0	0.000966	0	0.000404	0	9	0	1	22	1.2222	1	1.1111	0	0.925925926	6.2222
421	AT211	1989	1	0.00658	0.284004	0	0.000946	0	0.000381	0
421	AT211	1990	1	0.00654	0.282684	0	0.000926	0	0.000349	0	11	2	3	3	1.0909	1	1.0909	0	0.954545455	2.4545
421	AT211	1991	1	0.006811	0.283152	0	0.000945	0	0.000332	0	5	0	2	0	1	1	1	0	1	2
421	AT211	1992	1	0.006848	0.281843	0	0.000945	0	0.000325	0	7	0	1	1	1	1	1	0	1	2.5714
421	AT211	1993	1	0.006843	0.281931	0	0.000948	0	0.000307	0	3	0	0	0	1.3333	1	1	0	0.833333333	1.3333
421	AT211	1994	1	0.006563	0.280723	0	0.000901	0	0.00029	0	1	0	0	3	1	1	1	0	1	4
421	AT211	1995	1	0.006291	0.28089	0	0.000868	0	0.000278	0	5	0	0	0	1	1	1	0	1	1.125
421	AT211	1996	1	0.006419	0.281001	0	0.000879	0	0.000259	0	4	0	1	1	1	1	1	0	1	1.5
421	AT211	1997	1	0.006168	0.280192	0	0.000836	0	0.000244	0	1	0	0	1	1	1	1	0	1	2
421	AT211	1998	1	0.006103	0.279647	0	0.000827	0	0.000234	0
421	AT211	1999	1	0.006053	0.277985	0	0.00082	0	0.000225	0
421	AT211	2000	1	0.006028	0.277412	0	0.000817	0	0.000216	0	1	0	0	1	12	1	2	0.083333333	0.083333333	5
421	AT211	2001	1	0.006054	0.276835	0	0.00081	0	0.000209	0	2	0	1	0	11.5	1.5	3	0.066666667	0.095833333	3
421	AT211	2002	1	0.006046	0.276506	0	0.000809	0	0.000206	0	4	0	1	0	5	1	1	0.05	0.204166667	2.5
421	AT211	2003	1	0.006039	0.275814	0	0.000805	0	0.000202	0	2	0	0	1	3	1	1.5	0	0.6	4
421	AT211	2004	1	0.006035	0.274716	0	0.000804	0	0.000197	0	3	0	0	1	3.5	1	1	0	0.354166667	3.25
421	AT211	2005	1	0.006026	0.274306	0	0.000803	0	0.000195	0	3	0	1	0	1.5	1	1	0	0.75	3.25
421	AT211	2006	1	0.006027	0.274125	0	0.000803	0	0.000192	0	10	0	3	9	1.66666667	1	1	0	0.666666667	2.83333333
421	AT211	2007	1	0.006026	0.274125	0	0.000802	0	0.000192	0	1	0	0	0	2	1	1	0	0.5	1
421	AT211	2008	1	0.006027	0.27424	0	0.000802	0	0.000191	0	6	0	2	2	3.16665	1	1.66665	0	0.516666667	3.33335
421	AT211	2009	1	0.006231	0.273872	0	0.00084	0	0.00019	0	6	0	0	1	3.33333333	1.66666667	2.66666667	0	0.5	3.1111
421	AT211	2010	1	0.006229	0.273531	0	0.00084	0	0.000189	0	8	0	1	10	2.44443333	1.44443333	1.44443333	0	0.546296296	3.66666667
421	AT211	2011	1	0.00626	0.273884	0	0.000841	0	0.000189	0	4	0	1	0	2.16666667	1.16666667	1.33333333	0.055555556	0.583333333	2.16666667
421	AT211	2012	1	0.006269	0.273649	0	0.000842	0	0.000189	0	2	0	1	0	1.5	1	1	0	0.75	5
421	AT211	2013	1	0.00627	0.274113	0	0.000842	0	0.000191	0	5	0	1	4	2.25	1	1.5	0	0.645833333	2.625
421	AT211	2014	1	0.006271	0.27486	0	0.000842	0	0.000194	0	5	0	1	6	2.66666667	1.33333333	1.5	0.041666667	0.491666667	3.83333333
421	AT211	2015	1	0.006286	0.275067	0	0.000842	0	0.000195	0	5	0	1	1	3.25	1.5	1.75	0.03125	0.614583333	4
421	AT211	2016	1	0.006256	0.275421	0	0.000842	0	0.000196	0	3	0	0	2	2	1.33333333	1.33333333	0	0.611111111	4
421	AT211	2017	1	0.00627	0.27535	0	0.000845	0	0.000198	0	9	0	0	0	1.6667	1	1.2222	0	0.666666667	2.2222
421	AT211	2018
421	AT211	2019	1	0.006269	0.27733	0	0.000845	0	0.000206	0
1055	AT212	2001	2	0.002409	0.245596	9.00E-06	0.000254	0	0.000309	0	6	0	0	0	2	1	1	0	0.5	3.3333
1055	AT212	2002	2	0.002408	0.24542	9.00E-06	0.000254	0	0.000304	0
1055	AT212	2003	2	0.002409	0.244913	8.00E-06	0.000253	0	0.000298	0	4	0	2	0	2	1	1	0	0.5	2.5
1055	AT212	2004	2	0.002407	0.24406	8.00E-06	0.000253	0	0.000292	0	4	0	0	6	2	1	1	0	0.5	3
1055	AT212	2005	2	0.002405	0.243827	8.00E-06	0.000253	0	0.000288	0	9	0	5	0	1.66666667	1	1	0	0.666666667	2.16666667
1055	AT212	2006	2	0.002408	0.243868	7.00E-06	0.000253	0	0.000284	0	2	0	2	0	2	1	1	0	0.5	5
1055	AT212	2007	2	0.002408	0.243983	7.00E-06	0.000253	0	0.000284	0	2	0	0	0	2.5	1	1.5	0	0.416666667	2
1055	AT212	2008	2	0.002408	0.243948	7.00E-06	0.000253	0	0.000283	0	2	0	0	1	2	1	2	0	0.5	1
1055	AT212	2009	2	0.002506	0.243811	9.00E-06	0.000265	0	0.000291	0	5	0	2	0	2	1	1	0	0.5	2
1055	AT212	2010	2	0.002504	0.243462	9.00E-06	0.000265	0	0.000289	0	1	0	0	0	3	1	1	0	0.333333333	1
1055	AT212	2011	2	0.002504	0.243818	9.00E-06	0.000265	0	0.000288	0	2	0	1	0	2.5	1	2.5	0	0.416666667	2.5
1055	AT212	2012	2	0.002507	0.243581	9.00E-06	0.000265	0	0.000288	0	8	0	2	2	2.4	1	1.8	0	0.582222222	2.33333333
1055	AT212	2013	2	0.002507	0.244034	9.00E-06	0.000265	0	0.000291	0	7	0	3	2	3.4	1.06666667	1.73333333	0	0.404444444	2.2
1055	AT212	2014	2	0.00251	0.244777	9.00E-06	0.000265	0	0.000295	0	8	0	2	1	2.97223333	1	1.97223333	0	0.365740741	4.6389
1055	AT212	2015	2	0.002513	0.244752	9.00E-06	0.000266	0	0.000297	0	2	0	0	0	5	1	2.5	0	0.238095238	1.5
1055	AT212	2016	2	0.002514	0.245338	0.00001	0.000266	0	0.000301	0	10	0	0	0	3.71666667	1	2.26666667	0	0.412777778	3.38333333
1055	AT212	2017	2	0.002522	0.245648	0.00001	0.000267	0	0.000304	0	8	0	0	0	2.8611	1	1.72223333	0	0.44212963	2.1111
1055	AT212	2018									5	0	0	0	2.83335	1	2.41665	0.055555556	0.472222222	1.5
1055	AT212	2019	2	0.002524	0.247688	0.000011	0.000267	0	0.000317	0
821	AT221	1980	5	0.063073	0.359511	0.007575	0.011209	0.3	0.002552	3	22	0	1	2	3.458325	1	1	0	0.387847222	3.6354125
821	AT221	1981	5	0.058986	0.349669	0.005778	0.010112	0.3	0.001953	3	19	0	1	3	3.17857143	1	1	0	0.39297619	2.62857143
821	AT221	1982	5	0.05725	0.342134	0.004766	0.009643	0.3	0.001644	3	16	0	0	0	3.7	1	1	0	0.286944444	2.5
821	AT221	1983	5	0.057015	0.334288	0.0042	0.009495	0.3	0.001457	3	19	0	2	0	2.525	1	1	0	0.494861111	1.72778333
821	AT221	1984	5	0.056219	0.33304	0.003876	0.009206	0.3	0.001332	3	12	0	1	1	2.8125	1.125	1.125	0	0.427083333	3.28125
821	AT221	1985	5	0.054151	0.32744	0.003488	0.008863	0.3	0.001189	3	6	0	0	0	2.166675	1	1	0	0.5625	6.5
821	AT221	1986	5	0.054606	0.325018	0.003287	0.008902	0.3	0.001139	3	6	0	2	0	3.166675	1.25	1.916675	0	0.333333333	3.583325
821	AT221	1987	6	0.059638	0.324513	0.003135	0.009797	0.266667	0.001155	4	17	1	0	1	3.45238571	1	1	0	0.424603175	3.54762857
821	AT221	1988	6	0.059452	0.322068	0.002948	0.009706	0.266667	0.001105	4	19	0	4	0	2.87963333	1	1.22222222	0	0.400154321	3.73147778
821	AT221	1989	7	0.059686	0.319853	0.003045	0.009656	0.238095	0.001192	5	31	2	4	3	3.82307692	1	1.26153846	0	0.318803419	3.72820769
821	AT221	1990	8	0.061546	0.324462	0.003048	0.009746	0.178571	0.001218	5	25	0	1	0	2.88666	1	1.08666	0	0.436111111	3.67668
821	AT221	1991	8	0.061661	0.321543	0.002845	0.009658	0.178571	0.001158	5	25	0	4	2	3.30127692	1.01923077	1.11538462	0.019230769	0.391346154	4.77563846
821	AT221	1992	8	0.061695	0.319345	0.00273	0.009659	0.178571	0.001121	5	18	4	7	3	3.04545455	1	1.09090909	0.022727273	0.420075758	4.13636364
821	AT221	1993	8	0.06088	0.318379	0.002622	0.009541	0.178571	0.001063	5	28	3	13	4	3.07407778	1.02222222	1.4111	0	0.42521164	2.62963333
821	AT221	1994	8	0.059771	0.318161	0.001329	0.009264	0.178571	0.000894	5	9	0	1	2	2	1	1	0	0.555555556	2.83333333
821	AT221	1995	8	0.057496	0.317708	0.001291	0.008998	0.178571	0.000849	5	9	0	2	4	2.33333333	1	1	0	0.569444444	2.83333333
821	AT221	1996	8	0.057052	0.318014	0.001252	0.008888	0.178571	0.000801	5	4	0	0	2	2.25	1	1.25	0	0.458333333	2.25
821	AT221	1997	8	0.057409	0.317565	0.00119	0.008815	0.178571	0.000749	5	9	0	0	2	1.95835	1	1.125	0	0.631944444	2.79165
821	AT221	1998	8	0.057428	0.317037	0.001173	0.008786	0.178571	0.000725	5	13	0	1	7	2.97618571	1.19047143	1.7619	0	0.490873016	2.54761429
821	AT221	1999	8	0.057627	0.314678	0.001127	0.008806	0.178571	0.000698	5	23	1	1	11	2.78888333	1.15555	1.67221667	0	0.475925926	2.78333333
821	AT221	2000	8	0.057744	0.314005	0.001071	0.008808	0.178571	0.000674	5	15	0	3	4	2.02	1	1.24	0	0.63	2.04
821	AT221	2001	10	0.060462	0.314791	0.002119	0.009093	0.111111	0.000846	5	20	0	2	19	3.2604125	1.2083375	1.8333375	0.026388889	0.443055556	3.625
821	AT221	2002	10	0.060495	0.314571	0.002065	0.009091	0.111111	0.000833	5	12	0	1	9	2.4375	1.125	1.5	0	0.572222222	3.0416625
821	AT221	2003	10	0.060772	0.313756	0.002003	0.009092	0.111111	0.000818	5	9	0	0	4	2.25	1.3125	1.625	0.041666667	0.546875	6
821	AT221	2004	10	0.06079	0.312442	0.001941	0.009087	0.111111	0.000801	5	4	0	0	2	2.16666667	1	1.5	0	0.616666667	7.5
821	AT221	2005	10	0.060774	0.312063	0.001897	0.009076	0.111111	0.000791	5	16	0	1	4	3	1.4791625	2.0833375	0	0.517361111	3.3229125
821	AT221	2006	10	0.060913	0.312198	0.001854	0.009084	0.111111	0.000783	5	12	0	1	2	2.35714286	1.14285714	1.53571429	0	0.62202381	3.71428571
821	AT221	2007	10	0.060941	0.312198	0.001783	0.009087	0.111111	0.000779	5	11	0	1	3	1.83333333	1.33333333	1.72221667	0	0.77037037	2.69445
821	AT221	2008	10	0.060957	0.31218	0.00178	0.009087	0.111111	0.000777	5	22	0	7	3	1.69444167	1.11110833	1.33333333	0.009259259	0.758101852	2.86110833
821	AT221	2009	11	0.062221	0.311921	0.002954	0.009324	0.090909	0.000966	5	25	1	3	21	2.875	1.08333333	1.54166667	0.020833333	0.503009259	3.125
821	AT221	2010	11	0.062158	0.311335	0.002903	0.009317	0.090909	0.000961	5	25	0	6	10	3.04545455	1.16666364	1.84090909	0.011363636	0.540494228	2.48484545
821	AT221	2011	11	0.062157	0.311946	0.002888	0.009317	0.090909	0.000958	5	30	0	10	9	2.31770625	1.21875	1.84375	0.015625	0.513020833	3.359375
821	AT221	2012	11	0.062213	0.311446	0.002864	0.009328	0.090909	0.000954	5	47	1	4	15	2.44642857	1.17857143	1.88095714	0.041666667	0.541626984	2.39047857
821	AT221	2013	11	0.06222	0.312089	0.002884	0.009329	0.090909	0.000965	5	59	0	5	27	3.33690556	1.18571667	1.9795	0.011904762	0.422123016	2.63756667
821	AT221	2014	11	0.062263	0.313183	0.002919	0.009333	0.090909	0.000977	5	50	1	7	21	3.279995	1.235	2.045005	0.006944444	0.456744228	3.778335
821	AT221	2015	11	0.062339	0.313091	0.002957	0.009332	0.090909	0.000983	5	45	0	6	13	3.21578947	1.28947368	2.13377368	0.003759398	0.464275272	4.26578947
821	AT221	2016	11	0.062337	0.313914	0.003002	0.009335	0.090909	0.000995	5	42	0	5	8	2.74444	1.09074	1.71666	0.001058201	0.489484127	3.21480667
821	AT221	2017	11	0.062404	0.314304	0.003111	0.009357	0.090909	0.001006	5	49	0	0	5	2.8625	1.12291875	1.79791875	0.03125	0.511770833	3.15
821	AT221	2018									8	0	0	0	3.16666667	1.16666667	2.41666667	0.027777778	0.472222222	4.08333333
821	AT221	2019	11	0.062435	0.317837	0.003363	0.00936	0.090909	0.001047	5
1220	AT222	1996	0	0	0	0	0	0	0.000187	0	1	0	0	0	1	1	1	0	1	4
1220	AT222	1997	0	0	0	0	0	0	0.000176	0
1220	AT222	1998	0	0	0	0	0	0	0.000168	0	2	0	2	0	2	1	2	0	0.5	2.5
1220	AT222	1999	0	0	0	0	0	0	0.000161	0	1	0	0	1	2	1	2	0	0.5	2
1220	AT222	2000	0	0	0	0	0	0	0.000155	0	1	0	1	0	1	1	1	0	1	2
1220	AT222	2001	0	0	0	0	0	0	0.000149	0	1	0	0	0	4	2	4	0	0.25	1
1220	AT222	2002	0	0	0	0	0	0	0.000146	0
1220	AT222	2003	0	0	0	0	0	0	0.000143	0
1220	AT222	2004	0	0	0	0	0	0	0.00014	0
1220	AT222	2005	0	0	0	0	0	0	0.000138	0
1220	AT222	2006	0	0	0	0	0	0	0.000137	0
1220	AT222	2007	0	0	0	0	0	0	0.000137	0	1	0	0	0	1	1	1	0	1	3
1220	AT222	2008	0	0	0	0	0	0	0.000136	0
1220	AT222	2009	0	0	0	0	0	0	0.000135	0
1220	AT222	2010	0	0	0	0	0	0	0.000134	0
1220	AT222	2011	0	0	0	0	0	0	0.000134	0
1220	AT222	2012	0	0	0	0	0	0	0.000134	0	1	0	0	0	3	1	2	0	0.333333333	2
1220	AT222	2013	0	0	0	0	0	0	0.000135	0
1220	AT222	2014	0	0	0	0	0	0	0.000137	0	2	0	1	1	2	1	2	0	0.5	4
1220	AT222	2015	0	0	0	0	0	0	0.000138	0
1220	AT222	2016	0	0	0	0	0	0	0.00014	0
1220	AT222	2017	0	0	0	0	0	0	0.000142	0
1220	AT222	2018
1220	AT222	2019	0	0	0	0	0	0	0.000148	0
140	AT223	1980	2	0.006067	0.293866	0	0.000901	1	0.001441	1	3	0	0	0	3.5	1	1.75	0	0.3125	4.25
140	AT223	1981	2	0.005872	0.292035	0	0.000815	1	0.001081	1
140	AT223	1982	2	0.005635	0.289572	0	0.000753	1	0.000912	1
140	AT223	1983	2	0.005599	0.288066	0	0.000722	1	0.000808	1
140	AT223	1984	2	0.005821	0.287557	0	0.00075	1	0.000737	1	9	1	0	0	2.0625	1	1.25	0	0.677083333	3.3125
140	AT223	1985	2	0.005554	0.283622	0	0.000711	1	0.000657	1	3	0	3	0	4	1	2.6667	0	0.261111111	5.3333
140	AT223	1986	2	0.005549	0.281449	0	0.00071	1	0.000631	1	10	0	4	0	3.625	1	1.9375	0	0.317708333	3.625
140	AT223	1987	2	0.005438	0.280892	0	0.000694	1	0.000609	1	3	0	3	0	1.5	1	1.5	0	0.75	2.75
140	AT223	1988	2	0.005416	0.279632	0	0.000686	1	0.000583	1
140	AT223	1989	2	0.005346	0.275753	0	0.000678	1	0.00055	1	1	0	1	0	3	1	1	0	0.333333333	2
140	AT223	1990	2	0.005601	0.275348	0	0.000706	1	0.000497	1
140	AT223	1991	2	0.005577	0.274348	0	0.000696	1	0.000474	1
140	AT223	1992	2	0.005578	0.272847	0	0.000696	1	0.000458	1
140	AT223	1993	2	0.005567	0.271493	0	0.000697	1	0.000428	1
140	AT223	1994	2	0.005607	0.271562	0	0.000687	1	0.000401	1
140	AT223	1995	2	0.005334	0.27081	0	0.000659	1	0.000383	1
140	AT223	1996	2	0.005199	0.270695	0	0.000643	1	0.000358	1
140	AT223	1997	2	0.00516	0.270386	0	0.00062	1	0.000333	1
140	AT223	1998	2	0.005182	0.269521	0	0.000622	1	0.000317	1
140	AT223	1999	2	0.005173	0.267105	0	0.000618	1	0.00031	1
140	AT223	2000	2	0.005236	0.266859	0	0.000622	1	0.000299	1
140	AT223	2001	2	0.005331	0.266852	0	0.000626	1	0.000287	1
140	AT223	2002	2	0.005326	0.266558	0	0.000625	1	0.000282	1
140	AT223	2003	2	0.005319	0.266258	0	0.000621	1	0.000277	1
140	AT223	2004	2	0.00534	0.265189	0	0.000623	1	0.000271	1	1	0	0	0	2	1	2	0	0.5	4
140	AT223	2005	2	0.005332	0.264827	0	0.000622	1	0.000267	1
140	AT223	2006	2	0.00534	0.264924	0	0.000622	1	0.000264	1	3	0	0	0	2	1	1	0	0.5	3.6667
140	AT223	2007	2	0.00534	0.264992	0	0.000622	1	0.000264	1
140	AT223	2008	2	0.005351	0.26527	0	0.000622	1	0.000264	1	1	0	0	0	2	1	1	0	0.5	2
140	AT223	2009	2	0.005125	0.264237	0	0.000576	1	0.000264	1	2	0	0	0	2	1	1.5	0	0.5	1.5
140	AT223	2010	2	0.005078	0.263395	0	0.000573	1	0.000262	1	10	0	1	10	4.1875	1.625	2.625	0.05625	0.28125	3.3125
140	AT223	2011	2	0.005077	0.26375	0	0.000573	1	0.000261	1	3	0	2	1	2.66666667	1	1.66666667	0.083333333	0.416666667	2.33333333
140	AT223	2012	2	0.005087	0.263514	0	0.000574	1	0.000261	1	15	0	9	1	3.56	1.18	2.06	0.025	0.31	2.66
140	AT223	2013	2	0.005062	0.263984	0	0.000574	1	0.000259	1	12	0	3	0	2.96	1.04	1.68	0.02	0.456666667	3.76
140	AT223	2014	2	0.005066	0.26497	0	0.000574	1	0.000262	1	5	0	0	2	3	1	1.75	0	0.375	3.875
140	AT223	2015	2	0.005076	0.264979	0	0.000574	1	0.000264	1	3	0	0	0	1.66666667	1	1.33333333	0	0.666666667	2.33333333
140	AT223	2016	2	0.005075	0.2656	0	0.000574	1	0.000267	1	2	0	0	0	4	1	2	0	0.25	1
140	AT223	2017	2	0.005116	0.265853	0	0.000577	1	0.000271	1	2	0	0	0	4	1	2	0	0.25	6
140	AT223	2018
140	AT223	2019	2	0.005116	0.267852	0	0.000577	1	0.000282	1
1212	AT224	2001	11	0.095527	0.332987	0.000227	0.013915	0.436364	0.000742	24	2	0	0	1	10	1	4	0.2	0.1	7
1212	AT224	2002	11	0.095483	0.332201	0.000217	0.013903	0.436364	0.00073	24
1212	AT224	2003	11	0.095969	0.332004	0.000228	0.013883	0.436364	0.000725	24	1	0	1	0	3	1	2	0	0.333333333	1
1212	AT224	2004	11	0.097131	0.330839	0.000211	0.01397	0.436364	0.000707	24
1212	AT224	2005	11	0.097016	0.330119	0.000204	0.013948	0.436364	0.000698	24
1212	AT224	2006	11	0.097479	0.330668	0.00021	0.013976	0.436364	0.000693	24	3	0	1	1	3	1.66666667	3	0.111111111	0.361111111	2
1212	AT224	2007	11	0.097524	0.33088	0.000209	0.013979	0.436364	0.000692	24	3	0	1	0	3	2	3	0.125	0.375	2
1212	AT224	2008	11	0.097949	0.331206	0.000211	0.014001	0.436364	0.000692	24	5	1	0	3	4.25	2	4.08335	0	0.291666667	3
1212	AT224	2009	11	0.100293	0.330589	0.00021	0.014489	0.436364	0.00069	24	1	0	1	1	3	2	3	0	0.333333333	1
1212	AT224	2010	11	0.100424	0.330298	0.000212	0.014493	0.436364	0.000688	24
1212	AT224	2011	11	0.100425	0.330928	0.000211	0.014492	0.436364	0.000687	24	2	0	2	0	6.5	2	3.5	0.2625	0.1625	6.5
1212	AT224	2012	11	0.100532	0.33082	0.0002	0.014511	0.436364	0.000681	24	6	0	4	2	4.44443333	1.77776667	3.05556667	0.144444444	0.231481481	3.27776667
1212	AT224	2013	11	0.100527	0.331321	0.000202	0.014511	0.436364	0.000687	24	3	0	1	0	4	2	3.33333333	0.066666667	0.261111111	3.66666667
1212	AT224	2014	11	0.100597	0.33301	0.000208	0.014518	0.436364	0.000695	24	5	0	0	27	4.5	2.33333333	3	0.152777778	0.236111111	5.66666667
1212	AT224	2015	11	0.100753	0.333009	0.000211	0.01452	0.436364	0.000699	24	2	0	0	1	4	3	3	0.25	0.25	4
1212	AT224	2016	11	0.100639	0.334103	0.000216	0.014515	0.436364	0.000706	24	27	0	2	2	3	1.527775	2.31945	0.052083333	0.399305556	2.777775
1212	AT224	2017	11	0.100788	0.334669	0.000239	0.014556	0.436364	0.000713	24	11	0	0	5	2.94443333	1.41666667	2.66666667	0	0.383333333	3.30556667
1212	AT224	2018									1	0	0	0	4	1	3	0	0.25	7
1212	AT224	2019	11	0.100721	0.338008	0.000243	0.014558	0.436364	0.000729	24
429	AT225	1980	1	0.002319	0.264781	0	0.000348	0	0.001125	0	1	0	1	0	1	1	1	0	1	3
429	AT225	1981	1	0.002037	0.259332	0	0.000294	0	0.000877	0
429	AT225	1982	1	0.001917	0.255127	0	0.000271	0	0.00074	0
429	AT225	1983	1	0.001871	0.250716	0	0.000262	0	0.000656	0	4	2	2	0	1	1	1	0	1	3.75
429	AT225	1984	1	0.001806	0.25	0	0.000249	0	0.000602	0	4	1	2	0	1.5	1	1.5	0	0.75	1.75
429	AT225	1985	1	0.001704	0.246813	0	0.000233	0	0.000538	0	5	0	2	0	1.2	1	1.2	0	0.9	3
429	AT225	1986	1	0.001711	0.245429	0	0.000234	0	0.000516	0
429	AT225	1987	1	0.001827	0.245134	0	0.000255	0	0.00047	0
429	AT225	1988	1	0.001813	0.243731	0	0.000251	0	0.00045	0
429	AT225	1989	1	0.001832	0.242452	0	0.000248	0	0.000421	0
429	AT225	1990	1	0.001883	0.245081	0	0.000248	0	0.000382	0
429	AT225	1991	1	0.00187	0.243408	0	0.000244	0	0.000364	0
429	AT225	1992	1	0.00187	0.242142	0	0.000244	0	0.000351	0
429	AT225	1993	1	0.001824	0.241581	0	0.000239	0	0.000332	0
429	AT225	1994	2	0.004594	0.250448	3.00E-06	0.000607	0	0.000379	0
429	AT225	1995	2	0.004384	0.250085	2.00E-06	0.000584	0	0.000361	0
429	AT225	1996	2	0.00445	0.250566	2.00E-06	0.000596	0	0.000338	0
429	AT225	1997	2	0.00438	0.250229	2.00E-06	0.000578	0	0.000317	0
429	AT225	1998	2	0.004345	0.249927	2.00E-06	0.000572	0	0.000304	0	2	0	0	1	5	1	2	0	0.375	6
429	AT225	1999	2	0.004456	0.248264	2.00E-06	0.000587	0	0.000291	0	4	0	0	5	5.16665	1.16665	2.16665	0	0.319444444	3.5
429	AT225	2000	2	0.004467	0.247925	1.00E-06	0.000587	0	0.000281	0	2	0	1	12	4.5	2	3	0.1	0.25	5
429	AT225	2001	2	0.004535	0.248258	2.00E-06	0.000588	0	0.000274	0	3	0	0	2	3.33333333	1	1.66666667	0	0.555555556	3.66666667
429	AT225	2002	2	0.004529	0.248034	2.00E-06	0.000587	0	0.000269	0	2	0	0	1	4	1	2	0.266666667	0.35	6
429	AT225	2003	2	0.004532	0.247522	2.00E-06	0.000585	0	0.000264	0	2	0	0	5	3.5	1	1.5	0.166666667	0.416666667	7
429	AT225	2004	2	0.004535	0.246665	2.00E-06	0.000585	0	0.000259	0	5	0	0	9	3.66666667	1	1.66666667	0.180555556	0.533333333	6.5
429	AT225	2005	2	0.004531	0.246401	2.00E-06	0.000583	0	0.000255	0	7	0	1	4	4.33333333	1.16666667	1.94443333	0.033333333	0.333333333	2.5
429	AT225	2006	2	0.004541	0.246484	1.00E-06	0.000584	0	0.000252	0	12	0	4	11	3.57142857	1.42857143	2.21428571	0.008928571	0.416666667	1.75
429	AT225	2007	2	0.004544	0.246484	1.00E-06	0.000584	0	0.000252	0	12	2	4	2	3.425	1.5	2.05	0	0.475	2.325
429	AT225	2008	2	0.004548	0.246497	1.00E-06	0.000584	0	0.000251	0	9	0	3	1	2.125	1.125	1.775	0	0.620833333	2.275
429	AT225	2009	2	0.004734	0.246285	2.00E-06	0.000616	0	0.00026	0	15	0	0	8	2.77778333	1.04166667	1.95833333	0	0.511739418	2.73611667
429	AT225	2010	2	0.00473	0.245967	2.00E-06	0.000615	0	0.000258	0	6	0	1	2	4.5	1.5	2.5	0.028571428	0.276904762	3.5
429	AT225	2011	2	0.00473	0.246438	2.00E-06	0.000615	0	0.000257	0	5	0	3	1	2.16666667	1.83333333	2.16666667	0	0.583333333	3.33333333
429	AT225	2012	2	0.004738	0.246086	2.00E-06	0.000616	0	0.000257	0	7	0	1	2	2.625	1.25	1.5	0	0.6125	4.375
429	AT225	2013	2	0.004739	0.246514	2.00E-06	0.000616	0	0.00026	0	18	0	2	6	3.2	1.4	2.15	0	0.483611111	2.95
429	AT225	2014	2	0.004744	0.247302	2.00E-06	0.000617	0	0.000263	0	7	0	2	6	3.1	1.6	1.8	0	0.67	2
429	AT225	2015	2	0.00475	0.247289	2.00E-06	0.000617	0	0.000265	0	6	1	0	1	3.5	1	1.5	0.047619047	0.51984127	3
429	AT225	2016	2	0.004748	0.247859	2.00E-06	0.000617	0	0.000268	0	11	0	0	1	2.875	1	1.6607	0.010204082	0.493835034	2.75
429	AT225	2017	2	0.004761	0.24802	2.00E-06	0.00062	0	0.000271	0	10	0	0	8	2.5238	1	1.95236667	0	0.426587302	4.19046667
429	AT225	2018
429	AT225	2019	2	0.004766	0.25039	2.00E-06	0.00062	0	0.000283	0
342	AT226	1980	1	0.001874	0.266494	0	0.000211	0	0.00112	0	7	0	1	2	3.70835	1	1.125	0	0.274305556	2.79165
342	AT226	1981	1	0.001954	0.269113	0	0.000209	0	0.000849	0	1	0	0	0	3	1	2	0	0.333333333	3
342	AT226	1982	1	0.001949	0.266953	0	0.000195	0	0.000718	0	6	0	0	0	3.3333	1	1	0	0.305555556	5
342	AT226	1983	1	0.001994	0.266565	0	0.000188	0	0.000633	0	6	1	0	0	3.625	1	1.625	0	0.28125	5
342	AT226	1984	1	0.002338	0.268224	0	0.000244	0	0.000579	0	5	0	1	0	3.33335	1	1.41665	0	0.333333333	3.83335
342	AT226	1985	1	0.002194	0.264925	0	0.000227	0	0.000515	0	6	1	1	2	2.77776667	1	1.6111	0	0.37037037	2.66666667
342	AT226	1986	1	0.002195	0.26322	0	0.000227	0	0.000494	0	14	4	6	0	3.1778	1	1.75556667	0	0.35037037	1.91113333
342	AT226	1987	1	0.002144	0.26298	0	0.000222	0	0.000471	0	3	0	2	0	3	1	1.66666667	0	0.333333333	2.66666667
342	AT226	1988	1	0.002134	0.261853	0	0.000219	0	0.000451	0	5	0	1	0	2.5	1	1.5	0	0.675	2
342	AT226	1989	1	0.002104	0.2588	0	0.000216	0	0.000425	0	3	1	3	0	2	1.3333	2	0	0.5	1.3333
342	AT226	1990	1	0.002087	0.257066	0	0.000213	0	0.000388	0	1	0	1	0	2	2	2	0	0.5	2
342	AT226	1991	1	0.002075	0.25652	0	0.000209	0	0.00037	0
342	AT226	1992	1	0.002078	0.255528	0	0.000209	0	0.000357	0	2	0	1	2	1.5	1	1	0	0.75	1
342	AT226	1993	1	0.002165	0.254826	0	0.000223	0	0.000333	0	5	1	0	4	1.875	1.5	1.625	0	0.604166667	4
342	AT226	1994	1	0.002181	0.254182	0	0.000221	0	0.000312	0	2	0	0	1	1	1	1	0	1	1.5
342	AT226	1995	1	0.002075	0.253638	0	0.000211	0	0.000298	0	8	0	0	9	2.06666	1	1.26666	0	0.666666667	4.3
342	AT226	1996	1	0.002021	0.253766	0	0.000206	0	0.00028	0	4	0	0	6	3.33333333	1.33333333	2	0	0.547619048	1.33333333
342	AT226	1997	1	0.00202	0.253482	0	0.000202	0	0.000261	0	2	0	0	0	3	1	2.5	0.1	0.6	2
342	AT226	1998	1	0.002003	0.252507	0	0.000199	0	0.00025	0	2	0	0	0	3	1	1	0	0.5	1
342	AT226	1999	1	0.001992	0.250701	0	0.000198	0	0.00024	0	4	0	4	0	3	1	1	0	0.5	3.5
342	AT226	2000	1	0.001998	0.250541	0	0.000199	0	0.000231	0
342	AT226	2001	1	0.002061	0.25039	0	0.000204	0	0.000221	0	2	0	2	0	3	1	1	0	0.5	1
342	AT226	2002	1	0.002058	0.250064	0	0.000204	0	0.000218	0	4	0	2	2	3	1	1	0	0.5	1.5
342	AT226	2003	1	0.002054	0.249688	0	0.000203	0	0.000213	0	11	0	2	0	2.83335	1	1	0	0.541666667	5.3
342	AT226	2004	1	0.002062	0.248899	0	0.000203	0	0.000209	0	4	0	0	0	3	1	1	0	0.5	2
342	AT226	2005	1	0.00206	0.248608	0	0.000203	0	0.000206	0	4	0	0	1	6.25	2.5	4	0	0.25	2
342	AT226	2006	1	0.002066	0.248797	0	0.000203	0	0.000204	0	6	0	2	0	3	1	1	0	0.5	1.3333
342	AT226	2007	1	0.002066	0.248797	0	0.000203	0	0.000204	0	11	0	8	4	4	1	1.33333333	0	0.4	1.53333333
342	AT226	2008	1	0.00207	0.24904	0	0.000203	0	0.000203	0
342	AT226	2009	1	0.002137	0.24869	0	0.000212	0	0.000202	0	5	0	1	0	3.33333333	1	1	0	0.444444444	2.33333333
342	AT226	2010	1	0.002136	0.248406	0	0.000212	0	0.000201	0
342	AT226	2011	1	0.002135	0.248528	0	0.000212	0	0.0002	0
342	AT226	2012	1	0.00214	0.24829	0	0.000213	0	0.0002	0
342	AT226	2013	1	0.002139	0.248629	0	0.000213	0	0.000202	0	4	0	1	0	2.83335	1.5	2.33335	0	0.5	2.5
342	AT226	2014	1	0.002141	0.249335	0	0.000213	0	0.000204	0	2	0	0	2	2.5	1	1.5	0	0.666666667	2.5
342	AT226	2015	1	0.002144	0.249271	0	0.000213	0	0.000206	0	1	0	0	0	2	1	2	0	0.5	1
342	AT226	2016	1	0.002145	0.249938	0	0.000213	0	0.000208	0	1	0	0	0	2	2	2	0	0.5	5
342	AT226	2017	1	0.002182	0.250187	0	0.000214	0	0.000212	0	6	0	0	0	1	1	1	0	1	1.3333
342	AT226	2018									1	0	0	0	1	1	1	0	1	1
342	AT226	2019	1	0.002181	0.251435	0	0.000214	0	0.000221	0
343	AT311	1982	3	0.012104	0.322949	0.000607	0.001703	0	0.001292	0	2	0	0	0	1.5	1	1	0	0.75	1.5
343	AT311	1983	4	0.01242	0.317316	0.001068	0.001646	0.166667	0.001446	1
343	AT311	1984	4	0.01242	0.316625	0.001001	0.001617	0.166667	0.001325	1	2	0	1	0	2.5	1	1.5	0	0.666666667	1
343	AT311	1985	4	0.011687	0.310044	0.000704	0.00152	0.166667	0.001122	1	7	1	0	2	3	1	1	0	0.5	2.7143
343	AT311	1986	4	0.011694	0.307639	0.000645	0.001517	0.166667	0.001077	1	2	0	1	0	3	1	1.5	0	0.416666667	2.5
343	AT311	1987	4	0.011355	0.307185	0.000614	0.00148	0.166667	0.001026	1	1	0	0	0	3	1	1	0	0.5	3
343	AT311	1988	4	0.011521	0.30566	0.000561	0.001495	0.166667	0.000979	1	3	0	0	0	3	1	1.3333	0	0.4	3
343	AT311	1989	4	0.01131	0.299828	0.000517	0.001466	0.166667	0.000924	1	3	0	1	0	3.33333333	1	1.33333333	0	0.416666667	1.66666667
343	AT311	1990	4	0.011209	0.296891	0.000436	0.00144	0.166667	0.000844	1	9	2	1	0	2.83333333	1	1.33333333	0	0.472222222	2.77776667
343	AT311	1991	4	0.01129	0.295567	0.000411	0.00143	0.166667	0.000805	1	4	0	1	0	3	1	2	0	0.5	1.25
343	AT311	1992	4	0.011337	0.294618	0.000409	0.001431	0.166667	0.000781	1	6	1	1	0	2.75	1	1.75	0	0.458333333	3
343	AT311	1993	5	0.014174	0.295434	0.000431	0.001866	0.1	0.000806	1	2	0	0	1	3	1	2	0	0.5	2
343	AT311	1994	5	0.013777	0.293821	0.000389	0.001792	0.1	0.000757	1	1	0	0	0	4	1	2	0	0.25	9
343	AT311	1995	5	0.013348	0.293152	0.000371	0.001755	0.1	0.000721	1	3	0	0	0	5.75	1	2.25	0	0.18125	7
343	AT311	1996	5	0.013253	0.293783	0.000351	0.001733	0.1	0.000674	1
343	AT311	1997	6	0.014276	0.292814	0.00034	0.001807	0.133333	0.000703	2	3	0	0	0	2	1	1.5	0	0.6875	2
343	AT311	1998	7	0.015138	0.291951	0.000407	0.001887	0.142857	0.000778	3	5	0	0	3	2.66666667	1	2.33333333	0	0.527777778	1.5
343	AT311	1999	7	0.015177	0.28932	0.000388	0.001894	0.142857	0.000747	3	4	0	0	0	4.5	1	2.75	0.025	0.566666667	2
343	AT311	2000	7	0.015189	0.288384	0.000356	0.001893	0.142857	0.00072	3	2	0	1	0	1	1	1	0	1	1
343	AT311	2001	8	0.01552	0.288629	0.000703	0.001883	0.107143	0.000828	3	4	0	0	2	3.25	1.5	2.5	0	0.475	4.5
343	AT311	2002	8	0.015509	0.28841	0.000686	0.001882	0.107143	0.000814	3	5	0	0	0	2.5	1.25	1.875	0	0.625	3.125
343	AT311	2003	8	0.015477	0.287565	0.000661	0.001868	0.107143	0.000799	3	7	0	2	4	3.55	2.1	3.2	0	0.299166667	5.45
343	AT311	2004	8	0.015479	0.286318	0.000642	0.001868	0.107143	0.000783	3	16	2	7	4	2.87142	1.53142	2.41428	0.037142857	0.395952381	2.98572
343	AT311	2005	8	0.015459	0.285834	0.000623	0.001864	0.107143	0.000773	3	10	1	3	5	3.25	1.541675	2.4375	0.092013889	0.447916667	2.4375
343	AT311	2006	8	0.01548	0.285872	0.000609	0.001865	0.107143	0.000764	3	10	0	4	6	2.7619	1.2381	2.30952857	0.033333333	0.501587302	2.16667143
343	AT311	2007	8	0.015479	0.286189	0.000612	0.001864	0.107143	0.000764	3	24	2	9	2	2.61111111	1.11111111	1.72222222	0	0.464814815	2.05555556
343	AT311	2008	8	0.015486	0.286187	0.000611	0.001864	0.107143	0.000762	3	14	1	2	3	2.5	1.1	1.75	0.01	0.588333333	2.05
343	AT311	2009	8	0.01601	0.286184	0.000611	0.001956	0.107143	0.000764	3	15	0	2	3	2.69445	1.16666667	1.58333333	0.011994949	0.672709235	2.6389
343	AT311	2010	8	0.016027	0.285714	0.000605	0.001956	0.107143	0.000762	3	27	0	11	10	2.375	1.075	1.7	0.008333333	0.539583333	2.6
343	AT311	2011	8	0.016026	0.286063	0.0006	0.001956	0.107143	0.00076	3	17	0	3	3	2.61111111	1.22222222	1.75925556	0	0.50462963	3
343	AT311	2012	8	0.016059	0.285986	0.000606	0.00196	0.107143	0.00076	3	18	0	7	4	2.85	1.15	2.01667	0.011111111	0.461666667	2.35
343	AT311	2013	8	0.01606	0.286696	0.000614	0.00196	0.107143	0.000768	3	19	0	10	6	3.2	1.16666667	2	0	0.418055556	2.32221667
343	AT311	2014	8	0.016075	0.287989	0.000629	0.001961	0.107143	0.000777	3	7	0	3	2	4.625	1	2	0.0625	0.379960317	3.666675
343	AT311	2015	8	0.016105	0.28804	0.00064	0.001962	0.107143	0.000782	3	11	0	3	6	4.25	1.25	2.55	0.019444444	0.365674603	3
343	AT311	2016	8	0.016104	0.288851	0.000653	0.001962	0.107143	0.000791	3	19	0	3	2	4.34048333	1.03333333	2.42976667	0.033333333	0.366666667	3.67738333
343	AT311	2017	8	0.016213	0.289344	0.000694	0.001971	0.107143	0.000799	3	10	0	5	0	2.94443333	1.38886667	2.55553333	0.053703704	0.498148148	3.2778
343	AT311	2018									2	0	0	0	2	1	2	0	0.666666667	2.5
343	AT311	2019	8	0.016213	0.291679	0.000741	0.001971	0.107143	0.000831	3
33	AT312	1980	9	0.042157	0.362676	0.011312	0.006784	0.055556	0.004549	2	14	0	0	0	1.3	1	1	0	0.883333333	1.925
33	AT312	1981	11	0.047539	0.367688	0.009875	0.00718	0.090909	0.003929	5	16	0	3	0	1.75	1	1	0	0.708333333	4.568175
33	AT312	1982	13	0.047918	0.363743	0.009708	0.006924	0.089744	0.003932	7	16	1	6	0	2.55553333	1	1	0	0.555555556	3.0222
33	AT312	1983	15	0.048955	0.363071	0.011696	0.006819	0.095238	0.003974	10	15	1	1	1	2.29166667	1.05555	1.3611	0	0.622453704	3.98611667
33	AT312	1984	17	0.063034	0.366184	0.013995	0.009038	0.088235	0.004053	12	18	1	4	2	2.78	1.02	1.22	0	0.543333333	5.72
33	AT312	1985	17	0.060336	0.360101	0.01239	0.008625	0.088235	0.003589	12	28	2	6	0	2.7797625	1.15475	1.8630875	0	0.548313492	3.8779625
33	AT312	1986	17	0.060601	0.35697	0.011669	0.008641	0.088235	0.003445	12	31	3	10	0	2.55093333	1.01852222	1.50463333	0	0.492515432	2.61574444
33	AT312	1987	17	0.059873	0.356542	0.011459	0.008542	0.088235	0.003296	12	5	0	1	0	2.25	1	1.75	0	0.541666667	3.5
33	AT312	1988	17	0.059942	0.354486	0.010743	0.008465	0.088235	0.003148	12	9	1	0	0	2	1	1.4	0	0.666666667	4.46666
33	AT312	1989	17	0.059464	0.34893	0.010331	0.008387	0.088235	0.002978	12	8	1	2	1	2.22221667	1	1.22221667	0	0.583333333	5.83333333
33	AT312	1990	17	0.059817	0.345806	0.009278	0.008341	0.088235	0.002706	12	3	0	2	0	1.33333333	1	1	0	0.833333333	3
33	AT312	1991	17	0.060015	0.344828	0.008725	0.008271	0.088235	0.002581	12	7	0	1	1	2	1	2	0	0.5	3.41666667
33	AT312	1992	17	0.060135	0.343046	0.00853	0.008272	0.088235	0.002507	12	9	0	1	4	2.42857143	1	1.42857143	0	0.476190476	3.28571429
33	AT312	1993	18	0.06441	0.341792	0.008328	0.008915	0.091503	0.002406	14	19	0	1	7	2.33333333	1	1.33333333	0	0.5	5.35
33	AT312	1994	19	0.065902	0.340643	0.007808	0.009002	0.099415	0.002343	17	24	0	1	19	2.1	1.02	1.42	0	0.587333333	4.06499
33	AT312	1995	19	0.063273	0.339675	0.007659	0.008714	0.099415	0.00224	17	19	1	2	6	4.125	1.375	2.08333333	0.037037037	0.461226852	4.18055833
33	AT312	1996	19	0.06261	0.339912	0.007076	0.008615	0.099415	0.002081	17	50	0	20	50	3.33254286	1.25714286	1.77301429	0.008412698	0.402040816	4.82896429
33	AT312	1997	20	0.063577	0.339412	0.006585	0.008573	0.126316	0.002003	24	40	3	4	8	3.58695833	1.19893333	1.78889167	0.010559117	0.412866046	4.77265
33	AT312	1998	20	0.06332	0.337673	0.006243	0.008506	0.126316	0.001921	24	42	1	8	22	3.54927778	1.11805556	1.59953889	0.014219577	0.44494835	4.06812222
33	AT312	1999	20	0.063283	0.334456	0.00599	0.0085	0.126316	0.00186	24	33	0	4	14	2.47222222	1.12962778	1.38888889	0.018518519	0.571296296	2.74073889
33	AT312	2000	20	0.063726	0.334175	0.005703	0.008537	0.126316	0.001796	24	34	0	3	22	2.5625	1.0625	1.5625	0	0.485069444	3.70625
33	AT312	2001	21	0.066481	0.333912	0.005562	0.008817	0.119048	0.00179	25	37	1	2	13	3.05208125	1.21875	1.734375	0.02265625	0.470572917	4.53645625
33	AT312	2002	21	0.066458	0.333333	0.005397	0.008809	0.119048	0.001761	25	42	1	11	4	3.125	1.16666667	1.58333333	0.037169312	0.433234127	3.70243889
33	AT312	2003	21	0.066478	0.332667	0.005256	0.008765	0.119048	0.001732	25	25	0	3	15	2.51666667	1.03333333	1.78333333	0.022222222	0.496428571	3.81111333
33	AT312	2004	21	0.06692	0.33127	0.00511	0.008797	0.119048	0.001695	25	26	0	12	9	3.05952857	1.17857143	1.57142857	0.071428571	0.457426304	2.59524286
33	AT312	2005	21	0.066911	0.330757	0.004988	0.008786	0.119048	0.001674	25	36	1	6	36	3.29556	1.27889333	1.77333333	0.055185185	0.378333333	2.73777333
33	AT312	2006	21	0.067164	0.331092	0.004903	0.008802	0.119048	0.001658	25	34	1	3	13	3	1.4125	1.870835	0.147986111	0.461388889	2.2875
33	AT312	2007	21	0.067171	0.331092	0.00492	0.0088	0.119048	0.001658	25	43	1	11	38	2.37013182	1.21428636	1.60714091	0.069209957	0.510984848	2.85498182
33	AT312	2008	21	0.067338	0.331523	0.004935	0.008807	0.119048	0.001654	25	55	1	9	70	2.99070385	1.13365385	1.59647692	0.116191239	0.416339286	2.88558077
33	AT312	2009	21	0.068584	0.330903	0.004933	0.009037	0.119048	0.001652	25	48	0	7	59	3.8303	1.325	1.71212273	0.137033976	0.329071232	3.18863636
33	AT312	2010	21	0.068588	0.330402	0.004859	0.009037	0.119048	0.001643	25	59	2	5	54	3.68010645	1.42741935	1.97580645	0.12907066	0.417002688	3.31720323
33	AT312	2011	21	0.068582	0.330617	0.004798	0.009036	0.119048	0.001638	25	107	1	8	40	3.65260541	1.44357568	1.97041081	0.167608859	0.380963642	3.03948919
33	AT312	2012	21	0.068717	0.330198	0.004841	0.00905	0.119048	0.001635	25	116	0	9	115	3.31962889	1.20333333	1.75555556	0.191943563	0.428175485	3.39740667
33	AT312	2013	21	0.068686	0.330796	0.004849	0.00905	0.119048	0.001645	25	71	0	22	48	4.20798929	1.76046071	2.12397857	0.16150085	0.351899093	2.88707143
33	AT312	2014	21	0.068725	0.332045	0.004914	0.009054	0.119048	0.001664	25	125	0	44	77	3.87904571	1.30007714	1.76206286	0.189581255	0.40335393	3.16626857
33	AT312	2015	21	0.068811	0.331931	0.004972	0.009054	0.119048	0.001675	25	122	0	12	86	4.22968	1.4876225	1.985595	0.158883366	0.377988422	3.162125
33	AT312	2016	21	0.068809	0.333114	0.005052	0.009056	0.119048	0.001695	25	124	0	11	47	4.89991724	1.42450345	2.06672069	0.180388194	0.302221661	2.80356897
33	AT312	2017	22	0.069449	0.333555	0.005988	0.009095	0.121212	0.001816	28	115	0	16	16	4.63525833	1.41271667	2.01387083	0.188091422	0.296094831	2.918875
33	AT312	2018									4	0	0	0	6.33333333	1	1.66666667	0.074074074	0.407407407	2.5
33	AT312	2019	22	0.069378	0.335772	0.006408	0.009095	0.121212	0.001882	28
259	AT313	1997	9	0.043857	0.313793	0.00025	0.006165	0.333333	0.000836	12	3	0	0	0	5.5	1.5	2.75	0	0.204761905	3
259	AT313	1998	9	0.043845	0.31298	0.000245	0.006131	0.333333	0.000802	12	3	0	1	0	5.5	1	3.75	0	0.1875	4
259	AT313	1999	9	0.043999	0.310309	0.000242	0.006147	0.333333	0.000778	12	5	0	2	0	5.41665	1	2.83335	0	0.186111111	3.83335
259	AT313	2000	9	0.044561	0.309906	0.000237	0.006197	0.333333	0.000752	12	4	0	2	0	4.5	1	2.83335	0	0.246031746	2.33335
259	AT313	2001	9	0.044891	0.310123	0.000238	0.006187	0.333333	0.000727	12	4	0	0	0	4.33335	1.66665	2.83335	0	0.244444444	4.66665
259	AT313	2002	9	0.044854	0.30969	0.000227	0.006181	0.333333	0.000716	12
259	AT313	2003	9	0.044818	0.309001	0.000218	0.006145	0.333333	0.000703	12	3	0	1	2	2.5	1	2	0	0.416666667	5.5
259	AT313	2004	9	0.045036	0.307995	0.000212	0.00616	0.333333	0.000689	12	4	0	2	7	3.75	1.25	2	0	0.308333333	4
259	AT313	2005	9	0.045021	0.307761	0.000207	0.006151	0.333333	0.000681	12	6	0	1	5	3.875	1.625	2.125	0.03125	0.297916667	2.375
259	AT313	2006	9	0.045266	0.308197	0.000212	0.006167	0.333333	0.000675	12	12	2	1	1	3.16666667	1.3	2.4	0.026666667	0.335	1.66666667
259	AT313	2007	9	0.045263	0.308197	0.000208	0.006166	0.333333	0.000675	12	4	0	1	12	5	2.33333333	4	0.066666667	0.275	2
259	AT313	2008	9	0.045365	0.30847	0.00021	0.00617	0.333333	0.000673	12	5	0	1	1	3.8	1	2	0.15	0.296666667	2.6
259	AT313	2009	9	0.046215	0.308055	0.000203	0.006342	0.333333	0.000673	12	15	0	8	16	4.625	1.26665	2.91665	0	0.28921627	4.01665
259	AT313	2010	9	0.046165	0.307423	0.000198	0.006338	0.333333	0.000669	12	8	0	4	3	2.7	1	2.2	0	0.458333333	2.2
259	AT313	2011	9	0.046164	0.30767	0.000197	0.006337	0.333333	0.000668	12	6	0	0	2	3.6	1.2	2.2	0	0.433333333	4.1
259	AT313	2012	9	0.046235	0.307266	0.000198	0.006347	0.333333	0.000667	12	9	0	3	1	3.73334	1.13334	2.53332	0	0.296666667	4.93334
259	AT313	2013	9	0.046208	0.307579	0.000192	0.006346	0.333333	0.000669	12	13	1	3	2	3.3	1	2.3	0	0.433333333	2.85714
259	AT313	2014	9	0.046244	0.308868	0.000197	0.00635	0.333333	0.000677	12	7	0	3	1	2.88886667	1	1.77776667	0.111111111	0.472222222	2.11113333
259	AT313	2015	9	0.046331	0.308943	0.0002	0.006352	0.333333	0.000682	12	14	0	2	11	3.75	1.416675	2.833325	0.041666667	0.435515873	3.36905
259	AT313	2016	9	0.046326	0.309976	0.000205	0.006353	0.333333	0.000689	12	11	0	3	1	4.01666	1.51666	3.11666	0.060833333	0.386190476	2.45
259	AT313	2017	9	0.046496	0.310313	0.000216	0.006376	0.333333	0.000698	12	9	0	1	0	3.9	1.1	2.4	0.036666667	0.399285714	2.2
259	AT313	2018									2	0	0	0	2.5	1	2	0	0.625	3
259	AT313	2019	9	0.046489	0.312885	0.000238	0.006377	0.333333	0.000724	12
894	AT314	1984	2	0.003407	0.274439	0	0.000335	1	0.000821	1	1	0	0	0	3	1	1	0	0.333333333	1
894	AT314	1985	2	0.003218	0.271165	0	0.000314	1	0.000731	1	2	0	1	0	2	1	1.5	0	0.666666667	1
894	AT314	1986	2	0.00322	0.269465	0	0.000314	1	0.000701	1	8	0	4	0	1.25	1	1	0	0.875	1.25
894	AT314	1987	2	0.003138	0.268898	0	0.000306	1	0.00067	1	6	0	2	0	1.5	1	1.33335	0	0.805555556	2.1667
894	AT314	1988	2	0.003135	0.267916	0	0.000303	1	0.00064	1
894	AT314	1989	2	0.003094	0.264572	0	0.000299	1	0.000604	1	8	1	1	0	1.83335	1.5	1.5	0	0.666666667	2.58335
894	AT314	1990	2	0.00307	0.262243	0	0.000295	1	0.000551	1	10	0	4	0	1.2	1.2	1.2	0	0.9	2.2
894	AT314	1991	2	0.003059	0.261894	0	0.000291	1	0.000526	1	3	0	2	2	1	1	1	0	1	2
894	AT314	1992	2	0.003064	0.260652	0	0.000291	1	0.000508	1	2	0	2	0	1	1	1	0	1	2
894	AT314	1993	2	0.003138	0.25974	0	0.000305	1	0.000473	1
894	AT314	1994	2	0.003134	0.259177	0	0.0003	1	0.000444	1	2	0	0	0	2.5	1	2	0	0.416666667	4
894	AT314	1995	2	0.002987	0.258475	0	0.000287	1	0.000424	1	2	0	1	1	5	1.5	2	0.111111111	0.555555556	2
894	AT314	1996	2	0.002973	0.258938	0	0.000286	1	0.000388	1	9	0	8	19	5.8889	2	3.2222	0	0.174206349	10.2222
894	AT314	1997	2	0.002998	0.258604	0	0.000282	1	0.000357	1	3	0	0	4	1.5	1	1.5	0	0.75	1.25
894	AT314	1998	2	0.00297	0.257444	0	0.000278	1	0.000342	1	4	0	1	1	1	1	1	0	1	2.83335
894	AT314	1999	2	0.002955	0.255429	0	0.000278	1	0.000329	1	5	0	0	1	1	1	1	0	1	1.5
894	AT314	2000	2	0.002958	0.255307	0	0.000278	1	0.000317	1	9	0	2	7	1.44443333	1	1.33333333	0	0.814814815	3.44443333
894	AT314	2001	2	0.003017	0.255037	0	0.000282	1	0.000304	1	4	0	1	3	1.5	1	1.5	0	0.833333333	2.25
894	AT314	2002	2	0.003013	0.254621	0	0.000282	1	0.000299	1
894	AT314	2003	2	0.003006	0.254134	0	0.00028	1	0.000293	1	3	0	0	2	3	1.5	2	0	0.375	4.5
894	AT314	2004	2	0.003017	0.2533	0	0.000281	1	0.000287	1	5	0	1	3	3	1	2	0	0.619047619	1.91665
894	AT314	2005	2	0.003014	0.253018	0	0.00028	1	0.000283	1	2	0	0	0	7.5	1	3	0	0.291666667	2
894	AT314	2006	2	0.00302	0.253183	0	0.000281	1	0.00028	1	6	0	2	4	1.875	1.125	1.625	0	0.6875	2.625
894	AT314	2007	2	0.00302	0.253245	0	0.00028	1	0.00028	1	3	0	1	0	1	1	1	0	1	3.6667
894	AT314	2008	2	0.003027	0.253542	0	0.000281	1	0.000279	1
894	AT314	2009	2	0.003132	0.253152	0	0.000295	1	0.000278	1	9	0	1	3	3	1.25	2.1875	0	0.610119048	2.875
894	AT314	2010	2	0.003132	0.252824	0	0.000295	1	0.000276	1	3	0	1	1	2.33333333	1	2.33333333	0	0.583333333	1.33333333
894	AT314	2011	2	0.003131	0.252998	0	0.000295	1	0.000275	1	8	0	1	1	4.333325	1.25	2.625	0	0.426884921	2.791675
894	AT314	2012	2	0.003139	0.252821	0	0.000296	1	0.000275	1	9	0	1	1	3.27776667	1	1.72223333	0	0.674272487	3.1111
894	AT314	2013	2	0.003138	0.253217	0	0.000296	1	0.000278	1	5	0	0	1	2	1	1.66666667	0	0.666666667	3.22223333
894	AT314	2014	2	0.003141	0.254003	0	0.000296	1	0.000281	1	17	0	5	0	1.6875	1	1.375	0	0.802083333	1.9514
894	AT314	2015	2	0.003146	0.25396	0	0.000296	1	0.000283	1	8	0	1	1	4.25	1	2	0	0.526785714	3.833325
894	AT314	2016	2	0.003145	0.254587	0	0.000296	1	0.000287	1	2	0	0	0	5	1	1.5	0.055555556	0.555555556	1.5
894	AT314	2017	2	0.003214	0.254832	0	0.000298	1	0.000292	1	5	0	0	0	6.5	1	2.5	0.041666667	0.222222222	3
894	AT314	2018									1	0	0	0	9	1	2	0.111111111	0.111111111	2
894	AT314	2019	2	0.003212	0.256315	0	0.000298	1	0.000304	1
147	AT315	1983	4	0.005053	0.287592	0.000072	0.000465	0.666667	0.001469	4	4	0	1	3	2	1	1	0	0.6875	5.75
147	AT315	1984	4	0.005339	0.288213	0.000061	0.000507	0.666667	0.001353	4
147	AT315	1985	4	0.00511	0.284759	0.000056	0.00048	0.666667	0.001193	4
147	AT315	1986	4	0.005107	0.282886	0.000051	0.000479	0.666667	0.001142	4	4	0	0	0	2.66666667	1	1.33333333	0	0.733333333	4
147	AT315	1987	4	0.005012	0.282767	0.000055	0.000468	0.666667	0.001096	4	1	0	0	0	2	1	1	0	0.5	2
147	AT315	1988	4	0.005	0.28125	0.000052	0.000463	0.666667	0.001046	4	4	0	0	2	1.25	1	1	0	0.875	3
147	AT315	1989	4	0.004948	0.277217	0.00005	0.000458	0.666667	0.000986	4	2	0	0	1	1	1	1	0	1	8
147	AT315	1990	4	0.004884	0.273378	0.000041	0.000449	0.666667	0.000901	4	3	0	1	0	7	1	1	0.144841269	0.14484127	5.6667
147	AT315	1991	4	0.004856	0.272851	0.000042	0.000442	0.666667	0.00086	4	2	0	0	0	2.5	1	1.5	0	0.625	5.5
147	AT315	1992	4	0.004861	0.27154	0.000038	0.000442	0.666667	0.000831	4	1	0	0	0	3	1	1	0	0.333333333	9
147	AT315	1993	4	0.004977	0.27016	0.000036	0.000463	0.666667	0.000758	4	5	0	2	45	7	1	1	0	0.142857143	7
147	AT315	1994	4	0.004916	0.269053	0.000032	0.000452	0.666667	0.000711	4	13	0	1	37	3.770825	1	1.25	0	0.293402778	5.791675
147	AT315	1995	4	0.004702	0.268034	0.000029	0.000434	0.666667	0.000678	4	13	0	0	5	3.36665	1	1.55	0	0.457916667	5.116675
147	AT315	1996	4	0.004643	0.268166	0.000026	0.000429	0.666667	0.000625	4	24	3	0	7	3.079175	1.083325	1.258325	0.032291667	0.366145833	5.566675
147	AT315	1997	4	0.004663	0.26791	0.000022	0.000421	0.666667	0.00057	4	2	0	1	1	3	1	1.5	0	0.375	2.5
147	AT315	1998	4	0.004659	0.266916	0.000023	0.000418	0.666667	0.000546	4	22	0	4	12	2.71768571	1	1.57822857	0	0.603571429	4.2347
147	AT315	1999	4	0.004631	0.264575	0.000021	0.000417	0.666667	0.000526	4	10	0	4	2	2.06666	1	1.4	0	0.716666667	4.03332
147	AT315	2000	4	0.004629	0.264194	0.000019	0.000417	0.666667	0.000506	4	4	0	0	0	1.66666667	1	1	0	0.777777778	5.16666667
147	AT315	2001	4	0.00471	0.264213	0.000025	0.000421	0.666667	0.00049	4	20	1	2	17	1.63636	1.03636	1.23636	0	0.693939394	3.72728
147	AT315	2002	4	0.004707	0.263825	0.000024	0.00042	0.666667	0.000482	4	16	0	1	4	1.875	1	1	0	0.625	2.85
147	AT315	2003	4	0.004698	0.263241	0.000023	0.000417	0.666667	0.000473	4	7	0	0	1	2.2	1	1.3	0.1	0.533333333	3.8
147	AT315	2004	4	0.004708	0.262249	0.000022	0.000418	0.666667	0.000463	4	15	0	2	4	2.71428571	1.14285714	1.5	0.053571429	0.496428571	2.04761429
147	AT315	2005	4	0.004702	0.261856	0.000021	0.000417	0.666667	0.000457	4	21	0	3	15	2.29628889	1.07407778	1.25926667	0	0.62345679	2.92592222
147	AT315	2006	4	0.004707	0.261971	0.000021	0.000418	0.666667	0.000452	4	15	0	2	4	2.1	1.1	1.3	0	0.658333333	1.98
147	AT315	2007	4	0.004707	0.262104	0.000021	0.000417	0.666667	0.000451	4	6	0	4	0	1	1	1	0	1	1
147	AT315	2008	4	0.004713	0.26232	0.000021	0.000418	0.666667	0.00045	4	10	0	1	3	2.5	1.04166667	1.5	0.034722222	0.647619048	1.79166667
147	AT315	2009	4	0.004874	0.26218	0.00002	0.000439	0.666667	0.000449	4	13	0	1	3	1.9583375	1	1.25	0	0.710416667	2.0208375
147	AT315	2010	4	0.004873	0.261887	0.00002	0.000439	0.666667	0.000446	4	19	0	2	11	3.125	1.03125	1.59375	0.070684524	0.509300595	3.28125
147	AT315	2011	4	0.004873	0.262177	0.00002	0.000439	0.666667	0.000445	4	13	0	4	5	2.33333333	1.05555	1.22221667	0.041666667	0.523148148	4
147	AT315	2012	4	0.004918	0.262267	0.000023	0.000441	0.666667	0.000445	4	20	0	5	2	1.8	1	1	0	0.65	3.05556667
147	AT315	2013	4	0.004917	0.26272	0.000023	0.000441	0.666667	0.00045	4	6	0	0	0	2.166675	1	1	0	0.479166667	1.75
147	AT315	2014	4	0.00492	0.263615	0.000024	0.000441	0.666667	0.000455	4	9	0	0	5	2.625	1	1.25	0.020833333	0.545833333	2.833325
147	AT315	2015	4	0.004929	0.263685	0.000024	0.000441	0.666667	0.000458	4	4	0	0	0	4	1.5	2.5	0	0.571428571	1.66665
147	AT315	2016	4	0.004929	0.264422	0.000025	0.000441	0.666667	0.000464	4	5	0	0	3	3.5	1	2	0	0.583333333	2.25
147	AT315	2017	5	0.005458	0.264869	0.000034	0.000453	0.7	0.000572	7	29	0	23	0	3.5	1.66666667	2.5	0.222222222	0.416666667	2.11363333
147	AT315	2018									5	0	0	0	2.33333333	1	1.5	0	0.611111111	1.83333333
147	AT315	2019	5	0.005453	0.266519	0.000034	0.000453	0.7	0.000596	7
1188	AT321	2001	0	0	0	0	0	0	0.000149	0	3	0	0	2	4.3333	1.6667	2	0	0.297619048	3.6667
1188	AT321	2002	0	0	0	0	0	0	0.000146	0	4	0	1	3	3	1.25	1.75	0.0625	0.354166667	12
1188	AT321	2003	0	0	0	0	0	0	0.000143	0	5	0	1	1	3	1.2	1.6	0.04	0.373333333	10.6
1188	AT321	2004	0	0	0	0	0	0	0.00014	0
1188	AT321	2005	0	0	0	0	0	0	0.000138	0
1188	AT321	2006	0	0	0	0	0	0	0.000137	0
1188	AT321	2007	0	0	0	0	0	0	0.000137	0
1188	AT321	2008	0	0	0	0	0	0	0.000136	0
1188	AT321	2009	0	0	0	0	0	0	0.000135	0
1188	AT321	2010	0	0	0	0	0	0	0.000134	0
1188	AT321	2011	0	0	0	0	0	0	0.000134	0
1188	AT321	2012	0	0	0	0	0	0	0.000134	0	1	0	0	0	1	1	1	0	1	3
1188	AT321	2013	0	0	0	0	0	0	0.000135	0
1188	AT321	2014	0	0	0	0	0	0	0.000137	0
1188	AT321	2015	0	0	0	0	0	0	0.000138	0
1188	AT321	2016	0	0	0	0	0	0	0.00014	0
1188	AT321	2017	0	0	0	0	0	0	0.000142	0
1188	AT321	2018
1188	AT321	2019
426	AT322	1999	0	0	0	0	0	0	0.000161	0	1	0	0	0	1	1	1	0	1	1
426	AT322	2000	0	0	0	0	0	0	0.000155	0
426	AT322	2001	0	0	0	0	0	0	0.000149	0
426	AT322	2002	0	0	0	0	0	0	0.000146	0
426	AT322	2003	0	0	0	0	0	0	0.000143	0	1	0	0	0	1	1	1	0	1	4
426	AT322	2004	0	0	0	0	0	0	0.00014	0
426	AT322	2005	0	0	0	0	0	0	0.000138	0	2	0	1	0	1	1	1	0	1	2.5
426	AT322	2006	0	0	0	0	0	0	0.000137	0	2	0	0	0	1	1	1	0	1	1.5
426	AT322	2007	0	0	0	0	0	0	0.000137	0	4	0	2	0	1	1	1	0	1	1.16665
426	AT322	2008	0	0	0	0	0	0	0.000136	0	1	0	1	0	1	1	1	0	1	4
426	AT322	2009	0	0	0	0	0	0	0.000135	0	13	0	1	1	1.25	1	1.25	0	0.875	1.13635
426	AT322	2010	0	0	0	0	0	0	0.000134	0	8	0	2	1	2	1.25	1.25	0	0.666666667	1.16665
426	AT322	2011	0	0	0	0	0	0	0.000134	0	8	0	5	2	2	1	1	0	0.666666667	2.57145
426	AT322	2012	0	0	0	0	0	0	0.000134	0	2	0	2	0	2	1	1	0	0.5	1.5
426	AT322	2013	0	0	0	0	0	0	0.000135	0	5	0	1	0	2	1	1	0	0.666666667	1.125
426	AT322	2014	0	0	0	0	0	0	0.000137	0	7	0	2	2	1.66665	1	1.33335	0	0.722222222	2.375
426	AT322	2015	0	0	0	0	0	0	0.000138	0	6	0	0	2	1	1	1	0	1	2.6667
426	AT322	2016	0	0	0	0	0	0	0.00014	0
426	AT322	2017	0	0	0	0	0	0	0.000142	0	3	0	0	0	1	1	1	0	1	1.3333
426	AT322	2018
426	AT322	2019	0	0	0	0	0	0	0.000148	0
121	AT323	1980	2	0.002876	0.283356	0.00752	0.000279	0	0.002651	0
121	AT323	1981	3	0.015708	0.33	0.005994	0.002449	0	0.001948	0	4	0	1	0	2	1	1.5	0	0.75	2.5
121	AT323	1982	4	0.017159	0.327024	0.005135	0.002605	0	0.001926	0	4	0	2	0	3.66665	1	1.33335	0	0.338888889	3.83335
121	AT323	1983	4	0.016811	0.321101	0.004483	0.002501	0	0.001675	0	5	0	1	1	1.5	1	1.25	0	0.875	2.25
121	AT323	1984	4	0.016119	0.318755	0.004121	0.002338	0	0.001536	0	4	1	1	1	1.33333333	1	1	0	0.833333333	2
121	AT323	1985	4	0.016173	0.313466	0.001253	0.002362	0	0.001128	0	6	0	2	0	1.5	1	1.25	0	0.875	2.083325
121	AT323	1986	4	0.016132	0.310659	0.001162	0.002353	0	0.001083	0	4	0	0	0	1	1	1	0	1	2.66665
121	AT323	1987	4	0.015865	0.308609	0.001074	0.002332	0	0.00103	0	4	0	1	10	2	1	2	0	0.5	7.5
121	AT323	1988	4	0.01594	0.306818	0.001017	0.002323	0	0.000985	0	2	0	0	0	2.5	1.5	2	0	0.625	5.5
121	AT323	1989	4	0.015704	0.301386	0.000942	0.002284	0	0.000928	0	4	0	1	0	3	1	1.5	0	0.5	3.16666667
121	AT323	1990	4	0.015944	0.297662	0.000832	0.002302	0	0.000847	0	8	1	1	1	1.66666667	1	1.33333333	0	0.833333333	2.16666667
121	AT323	1991	4	0.016272	0.295567	0.000777	0.002324	0	0.000807	0	5	0	1	0	2	1	1.5	0	0.75	1.625
121	AT323	1992	4	0.016271	0.294201	0.000736	0.002324	0	0.00078	0	9	0	1	3	1.66666667	1	1.33333333	0	0.833333333	3
121	AT323	1993	4	0.01591	0.292165	0.00069	0.002277	0	0.000719	0	4	0	1	1	1.83335	1	1.33335	0	0.833333333	2.5
121	AT323	1994	4	0.015271	0.289921	0.00062	0.002162	0	0.000678	0	4	0	0	2	2	1	1	0	0.75	3
121	AT323	1995	4	0.015018	0.288985	0.000581	0.002147	0	0.000642	0	1	0	1	0	1	1	1	0	1	2
121	AT323	1996	4	0.014685	0.289287	0.000556	0.00209	0	0.000606	0	1	0	0	0	1	1	1	0	1	2
121	AT323	1997	4	0.014344	0.288787	0.000525	0.002008	0	0.000563	0	4	0	0	0	1.5	1	1	0	0.75	2.5
121	AT323	1998	4	0.014347	0.288215	0.000509	0.001998	0	0.000539	0	1	0	1	0	1	1	1	0	1	1
121	AT323	1999	4	0.014206	0.285623	0.000484	0.00198	0	0.000519	0	3	0	0	0	1	1	1	0	1	4
121	AT323	2000	4	0.014147	0.284835	0.000452	0.001973	0	0.000501	0	2	0	0	1	2	1	1	0	0.666666667	3.5
121	AT323	2001	4	0.014069	0.284615	0.000438	0.001942	0	0.000487	0	3	0	2	0	1.5	1	1	0	0.833333333	3.25
121	AT323	2002	4	0.014043	0.28389	0.000423	0.001939	0	0.000479	0	2	0	0	1	1	1	1	0	1	5.5
121	AT323	2003	4	0.014001	0.282843	0.000408	0.001923	0	0.00047	0	1	0	0	0	2	1	1	0	0.5	3
121	AT323	2004	4	0.013989	0.281328	0.000393	0.001921	0	0.00046	0	8	0	1	1	1.7	1.25	1.6	0.083333333	0.75	2.8
121	AT323	2005	4	0.013958	0.280524	0.000377	0.001916	0	0.000454	0	3	0	1	3	3	1	1.33333333	0	0.4	2
121	AT323	2006	4	0.013958	0.280445	0.000367	0.001916	0	0.000449	0	11	1	3	5	2.03334	1.3	1.7	0	0.583333333	2.03332
121	AT323	2007	4	0.013954	0.280521	0.000364	0.001915	0	0.000448	0	8	0	2	22	2.8	1.4	1.65	0	0.504166667	1.65
121	AT323	2008	4	0.013954	0.280692	0.000365	0.001915	0	0.000447	0	7	1	1	1	1.33333333	1.33333333	1.33333333	0	0.833333333	1.13333333
121	AT323	2009	4	0.014484	0.280193	0.00036	0.00202	0	0.000446	0	3	0	0	0	1.33333333	1	1	0	0.833333333	2.33333333
121	AT323	2010	4	0.014484	0.279936	0.000355	0.002019	0	0.000444	0	14	0	5	6	1.96	1.04	1.28	0	0.656666667	3.06334
121	AT323	2011	4	0.014485	0.280436	0.000353	0.002019	0	0.000442	0	11	0	4	7	2.18334	1.11666	1.43334	0	0.635833333	2
121	AT323	2012	4	0.014511	0.280202	0.000356	0.002023	0	0.000443	0	11	0	6	2	1.625	1.25	1.291675	0	0.6875	3.375
121	AT323	2013	4	0.014512	0.280678	0.000358	0.002023	0	0.000447	0	6	0	0	2	2.33333333	1.33333333	1.66666667	0	0.444444444	2.6111
121	AT323	2014	4	0.014529	0.282002	0.000365	0.002024	0	0.000453	0	6	0	0	6	2.25	1	1.125	0	0.525	2.125
121	AT323	2015	4	0.01456	0.282178	0.000371	0.002026	0	0.000456	0	5	0	1	0	1.77776667	1	1	0	0.611111111	2.44443333
121	AT323	2016	4	0.014559	0.282882	0.000376	0.002026	0	0.000461	0	8	0	1	16	2	1.125	1.375	0	0.625	4.583325
121	AT323	2017	4	0.014602	0.283211	0.000391	0.002034	0	0.000466	0	14	0	4	2	2.25	1.354175	1.4375	0	0.491319444	2.979175
121	AT323	2018									7	0	0	0	2	1	1.41665	0	0.527777778	3.58335
121	AT323	2019	4	0.01461	0.285799	0.000422	0.002035	0	0.000485	0
788	AT332	1980	1	0.000474	0.22103	0	9.00E-06	0	0.001818	0	3	0	0	3	1	1	1	0	1	2
788	AT332	1981	1	0.000819	0.248354	0	0.000071	0	0.001097	0	2	0	0	0	1	1	1	0	1	3
788	AT332	1982	1	0.000854	0.24663	0	0.000073	0	0.00087	0	1	0	0	0	1	1	1	0	1	3
788	AT332	1983	1	0.000828	0.243224	0	0.000069	0	0.000764	0	2	0	0	0	1	1	1	0	1	3
788	AT332	1984	1	0.00079	0.241863	0	0.000063	0	0.000702	0	1	0	0	0	1	1	1	0	1	1
788	AT332	1985	2	0.003372	0.26135	0.000021	0.00047	0	0.000726	0	4	0	0	16	2	1	1	0	0.5	11
788	AT332	1986	2	0.003364	0.25952	0.000019	0.000468	0	0.000696	0	4	0	3	0	2	1	1	0	0.5	7
788	AT332	1987	2	0.003244	0.258745	0.000021	0.000451	0	0.000664	0	5	0	1	10	2	1	2	0	0.5	8.6
788	AT332	1988	2	0.003237	0.257279	0.000019	0.000448	0	0.000635	0	4	0	2	0	2	1	1	0	0.5	6.25
788	AT332	1989	2	0.00317	0.253521	0.000017	0.000438	0	0.000599	0	5	0	1	1	1.5	1	1.25	0	0.75	2.625
788	AT332	1990	2	0.003153	0.250986	0.000012	0.000433	0	0.000547	0	3	0	1	0	1.75	1	1.5	0	0.708333333	5.5
788	AT332	1991	2	0.003138	0.249377	0.000011	0.000427	0	0.000521	0	3	0	2	0	1	1	1	0	1	4
788	AT332	1992	2	0.003135	0.248013	0.00001	0.000427	0	0.000503	0	8	1	3	4	1.5	1	1.25	0	0.75	3.666675
788	AT332	1993	2	0.003042	0.247562	9.00E-06	0.000414	0	0.000471	0	4	0	2	0	2.5	1	1.5	0	0.416666667	6.16665
788	AT332	1994	2	0.002956	0.247171	8.00E-06	0.0004	0	0.000445	0	6	0	0	1	1.66665	1	1.16665	0	0.666666667	3.83335
788	AT332	1995	2	0.00283	0.246714	8.00E-06	0.000385	0	0.000424	0	3	0	0	1	1.6667	1	1.6667	0	0.666666667	3
788	AT332	1996	2	0.002745	0.246423	7.00E-06	0.000371	0	0.000399	0	2	0	0	2	1.5	1	1.5	0	0.75	2.5
788	AT332	1997	2	0.002649	0.245946	6.00E-06	0.000354	0	0.000373	0
788	AT332	1998	2	0.002635	0.245483	5.00E-06	0.000351	0	0.000357	0
788	AT332	1999	2	0.002614	0.244062	6.00E-06	0.000348	0	0.000345	0
788	AT332	2000	2	0.002603	0.243684	5.00E-06	0.000346	0	0.000332	0	5	0	2	0	2.33333333	1.33333333	1.66666667	0	0.583333333	5
788	AT332	2001	2	0.00259	0.243606	5.00E-06	0.000342	0	0.000321	0	4	0	1	9	2.5	1.5	2	0	0.416666667	3.83335
788	AT332	2002	2	0.002586	0.243284	5.00E-06	0.000341	0	0.000316	0	13	0	6	7	2.33333333	1.33333333	1.33333333	0.208333333	0.588888889	5.7
788	AT332	2003	2	0.002592	0.243066	5.00E-06	0.000341	0	0.00031	0	5	0	0	2	1	1	1	0	1	3
788	AT332	2004	2	0.002587	0.242028	5.00E-06	0.00034	0	0.000304	0	3	0	1	4	1	1	1	0	1	3
788	AT332	2005	2	0.00259	0.241647	5.00E-06	0.00034	0	0.000299	0	2	0	0	2	2	1.5	2	0	0.5	4
788	AT332	2006	2	0.002588	0.241758	5.00E-06	0.00034	0	0.000296	0	3	0	1	0	2	2	2	0	0.5	3
788	AT332	2007	2	0.00259	0.241871	5.00E-06	0.00034	0	0.000296	0	1	0	1	1	2	1	1	0.5	0.5	2
788	AT332	2008	2	0.002588	0.241845	4.00E-06	0.00034	0	0.000294	0	8	0	1	6	3.44443333	1.1111	1.33333333	0.052469136	0.589506173	2.44446667
788	AT332	2009	2	0.002666	0.241443	4.00E-06	0.000356	0	0.000293	0	8	0	2	5	1.9	1.2	1.2	0	0.7	2.06666
788	AT332	2010	2	0.002663	0.240953	4.00E-06	0.000356	0	0.000292	0	8	0	1	9	3.625	1.5625	2.125	0	0.442261905	2.5625
788	AT332	2011	2	0.002662	0.241033	4.00E-06	0.000356	0	0.000291	0	10	0	1	39	3.46666	1.4	1.6	0.066666667	0.315	2.18334
788	AT332	2012	2	0.002664	0.240741	4.00E-06	0.000356	0	0.000291	0	7	0	1	1	3	1.6	1.8	0.073333333	0.573333333	3
788	AT332	2013	2	0.002663	0.240989	4.00E-06	0.000356	0	0.000293	0	14	0	3	2	2.7	1.6	2.05	0.033333333	0.65	3.9
788	AT332	2014	2	0.002663	0.241735	4.00E-06	0.000356	0	0.000297	0	8	0	0	4	3.9	1.2	1.2	0.04	0.403333333	1.86666
788	AT332	2015	2	0.002667	0.24181	4.00E-06	0.000356	0	0.000299	0	7	0	0	6	3.65	1.2	1.8	0	0.315	3.35
788	AT332	2016	2	0.002668	0.242287	4.00E-06	0.000356	0	0.000303	0	10	0	0	3	2.8125	1.4375	1.8125	0	0.392708333	3.625
788	AT332	2017	2	0.002664	0.242263	4.00E-06	0.000356	0	0.000306	0	3	0	0	0	2.66666667	1.66666667	1.66666667	0	0.388888889	4.33333333
788	AT332	2018
788	AT332	2019	2	0.002666	0.244298	5.00E-06	0.000356	0	0.000319	0
1165	AT333	2004	0	0	0	0	0	0	0.00014	0	1	0	0	0	1	1	1	0	1	5
1165	AT333	2005	0	0	0	0	0	0	0.000138	0
1165	AT333	2006	0	0	0	0	0	0	0.000137	0
1165	AT333	2007	0	0	0	0	0	0	0.000137	0
1165	AT333	2008	0	0	0	0	0	0	0.000136	0
1165	AT333	2009	0	0	0	0	0	0	0.000135	0	3	0	0	1	1	1	1	0	1	3
1165	AT333	2010	0	0	0	0	0	0	0.000134	0	1	0	1	0	1	1	1	0	1	1
1165	AT333	2011	0	0	0	0	0	0	0.000134	0
1165	AT333	2012	0	0	0	0	0	0	0.000134	0	1	0	0	1	1	1	1	0	1	6
1165	AT333	2013	0	0	0	0	0	0	0.000135	0
1165	AT333	2014	0	0	0	0	0	0	0.000137	0
1165	AT333	2015	0	0	0	0	0	0	0.000138	0
1165	AT333	2016	0	0	0	0	0	0	0.00014	0	3	0	0	0	1	1	1	0	1	3
1165	AT333	2017	0	0	0	0	0	0	0.000142	0
1165	AT333	2018									1	0	0	0	1	1	1	0	1	1
1165	AT333	2019	0	0	0	0	0	0	0.000148	0
1080	AT334	1997	0	0	0	0	0	0	0.000176	0	1	0	0	0	1	1	1	0	1	1
1080	AT334	1998	0	0	0	0	0	0	0.000168	0	3	0	0	0	1	1	1	0	1	2.3333
1080	AT334	1999	0	0	0	0	0	0	0.000161	0	2	0	0	0	1	1	1	0	1	1.5
1080	AT334	2000	0	0	0	0	0	0	0.000155	0	3	0	1	0	2.3333	1.3333	2	0	0.444444444	1.3333
1080	AT334	2001	0	0	0	0	0	0	0.000149	0	2	0	0	0	1	1	1	0	1	4
1080	AT334	2002	0	0	0	0	0	0	0.000146	0	1	0	1	0	2	1	2	0	0.5	7
1080	AT334	2003	0	0	0	0	0	0	0.000143	0	2	0	0	1	1	1	1	0	1	1
1080	AT334	2004	0	0	0	0	0	0	0.00014	0	3	0	1	1	1.5	1	1.5	0	0.75	1.5
1080	AT334	2005	0	0	0	0	0	0	0.000138	0
1080	AT334	2006	0	0	0	0	0	0	0.000137	0	2	1	0	0	3	1	1.5	0	0.6	2
1080	AT334	2007	0	0	0	0	0	0	0.000137	0	2	0	1	0	2.5	1	1.5	0	0.625	1
1080	AT334	2008	0	0	0	0	0	0	0.000136	0	1	0	0	0	2	1	2	0	0.5	1
1080	AT334	2009	0	0	0	0	0	0	0.000135	0	2	0	1	2	1	1	1	0	1	1.5
1080	AT334	2010	0	0	0	0	0	0	0.000134	0	1	0	0	0	1	1	1	0	1	1
1080	AT334	2011	0	0	0	0	0	0	0.000134	0	2	0	0	0	2	1	1.5	0	0.666666667	1.5
1080	AT334	2012	0	0	0	0	0	0	0.000134	0	1	0	0	0	1	1	1	0	1	1
1080	AT334	2013	0	0	0	0	0	0	0.000135	0	3	0	0	0	2	1.5	1.5	0	0.666666667	1
1080	AT334	2014	0	0	0	0	0	0	0.000137	0
1080	AT334	2015	0	0	0	0	0	0	0.000138	0
1080	AT334	2016	0	0	0	0	0	0	0.00014	0
1080	AT334	2017	0	0	0	0	0	0	0.000142	0	1	0	0	0	1	1	1	0	1	3
1080	AT334	2018									1	0	0	0	1	1	1	0	1	2
1080	AT334	2019	0	0	0	0	0	0	0.000148	0
685	AT335	1985	7	0.090694	0.335169	0.002544	0.015477	0.285714	0.001236	6	2	0	0	0	3	1	1.5	0	0.333333333	8
685	AT335	1986	7	0.090745	0.332333	0.002404	0.015453	0.285714	0.001188	6
685	AT335	1987	7	0.087903	0.331673	0.002335	0.01502	0.285714	0.001141	6
685	AT335	1988	7	0.08824	0.329045	0.002181	0.014988	0.285714	0.001091	6
685	AT335	1989	7	0.086723	0.323821	0.002138	0.01474	0.285714	0.001035	6
685	AT335	1990	7	0.087305	0.32047	0.001939	0.014703	0.285714	0.00094	6
685	AT335	1991	7	0.087387	0.318302	0.00183	0.014559	0.285714	0.000895	6	2	0	1	0	2	1.5	2	0	0.5	4.5
685	AT335	1992	7	0.087329	0.31627	0.001733	0.014555	0.285714	0.000865	6	2	0	1	0	3	1	1.5	0	0.333333333	7.5
685	AT335	1993	7	0.085623	0.315638	0.001666	0.014298	0.285714	0.000817	6
685	AT335	1994	7	0.084891	0.315576	0.001584	0.01409	0.285714	0.00077	6	3	0	0	4	5	2	3	0.266666667	0.2	4.6667
685	AT335	1995	7	0.081721	0.31511	0.001536	0.013716	0.285714	0.000733	6	5	1	0	2	3.75	1.375	2.125	0.0625	0.270833333	9.5
685	AT335	1996	7	0.080251	0.314019	0.001415	0.013427	0.285714	0.000687	6	6	0	1	7	3.05556667	1.44443333	1.77776667	0.102777778	0.380555556	11
685	AT335	1997	7	0.078683	0.313433	0.001309	0.013045	0.285714	0.000641	6	4	1	1	6	2.5	1.5	1.83335	0.166666667	0.625	4.66665
685	AT335	1998	7	0.078637	0.312181	0.001233	0.013005	0.285714	0.000615	6	5	0	1	5	4.22223333	1.33333333	2.8889	0	0.255555556	8.44443333
685	AT335	1999	7	0.078255	0.310094	0.001198	0.012935	0.285714	0.000602	6	4	0	2	2	5.16665	1	2.5	0.041666667	0.208333333	8.5
685	AT335	2000	7	0.078095	0.309699	0.001138	0.012899	0.285714	0.000581	6	10	0	2	22	2.645825	1.145825	1.645825	0.048611111	0.614583333	12.5
685	AT335	2001	7	0.078228	0.309723	0.001098	0.012813	0.285714	0.000567	6	12	1	0	17	3.166675	1.25	2	0.083333333	0.392361111	5.25
685	AT335	2002	7	0.078192	0.309298	0.00107	0.012803	0.285714	0.000558	6	7	0	1	8	2	1.2	1.33333333	0.111111111	0.655555556	1.73333333
685	AT335	2003	7	0.078693	0.309097	0.001045	0.012821	0.285714	0.000548	6	9	1	2	9	2.83335	1.333325	1.916675	0.058333333	0.486111111	6.5
685	AT335	2004	7	0.078629	0.307623	0.001021	0.012808	0.285714	0.000538	6	10	0	2	3	2.8	1.33333333	2.2889	0.074074074	0.385555556	2.17776667
685	AT335	2005	7	0.078827	0.307209	0.000999	0.012826	0.285714	0.000531	6	8	0	5	18	4.22223333	2.22223333	3.33333333	0.037037037	0.476851852	4.8889
685	AT335	2006	7	0.078796	0.307555	0.000979	0.01282	0.285714	0.000525	6	4	0	2	7	1.75	1.25	1.5	0	0.708333333	3.25
685	AT335	2007	7	0.078897	0.307738	0.000971	0.012826	0.285714	0.000524	6	5	0	4	4	2.66666667	1.33333333	2.33333333	0.25	0.416666667	1.66666667
685	AT335	2008	7	0.078861	0.307647	0.000969	0.012823	0.285714	0.000521	6	7	0	2	10	2.77776667	1.1111	1.8889	0.066666667	0.644444444	2.55553333
685	AT335	2009	7	0.079891	0.307149	0.000971	0.013124	0.285714	0.000522	6	6	0	3	4	1.83333333	1	1	0	0.722222222	2.66666667
685	AT335	2010	7	0.079825	0.306438	0.000956	0.013116	0.285714	0.000519	6	4	0	3	4	2	1	1.33333333	0	0.611111111	2.66666667
685	AT335	2011	7	0.079817	0.306597	0.000949	0.013116	0.285714	0.000518	6	4	0	2	1	1.5	1	1	0	0.75	4
685	AT335	2012	7	0.079792	0.306016	0.000943	0.013113	0.285714	0.000517	6	7	0	5	2	1.58335	1	1.125	0	0.708333333	3.66665
685	AT335	2013	7	0.079772	0.306494	0.000938	0.013114	0.285714	0.000518	6	6	0	1	1	2.33333333	1.33333333	2	0	0.555555556	2.5
685	AT335	2014	7	0.079741	0.307669	0.00095	0.01311	0.285714	0.000525	6	10	0	0	2	3.95236667	2	2.59523333	0	0.255555556	3.54763333
685	AT335	2015	7	0.079853	0.307831	0.000964	0.013108	0.285714	0.000528	6	20	0	0	6	4.5125	1.660725	2.808925	0	0.246339286	3.446425
685	AT335	2016	7	0.079867	0.308747	0.000979	0.013113	0.285714	0.000533	6	14	0	1	4	3.89332	1.92666	2.72668	0.016666667	0.27	3.7
685	AT335	2017	7	0.079526	0.308783	0.001011	0.013078	0.285714	0.000539	6
685	AT335	2018
685	AT335	2019	7	0.079554	0.311974	0.00109	0.013081	0.285714	0.00056	6
822	AT341	1989	7	0.021043	0.302784	0.000497	0.002897	0.333333	0.001176	7	1	0	1	0	1	1	1	0	1	2
822	AT341	1990	7	0.021497	0.30063	0.000425	0.002922	0.333333	0.001062	7
822	AT341	1991	7	0.021766	0.298656	0.000374	0.002922	0.333333	0.001009	7
822	AT341	1992	7	0.021834	0.29771	0.000353	0.002926	0.333333	0.000978	7	2	0	0	0	1	1	1	0	1	3.5
822	AT341	1993	7	0.021192	0.295831	0.000342	0.002842	0.333333	0.000931	7
822	AT341	1994	7	0.020397	0.294068	0.00029	0.00271	0.333333	0.000867	7
822	AT341	1995	7	0.019981	0.293034	0.000216	0.002672	0.333333	0.000787	7
822	AT341	1996	7	0.019664	0.293338	0.000212	0.002618	0.333333	0.000741	7
822	AT341	1997	7	0.019318	0.292396	0.000198	0.00256	0.333333	0.000698	7	1	0	1	0	1	1	1	0	1	5
822	AT341	1998	7	0.019298	0.291454	0.000196	0.002555	0.333333	0.000678	7	2	0	0	1	1	1	1	0	1	3.5
822	AT341	1999	7	0.019111	0.288853	0.000186	0.002531	0.333333	0.000654	7	6	0	1	2	1.75	1.33333333	1.33333333	0	0.831349206	5.75
822	AT341	2000	7	0.019025	0.287935	0.000174	0.002521	0.333333	0.000632	7	9	0	5	11	1.166675	1	1.166675	0	0.916666667	5.166675
822	AT341	2001	7	0.019028	0.287852	0.000178	0.002493	0.333333	0.000613	7	12	0	5	3	1.33333333	1	1.33333333	0	0.833333333	5.96296667
822	AT341	2002	7	0.019002	0.287393	0.000173	0.00249	0.333333	0.000603	7	9	0	6	2	1.75	1.25	1.75	0	0.8125	3.25
822	AT341	2003	7	0.018977	0.286493	0.000168	0.002475	0.333333	0.000592	7	5	0	3	3	1	1	1	0	1	6
822	AT341	2004	7	0.018958	0.284954	0.000161	0.002472	0.333333	0.00058	7	3	0	1	0	2	1	1.66666667	0	0.611111111	4
822	AT341	2005	7	0.018932	0.284566	0.000154	0.002468	0.333333	0.000572	7	11	0	2	3	1.36	1.16	1.36	0	0.82	3.04
822	AT341	2006	7	0.018937	0.284692	0.00015	0.002468	0.333333	0.000566	7	7	0	0	3	1.16666667	1	1.16666667	0	0.916666667	3.25
822	AT341	2007	7	0.018933	0.28477	0.000147	0.002467	0.333333	0.000565	7	7	0	1	2	1.625	1.125	1.625	0	0.729166667	1.75
822	AT341	2008	7	0.018933	0.284696	0.000147	0.002467	0.333333	0.000564	7	10	1	1	4	1.916675	1.083325	1.833325	0	0.631944444	2.33335
822	AT341	2009	7	0.019608	0.284469	0.000173	0.002589	0.333333	0.000572	7	20	0	8	9	2.2483	1.33332857	1.86734286	0	0.623866213	2.03061429
822	AT341	2010	7	0.019603	0.284017	0.000169	0.002588	0.333333	0.00057	7	9	0	0	6	3.6389	1.5	2	0	0.387037037	1.72223333
822	AT341	2011	7	0.019604	0.284443	0.000164	0.002588	0.333333	0.000567	7	3	0	0	1	2.5	1.5	1.5	0	0.625	3
822	AT341	2012	7	0.019607	0.284057	0.000162	0.002591	0.333333	0.000567	7	2	0	0	4	2	1.5	2	0	0.5	6
822	AT341	2013	7	0.019637	0.284739	0.000172	0.002592	0.333333	0.000574	7	12	0	2	3	2.43334	1.2	2	0	0.494444444	3.58334
822	AT341	2014	7	0.019655	0.28615	0.000175	0.002593	0.333333	0.000584	7	9	0	2	5	4.9	1.9	3.1	0	0.328181818	2.8
822	AT341	2015	7	0.019694	0.286272	0.000178	0.002594	0.333333	0.000588	7	22	0	11	1	4.925	1.8	3.125	0	0.235714286	2.075
822	AT341	2016	7	0.019692	0.286969	0.000179	0.002595	0.333333	0.000594	7	29	0	3	6	2.61538	1.37076	2.12308	0	0.529615385	2.63796
822	AT341	2017	7	0.019728	0.287106	0.000186	0.002603	0.333333	0.000599	7	2	0	0	1	2	1	1.5	0	0.666666667	5
822	AT341	2018									1	0	0	0	3	1	2	0	0.333333333	3
822	AT341	2019	7	0.019736	0.289663	0.000206	0.002604	0.333333	0.000623	7
51	AT342	1982	7	0.037059	0.341009	0.004327	0.005969	0.285714	0.002248	6	1	0	1	0	1	1	1	0	1	1
51	AT342	1983	7	0.036974	0.333651	0.002624	0.005897	0.285714	0.001917	6	7	0	0	0	2	1	1	0	0.5	2.41665
51	AT342	1984	8	0.037362	0.332456	0.002319	0.005791	0.285714	0.001994	8	1	0	0	0	1	1	1	0	1	1
51	AT342	1985	8	0.035533	0.326437	0.002106	0.005499	0.285714	0.001767	8	6	2	0	36	3	1	1	0	0.333333333	4
51	AT342	1986	8	0.035451	0.324305	0.001922	0.005477	0.285714	0.001692	8	6	0	0	0	2.75	1	1	0	0.375	3
51	AT342	1987	8	0.034109	0.322491	0.001791	0.005287	0.285714	0.001605	8	9	0	0	0	2	1	1	0	0.625	2.35
51	AT342	1988	8	0.034416	0.320792	0.001648	0.005305	0.285714	0.001525	8	12	0	0	0	2.2111	1.24443333	1.24443333	0	0.586111111	1.47776667
51	AT342	1989	9	0.034959	0.315981	0.001638	0.005288	0.333333	0.001557	12	5	0	0	0	2.25	1.41665	1.41665	0	0.513888889	3.91665
51	AT342	1990	10	0.036945	0.314317	0.00169	0.00548	0.311111	0.001543	14	7	0	0	4	1.91666667	1	1	0	0.597222222	2.16666667
51	AT342	1991	10	0.037039	0.312012	0.001586	0.005437	0.311111	0.001473	14	10	0	4	36	1.70833333	1.33333333	1.33333333	0	0.645833333	4.41666667
51	AT342	1992	10	0.037098	0.310448	0.001477	0.00544	0.311111	0.001426	14	5	0	0	0	2	1.33333333	1.33333333	0	0.666666667	3.16666667
51	AT342	1993	10	0.035856	0.307979	0.001379	0.005258	0.311111	0.001364	14	9	0	0	0	1.8	1.06666	1.13334	0	0.722222222	2.33332
51	AT342	1994	10	0.03485	0.306983	0.001315	0.00508	0.311111	0.001287	14	22	0	2	3	2.47884444	1.42988889	1.42988889	0	0.494268078	1.70766667
51	AT342	1995	12	0.039793	0.308211	0.001344	0.005844	0.287879	0.001308	19	14	0	1	2	2.08	1.28	1.28	0	0.54	2.2
51	AT342	1996	12	0.038889	0.308151	0.001254	0.005688	0.287879	0.001227	19	7	0	4	5	1.5	1.166675	1.166675	0	0.75	2.083325
51	AT342	1997	12	0.038285	0.307663	0.001454	0.005567	0.287879	0.001185	19	11	0	2	0	1.7916625	1.2916625	1.2916625	0	0.697916667	1.7083375
51	AT342	1998	12	0.038112	0.30703	0.001683	0.005528	0.287879	0.001163	19	21	0	7	16	2.05655	1.2916625	1.3333375	0	0.735615079	2.8482125
51	AT342	1999	12	0.037798	0.304703	0.001889	0.005481	0.287879	0.001128	19	9	0	3	2	2	1.33333333	1.5	0	0.555555556	3
51	AT342	2000	12	0.037605	0.303308	0.001747	0.005456	0.287879	0.001089	19	11	0	3	4	2.125	1.125	1.125	0	0.625	3.0625
51	AT342	2001	12	0.037549	0.303374	0.001677	0.005409	0.287879	0.001051	19	32	1	5	10	2.05	1.20555333	1.38888667	0	0.613425926	3.51666667
51	AT342	2002	12	0.037517	0.303068	0.001623	0.005403	0.287879	0.001033	19	27	0	2	12	2.02014615	1.43772308	1.59156923	0	0.653083028	3.86172308
51	AT342	2003	12	0.037646	0.302544	0.001758	0.005395	0.287879	0.001015	19	23	0	5	20	2	1.14393636	1.19697273	0	0.66266835	3.14899091
51	AT342	2004	12	0.037611	0.300977	0.001684	0.00539	0.287879	0.000995	19	25	0	2	31	1.94117647	1.5	1.58823529	0	0.637254902	2.70588235
51	AT342	2005	12	0.037592	0.300292	0.001531	0.005385	0.287879	0.000979	19	39	0	2	54	1.70238095	1.21428571	1.30952381	0.004761905	0.781349206	3.55159048
51	AT342	2006	12	0.037621	0.300407	0.001499	0.005384	0.287879	0.000969	19	46	0	10	40	1.90773929	1.28571429	1.5	0.004464286	0.747222222	1.89880714
51	AT342	2007	12	0.037669	0.300931	0.001505	0.005387	0.287879	0.000968	19	44	0	8	21	2.10144783	1.4202913	1.54347826	0.012681159	0.657125604	2.10145217
51	AT342	2008	12	0.037667	0.30087	0.001497	0.005386	0.287879	0.000966	19	38	0	9	16	1.84127143	1.44047619	1.45238095	0	0.742328042	1.82936667
51	AT342	2009	12	0.038553	0.300518	0.001455	0.005577	0.287879	0.000966	19	37	0	11	17	2.2579381	1.30952381	1.54761905	0	0.593518519	2.36111429
51	AT342	2010	12	0.038543	0.300057	0.001428	0.005575	0.287879	0.000961	19	25	0	4	9	2.36458125	1.45833125	1.7604125	0.022916667	0.670486111	2.2083375
51	AT342	2011	12	0.038541	0.300484	0.001418	0.005575	0.287879	0.000956	19	80	2	17	70	2.03557692	1.34551154	1.47531923	0.003205128	0.689663462	2.76281923
51	AT342	2012	12	0.038567	0.300257	0.001574	0.005578	0.287879	0.000974	19	76	0	8	45	2.08645625	1.35729375	1.58229375	0.003110532	0.677186673	2.60051875
51	AT342	2013	12	0.038569	0.30101	0.001586	0.005578	0.287879	0.000984	19	72	1	12	41	2.40624688	1.51562188	1.64583125	0.0109375	0.594965278	3.25781563
51	AT342	2014	12	0.038614	0.302346	0.001605	0.00558	0.287879	0.001003	19	94	1	17	27	2.48493333	1.51050278	1.66092222	0.062654321	0.576164422	3.01174444
51	AT342	2015	12	0.038684	0.302566	0.001635	0.005582	0.287879	0.00101	19	121	0	21	50	3.16165333	1.4	1.87349	0.034259259	0.524636023	2.99465333
51	AT342	2016	12	0.038689	0.303475	0.001672	0.005584	0.287879	0.00102	19	100	0	24	32	2.91715517	1.36564138	1.73809655	0.006465517	0.560283935	2.71178276
51	AT342	2017	12	0.038604	0.303361	0.001703	0.005579	0.287879	0.001028	19	59	0	2	8	2.59141364	1.48485	1.7702	0.037878788	0.567340067	2.47127727
51	AT342	2018									19	0	2	0	2.11111111	1.14814444	1.29628889	0	0.530864198	2.87963333
51	AT342	2019	12	0.038617	0.306032	0.001863	0.005581	0.287879	0.001068	19
1507	AU101	2012	0	0	0	0	0	0	0.000134	0	1	0	0	7	6	1	2	0.333333333	0.2	5
1507	AU101	2013	0	0	0	0	0	0	0.000135	0	1	0	0	5	4	1	2	0	0.333333333	5
1507	AU101	2014	0	0	0	0	0	0	0.000137	0	1	0	0	1	7	2	4	0	0.166666667	6
1507	AU101	2015	0	0	0	0	0	0	0.000138	0	1	0	0	1	7	2	4	0	0.166666667	8
1507	AU101	2016	0	0	0	0	0	0	0.00014	0
1507	AU101	2017	0	0	0	0	0	0	0.000142	0	1	0	0	0	11	1	3	0.363636363	0.1	8
1507	AU101	2018
1507	AU101	2019	0	0	0	0	0	0	0.000148	0
695	AU111	2002	0	0	0	0	0	0	0.000146	0	4	1	1	8	3.5	1	1	0	0.291666667	3.75
695	AU111	2003	0	0	0	0	0	0	0.000143	0	4	0	1	15	3.5	1	1	0	0.291666667	7.5
695	AU111	2004	0	0	0	0	0	0	0.00014	0	1	0	0	0	3	1	1	0	0.333333333	3
695	AU111	2005	0	0	0	0	0	0	0.000138	0	2	0	1	0	3.5	1	1	0	0.291666667	4
695	AU111	2006	0	0	0	0	0	0	0.000137	0
695	AU111	2007	0	0	0	0	0	0	0.000137	0
695	AU111	2008	0	0	0	0	0	0	0.000136	0
695	AU111	2009	0	0	0	0	0	0	0.000135	0
695	AU111	2010	0	0	0	0	0	0	0.000134	0
695	AU111	2011
695	AU111	2012
695	AU111	2013
695	AU111	2014
695	AU111	2015
695	AU111	2016
695	AU111	2017
695	AU111	2018
695	AU111	2019
156	AU1GS	1980	1	0.006692	0.321875	0	0.000758	0	0.001029	0	1	0	0	0	1	1	1	0	1	1
156	AU1GS	1981	1	0.006411	0.312057	0	0.000684	0	0.000782	0
156	AU1GS	1982	1	0.006318	0.306102	0	0.000634	0	0.000657	0
156	AU1GS	1983	2	0.007052	0.303819	0.000264	0.000715	0	0.000985	0	1	0	0	0	1	1	1	0	1	4
156	AU1GS	1984	2	0.007545	0.306139	0.000282	0.000716	0	0.000899	0	9	0	2	11	1.1111	1.05556667	1.05556667	0	0.962962963	2.72223333
156	AU1GS	1985	2	0.00733	0.303203	0.000278	0.000681	0	0.000802	0	2	0	0	0	1.5	1	1	0	0.75	7.5
156	AU1GS	1986	2	0.007343	0.300951	0.000256	0.00068	0	0.000769	0	12	1	3	4	1.35715	1	1	0	0.869047619	5.52855
156	AU1GS	1987	2	0.007511	0.300258	0.00023	0.000712	0	0.000729	0	2	0	2	0	1.5	1	1	0	0.75	4
156	AU1GS	1988	2	0.007797	0.300185	0.000222	0.000721	0	0.000696	0	1	0	0	1	4	1	1	0	0.25	6
156	AU1GS	1989	2	0.007772	0.296254	0.000215	0.000711	0	0.000662	0	5	0	4	0	2.5	1	1.5	0	0.625	4.375
156	AU1GS	1990	2	0.008123	0.297353	0.000218	0.000713	0	0.000608	0	2	0	1	0	1	1	1	0	1	2
156	AU1GS	1991	2	0.008251	0.297177	0.000212	0.000707	0	0.000584	0	2	0	1	2	2.5	1	1.5	0	0.625	4.5
156	AU1GS	1992	2	0.008456	0.297001	0.00021	0.000712	0	0.000564	0	3	0	2	1	2.5	1	1	0	0.625	3
156	AU1GS	1993	2	0.008134	0.295434	0.000199	0.000687	0	0.000535	0	5	0	0	4	3.125	1	1	0	0.5625	6.125
156	AU1GS	1994	2	0.007778	0.294812	0.000184	0.000649	0	0.000508	0	6	0	2	21	3.33333333	1.33333333	1.33333333	0.047619047	0.630952381	2.3889
156	AU1GS	1995	2	0.007605	0.293858	0.000177	0.000636	0	0.000484	0	4	0	2	1	2	1	1	0	0.805555556	6
156	AU1GS	1996	2	0.007313	0.292343	0.00016	0.000613	0	0.000455	0	25	1	18	27	2.27778333	1	1.33333333	0.388888889	0.675925926	5.65741667
156	AU1GS	1997	2	0.006992	0.291045	0.000145	0.00058	0	0.000428	0	10	0	3	19	2.6	1.2	1.3	0.02	0.606666667	5.2
156	AU1GS	1998	2	0.006931	0.289679	0.000134	0.000575	0	0.000411	0	26	0	8	118	2.25	1.25	1.375	0.239583333	0.697916667	8.6625
156	AU1GS	1999	2	0.006941	0.28783	0.000132	0.000571	0	0.000397	0	15	0	5	55	2.58333333	1.25	1.41666667	0.142361111	0.603472222	6.79166667
156	AU1GS	2000	2	0.006948	0.287221	0.000124	0.000569	0	0.000382	0	247	5	75	1498	2.59965455	1.06363636	1.15454545	0.397204268	0.506098604	15.63330455
156	AU1GS	2001	2	0.007055	0.286907	0.000117	0.000567	0	0.000368	0	80	1	43	92	2.22821579	1.05263158	1.16781053	0.371756095	0.575777512	5.83477895
156	AU1GS	2002	2	0.007101	0.286635	0.000114	0.000568	0	0.000361	0	74	3	23	184	2.21465882	1.08823529	1.23529412	0.395354809	0.725373483	9.72707647
156	AU1GS	2003	2	0.007111	0.286001	0.000111	0.000565	0	0.000354	0	52	1	17	75	3.23174667	1.08	1.16	0.414544566	0.501396418	4.59047333
156	AU1GS	2004	2	0.007137	0.284635	0.000107	0.000568	0	0.000347	0	54	2	14	192	4.45686471	1.09804118	1.10980588	0.228007314	0.369138072	6.57647059
156	AU1GS	2005	2	0.007128	0.284488	0.000105	0.000567	0	0.000342	0	63	1	34	145	3.43299375	1.040625	1.115625	0.314694892	0.443786671	4.08351875
156	AU1GS	2006	2	0.007127	0.284535	0.000103	0.000567	0	0.000338	0	44	2	15	95	4.16018182	1.15151818	1.21211818	0.174407495	0.369015917	2.615
156	AU1GS	2007	2	0.007086	0.284378	0.000101	0.000566	0	0.000337	0	36	0	11	37	4.8383	1.10119167	1.10119167	0.203062942	0.3515246	2.76885
156	AU1GS	2008	2	0.007088	0.284461	0.000101	0.000566	0	0.000336	0	55	1	27	60	5.46911538	1.05769231	1.15384615	0.183721331	0.347732823	2.54079231
156	AU1GS	2009	2	0.007362	0.283927	0.0001	0.000596	0	0.000334	0	9	0	6	14	4.9375	1	1	0.136458333	0.266517857	3.3125
156	AU1GS	2010	2	0.007366	0.283405	0.000098	0.000596	0	0.000332	0	3	0	1	1	4.5	1	1	0.104166667	0.270833333	4.25
156	AU1GS	2011	2	0.00736	0.282994	0.000095	0.000596	0	0.000329	0	9	0	0	34	3.916675	1	1	0.035714286	0.348214286	1.958325
156	AU1GS	2012	2	0.007337	0.28223	0.000093	0.000596	0	0.000329	0	18	0	7	41	5.1875	1.40625	1.7791625	0.072638889	0.315583965	3.4416625
156	AU1GS	2013	2	0.007327	0.28235	0.000093	0.000596	0	0.000332	0	2	0	0	1	3	1	1	0	0.625	5
156	AU1GS	2014	2	0.007302	0.283086	0.000093	0.000596	0	0.000334	0	10	0	0	10	6.65	1.4	1.4	0.038095238	0.317857143	4.35
156	AU1GS	2015	2	0.007309	0.283113	0.000093	0.000597	0	0.000337	0	9	0	0	15	7.525	1	1.35	0.032142857	0.172925685	5.525
156	AU1GS	2016	2	0.007276	0.283595	0.000093	0.000596	0	0.00034	0	6	0	0	9	3.41666667	1	1.33333333	0.016666667	0.301388889	6.16666667
156	AU1GS	2017	2	0.007293	0.283933	0.000098	0.000598	0	0.000345	0	2	0	0	0	11.5	1	1	0.026315789	0.151315789	1.5
156	AU1GS	2018
156	AU1GS	2019	2	0.007239	0.28546	0.000103	0.000597	0	0.000357	0
720	AU2GM	1983	2	0.023797	0.315884	0.000374	0.004093	0	0.000937	0	1	0	1	8	4	1	1	0.25	0.25	49
720	AU2GM	1984	2	0.022857	0.314523	0.000317	0.003853	0	0.000858	0	3	0	1	18	6.33333333	1	1	0	0.206349206	18.66666667
720	AU2GM	1985	2	0.022496	0.309818	0.000283	0.003819	0	0.000765	0	5	1	2	7	7.1111	1	1	0.111111111	0.194444444	17.66666667
720	AU2GM	1986	2	0.022432	0.307425	0.000267	0.003802	0	0.000734	0	3	0	3	10	5	1	1	0	0.25	5
720	AU2GM	1987	2	0.022353	0.306176	0.000231	0.003808	0	0.000697	0	3	0	1	1	6	1.3333	2	0	0.255952381	18.6667
720	AU2GM	1988	2	0.0224	0.304511	0.000209	0.003785	0	0.000666	0	3	0	3	2	5	1	1	0	0.275	12.25
720	AU2GM	1989	2	0.022315	0.300173	0.000198	0.003774	0	0.000631	0	3	0	0	0	12.75	1	2.5	0.14102564	0.1	15.25
720	AU2GM	1990	2	0.021873	0.297508	0.000164	0.003662	0	0.000578	0	11	1	3	5	2.96666	1.13334	1.13334	0.211111111	0.488888889	8.56666
720	AU2GM	1991	2	0.021685	0.29513	0.000145	0.00359	0	0.000553	0	5	0	1	0	4.33333333	1	1.33333333	0	0.244444444	10
720	AU2GM	1992	2	0.021681	0.294062	0.000134	0.003589	0	0.000534	0	2	0	0	0	2	1	1	0	0.5	2
720	AU2GM	1993	2	0.021251	0.292424	0.000121	0.003541	0	0.000506	0	5	0	1	2	2.875	1	1	0.20625	0.49375	6.75
720	AU2GM	1994	2	0.020669	0.291736	0.000111	0.003419	0	0.000479	0	6	0	1	14	4.05556667	1.3889	1.3889	0.161111111	0.256481481	20
720	AU2GM	1995	2	0.020338	0.291517	0.000111	0.003415	0	0.000456	0	5	0	1	14	4.33333333	1.55556667	1.55556667	0.185185185	0.296296296	8.55556667
720	AU2GM	1996	2	0.019879	0.291025	0.000103	0.003336	0	0.000429	0	3	0	0	4	3.66666667	1	1	0.15	0.483333333	11.66666667
720	AU2GM	1997	2	0.019388	0.290941	0.000101	0.003219	0	0.000404	0	13	0	3	49	4.05714286	1	1.14285714	0.117460317	0.399206349	6.51428571
720	AU2GM	1998	2	0.019308	0.289973	0.000096	0.003202	0	0.000387	0	7	0	1	21	4	1.375	1.375	0.05	0.289583333	9.5
720	AU2GM	1999	2	0.01912	0.28783	0.000091	0.003173	0	0.000373	0	8	0	2	12	3.7	1.2	1.6	0.083333333	0.428571429	9.1
720	AU2GM	2000	2	0.019031	0.286599	0.000085	0.00316	0	0.000359	0	9	0	1	9	2.75	1.16666667	1.33333333	0.1875	0.6375	6.58333333
720	AU2GM	2001	2	0.018978	0.286565	0.000083	0.003121	0	0.000346	0	9	0	3	15	4.42857143	1.35714286	2	0.224891775	0.42965368	7.42857143
720	AU2GM	2002	2	0.018956	0.285965	0.000081	0.003118	0	0.00034	0	12	2	2	21	3.03334	1.11666	1.23334	0.2	0.520833333	20.4
720	AU2GM	2003	2	0.018908	0.285429	0.000078	0.003094	0	0.000334	0	2	0	0	6	3	1	1	0	0.5	18
720	AU2GM	2004	2	0.018889	0.284476	0.000077	0.00309	0	0.000327	0	22	1	10	36	3.947925	1.25	1.25	0.218650794	0.415178571	7.59375
720	AU2GM	2005	2	0.018852	0.284251	0.000074	0.003084	0	0.000322	0	18	1	5	59	3.11904286	1.14285714	1.28571429	0.152777778	0.419444444	7.82381429
720	AU2GM	2006	2	0.018845	0.2843	0.000072	0.003082	0	0.000319	0	11	0	7	12	3.16666667	1.16666667	1.33333333	0.25	0.45	4.61666667
720	AU2GM	2007	2	0.018835	0.284535	0.000072	0.003081	0	0.000318	0	7	1	3	5	2.66666667	1	1	0.222222222	0.5	4.58333333
720	AU2GM	2008	2	0.018827	0.284306	0.000071	0.00308	0	0.000317	0	12	0	2	24	4.28	1.1	1.4	0.184333333	0.296	3.7
720	AU2GM	2009	2	0.019002	0.283927	0.000073	0.003133	0	0.000316	0	2	0	0	3	2.5	1	1	0.166666667	0.416666667	10.5
720	AU2GM	2010	2	0.018999	0.283482	0.000071	0.003132	0	0.000314	0	8	0	1	9	3.44445	1.16666667	1.16666667	0.074074074	0.412962963	5.83333333
720	AU2GM	2011	2	0.018997	0.283678	0.000072	0.003132	0	0.000312	0	3	0	1	6	6	1.5	2	0.222222222	0.222222222	9.5
720	AU2GM	2012	2	0.019034	0.283445	0.000072	0.003138	0	0.000312	0	2	0	1	3	2	1	1	0	0.5	2.5
720	AU2GM	2013	2	0.019036	0.284041	0.000073	0.003138	0	0.000315	0	8	0	3	8	3.625	1.375	1.5	0.053030303	0.510416667	2.75
720	AU2GM	2014	2	0.01905	0.284964	0.000075	0.00314	0	0.000318	0	9	0	3	18	5.5	1.5	2	0.055555556	0.326388889	6.0625
720	AU2GM	2015	2	0.019092	0.285079	0.000076	0.003141	0	0.000321	0	4	0	0	4	2	1	1	0	0.75	1.66665
720	AU2GM	2016	2	0.01909	0.285755	0.000077	0.003142	0	0.000324	0	3	0	0	4	1.3333	1	1	0	0.833333333	2.3333
720	AU2GM	2017	2	0.019141	0.286041	0.00008	0.003154	0	0.000328	0	1	0	0	0	1	1	1	0	1	2
720	AU2GM	2018
720	AU2GM	2019	2	0.01915	0.288019	0.000088	0.003155	0	0.000341	0
503	AU3GB	2000	6	0.025978	0.30153	0.000084	0.003576	0.666667	0.000537	10	3	0	2	2	1	1	1	0	1	5.3333
503	AU3GB	2001	7	0.026957	0.301001	0.000101	0.00362	0.714286	0.000586	15	3	0	3	5	3	1	1	0	0.6	7.25
503	AU3GB	2002	7	0.027141	0.301108	0.000099	0.003629	0.714286	0.000578	15	4	0	4	2	1.5	1	1	0	0.75	7.75
503	AU3GB	2003	7	0.027292	0.300722	0.000096	0.003629	0.714286	0.000569	15	7	2	4	20	5.5	1.41665	2.08335	0.071924603	0.197420635	5.58335
503	AU3GB	2004	7	0.027485	0.299646	0.000092	0.003644	0.714286	0.000557	15
503	AU3GB	2005	7	0.027473	0.299504	0.000089	0.00364	0.714286	0.00055	15	2	0	2	1	8.5	1	1.5	0.1	0.121428571	3.5
503	AU3GB	2006	7	0.027485	0.299623	0.000086	0.00364	0.714286	0.000543	15	5	0	3	0	3.25	1	1	0.05	0.591666667	5.91665
503	AU3GB	2007	7	0.027467	0.29971	0.000085	0.003638	0.714286	0.000543	15	4	0	0	2	3	2.5	3	0.1	0.6	2.66665
503	AU3GB	2008	7	0.027537	0.3	0.000085	0.003641	0.714286	0.000541	15	2	0	1	0	5	2.5	4	0.0625	0.555555556	1.5
503	AU3GB	2009	7	0.027652	0.299742	0.000088	0.00366	0.714286	0.000549	15	2	0	1	0	4	2.5	4	0.071428571	0.571428571	2
503	AU3GB	2010	7	0.027647	0.299204	0.000086	0.003659	0.714286	0.000546	15
503	AU3GB	2011	7	0.027641	0.299461	0.000086	0.003659	0.714286	0.000544	15	10	0	4	36	11	5.08333333	9	0.132713729	0.153856864	3.83333333
503	AU3GB	2012	7	0.027612	0.299063	0.000084	0.003659	0.714286	0.000544	15	17	0	9	20	3.16	2.48	2.52	0.03	0.427333333	3.41332
503	AU3GB	2013	7	0.027614	0.299971	0.000086	0.003659	0.714286	0.00055	15	13	0	4	12	3.5	2.94443333	3.38886667	0.137037037	0.313888889	3.94443333
503	AU3GB	2014	7	0.027625	0.301198	0.000088	0.00366	0.714286	0.000556	15	21	0	0	9	3.270825	2.208325	2.270825	0.211805555	0.354166667	2.20535
503	AU3GB	2015	7	0.027679	0.30141	0.00009	0.003661	0.714286	0.00056	15	7	0	1	7	3.13333333	2.33333333	3.06666667	0.078888889	0.495555556	3.6
503	AU3GB	2016	7	0.027682	0.302208	0.000093	0.003663	0.714286	0.000566	15	3	0	0	4	3.3333	3	3	0.388888889	0.305555556	3.6667
503	AU3GB	2017	7	0.027661	0.302445	0.000096	0.003666	0.714286	0.000572	15
503	AU3GB	2018
503	AU3GB	2019	6	0.026439	0.304485	0.000084	0.003568	0.666667	0.000524	10
668	AU4GA	2000	0	0	0	0	0	0	0.000155	0	3	0	0	8	3.75	1.5	1.75	0	0.395833333	3
668	AU4GA	2001	0	0	0	0	0	0	0.000149	0	1	0	0	0	6	1	1	0.166666666	0.2	10
668	AU4GA	2002	0	0	0	0	0	0	0.000146	0	3	0	0	2	5.25	1.25	1.25	0.25	0.225	4
668	AU4GA	2003	0	0	0	0	0	0	0.000143	0	3	0	0	9	4.5	1.5	2.5	0.166666667	0.266666667	3.5
668	AU4GA	2004	0	0	0	0	0	0	0.00014	0
668	AU4GA	2005	0	0	0	0	0	0	0.000138	0	3	0	0	4	5.6667	1	2.6667	0.289682539	0.233333333	13.6667
668	AU4GA	2006	0	0	0	0	0	0	0.000137	0	3	0	0	12	3.6667	2.3333	2.3333	0	0.333333333	3
668	AU4GA	2007	0	0	0	0	0	0	0.000137	0	1	0	0	4	1	1	1	0	1	2
668	AU4GA	2008	0	0	0	0	0	0	0.000136	0
668	AU4GA	2009	0	0	0	0	0	0	0.000135	0
668	AU4GA	2010	0	0	0	0	0	0	0.000134	0
668	AU4GA	2011	0	0	0	0	0	0	0.000134	0
668	AU4GA	2012	0	0	0	0	0	0	0.000134	0
668	AU4GA	2013	0	0	0	0	0	0	0.000135	0
668	AU4GA	2014	0	0	0	0	0	0	0.000137	0
668	AU4GA	2015	0	0	0	0	0	0	0.000138	0	1	0	1	1	7	1	1	0.142857142	0.166666667	5
668	AU4GA	2016	0	0	0	0	0	0	0.00014	0
668	AU4GA	2017	0	0	0	0	0	0	0.000142	0
668	AU4GA	2018
668	AU4GA	2019	0	0	0	0	0	0	0.000148	0
1241	AU501	1994	0	0	0	0	0	0	0.000207	0	1	1	0	2	4	1	1	0	0.25	3
1241	AU501	1995	0	0	0	0	0	0	0.000198	0	2	0	1	5	1.5	1	1.5	0	0.75	3.5
1241	AU501	1996	0	0	0	0	0	0	0.000187	0	2	0	0	4	2	1	1	0	0.666666667	6
1241	AU501	1997	0	0	0	0	0	0	0.000176	0	2	0	0	6	3	1	1	0	0.375	7.5
1241	AU501	1998	0	0	0	0	0	0	0.000168	0	1	0	1	1	2	1	1	0	0.5	2
1241	AU501	1999	0	0	0	0	0	0	0.000161	0
1241	AU501	2000	0	0	0	0	0	0	0.000155	0	2	0	0	2	2	1	1	0	0.5	4.5
1241	AU501	2001	0	0	0	0	0	0	0.000149	0
1241	AU501	2002	0	0	0	0	0	0	0.000146	0
1241	AU501	2003	0	0	0	0	0	0	0.000143	0
1241	AU501	2004	0	0	0	0	0	0	0.00014	0
1241	AU501	2005	0	0	0	0	0	0	0.000138	0
1241	AU501	2006
1241	AU501	2007
1241	AU501	2008
1241	AU501	2009
1241	AU501	2010
1241	AU501	2011
1241	AU501	2012
1241	AU501	2013
1241	AU501	2014
1241	AU501	2015
1241	AU501	2016
1241	AU501	2017
1241	AU501	2018
1241	AU501	2019
845	AU5GP	1994	1	0.000478	0.192191	0	1.00E-06	0.666667	0.00044	2	3	0	1	2	3	1	1	0	0.611111111	5.6667
845	AU5GP	1995	1	0.000464	0.192227	0	1.00E-06	0.666667	0.000423	2
845	AU5GP	1996	1	0.000452	0.1915	0	1.00E-06	0.666667	0.000398	2	3	0	1	0	3	1	1	0	0.611111111	3.6667
845	AU5GP	1997	2	0.000728	0.196828	0.000058	1.00E-06	0	0.000622	0	2	0	0	2	3	1	1	0	0.625	5.5
845	AU5GP	1998	3	0.001123	0.19633	0.000023	2.00E-06	0.666667	0.000738	2	2	0	0	8	2	1.5	1.5	0	0.75	7
845	AU5GP	1999	3	0.001118	0.196053	0.000023	2.00E-06	0.666667	0.000715	2	5	0	0	3	2.375	1.5	1.5	0.09375	0.666666667	7.375
845	AU5GP	2000	3	0.001143	0.197779	0.000021	2.00E-06	0.666667	0.000657	2	3	0	2	4	3	1	1	0	0.633333333	9.25
845	AU5GP	2001	3	0.001135	0.197293	0.00002	2.00E-06	0.666667	0.000635	2	4	0	1	3	2.75	1	1	0	0.5625	4.25
845	AU5GP	2002	3	0.001137	0.197217	0.000019	2.00E-06	0.666667	0.000625	2	2	0	1	4	2.5	1	1	0	0.75	3.5
845	AU5GP	2003	3	0.001136	0.196615	0.000018	2.00E-06	0.666667	0.000608	2	4	0	0	10	3.75	1.75	2.75	0	0.395833333	3.25
845	AU5GP	2004	3	0.001135	0.196143	0.000018	2.00E-06	0.666667	0.000596	2	7	0	0	27	3	1.5	2	0	0.520833333	7.25
845	AU5GP	2005	3	0.001133	0.195955	0.000017	2.00E-06	0.666667	0.000589	2	6	0	0	11	2.875	2.125	2.25	0	0.4375	3
845	AU5GP	2006	3	0.001133	0.19587	0.000017	2.00E-06	0.666667	0.000582	2	12	0	4	15	2.90625	1.5	1.75	0	0.432291667	1
845	AU5GP	2007	3	0.001133	0.195722	0.000017	2.00E-06	0.666667	0.000581	2	16	0	4	15	4.04166667	1.95833333	2.08333333	0	0.350694444	1.91666667
845	AU5GP	2008	3	0.001133	0.195628	0.000016	2.00E-06	0.666667	0.000577	2
845	AU5GP	2009	3	0.001219	0.207927	0.000021	9.00E-06	0.666667	0.000554	2
845	AU5GP	2010	3	0.001218	0.207659	0.00002	9.00E-06	0.666667	0.00055	2	2	0	1	0	1.5	1	1	0	0.75	2.5
845	AU5GP	2011	3	0.001217	0.207841	0.00002	9.00E-06	0.666667	0.000548	2	7	0	2	8	2.33333333	1.5	1.66666667	0.027777778	0.516666667	3.16666667
845	AU5GP	2012	3	0.001219	0.207733	0.000021	9.00E-06	0.666667	0.000547	2	7	0	0	4	2.83333333	2	2	0.111111111	0.368055556	6
845	AU5GP	2013	3	0.001216	0.207769	0.00002	9.00E-06	0.666667	0.000553	2	4	0	0	5	2.83335	1.83335	2.16665	0.25	0.388888889	10.5
845	AU5GP	2014	3	0.001216	0.207989	0.00002	9.00E-06	0.666667	0.000556	2	3	0	0	0	2.5	1.75	1.75	0	0.416666667	5.25
845	AU5GP	2015	3	0.001217	0.208114	0.00002	9.00E-06	0.666667	0.00056	2	4	0	2	1	3	1.33333333	2	0.166666667	0.361111111	4.16666667
845	AU5GP	2016	3	0.001217	0.208222	0.00002	9.00E-06	0.666667	0.000565	2	3	0	0	0	2.25	1	1.25	0	0.541666667	5.25
845	AU5GP	2017	3	0.001218	0.208316	0.000021	0.00001	0.666667	0.000572	2	2	0	0	0	2	1	1	0.25	0.5	3
845	AU5GP	2018
845	AU5GP	2019	3	0.001218	0.208748	0.000022	0.00001	0.666667	0.000592	2
1409	AUZZZ	2009	0	0	0	0	0	0	0.000135	0	4	0	1	0	2.75	1	1	0	0.625	3.25
1409	AUZZZ	2010	0	0	0	0	0	0	0.000134	0	1	0	0	1	6	1	1	0	0.25	3
1409	AUZZZ	2011	0	0	0	0	0	0	0.000134	0
1409	AUZZZ	2012	0	0	0	0	0	0	0.000134	0
1409	AUZZZ	2013	0	0	0	0	0	0	0.000135	0
1409	AUZZZ	2014	0	0	0	0	0	0	0.000137	0
1409	AUZZZ	2015	0	0	0	0	0	0	0.000138	0
1409	AUZZZ	2016
1409	AUZZZ	2017
1409	AUZZZ	2018
1409	AUZZZ	2019
187	BE100	1980	11	0.191565	0.382189	0.001404	0.035256	0.618182	0.003238	34	2	0	0	0	1.5	1	1	0	0.75	2
187	BE100	1981	15	0.196899	0.387097	0.003001	0.034553	0.419048	0.003313	44
187	BE100	1982	15	0.189621	0.376058	0.002281	0.032819	0.419048	0.002806	44
187	BE100	1983	16	0.185932	0.375536	0.002472	0.031518	0.416667	0.002713	50
187	BE100	1984	17	0.183471	0.372665	0.002325	0.030418	0.382353	0.002595	52
187	BE100	1985	18	0.183329	0.365352	0.001938	0.030387	0.385621	0.002412	59	3	0	0	0	3.25	1	2	0	0.3125	5.25
187	BE100	1986	19	0.184305	0.363115	0.002219	0.030382	0.350877	0.002495	60	2	0	0	0	2.5	1	1	0	0.416666667	1.5
187	BE100	1987	19	0.183368	0.36124	0.002047	0.030449	0.350877	0.002362	60	5	1	0	3	3	1	2	0.222222222	0.347222222	4.16666667
187	BE100	1988	19	0.183344	0.358143	0.001866	0.030162	0.350877	0.002249	60	4	0	1	0	2.5	1	2	0.055555556	0.416666667	6
187	BE100	1989	21	0.187948	0.353659	0.003032	0.030773	0.319048	0.002451	67	7	0	0	0	3.33333333	1	1.55553333	0	0.318518519	4.55553333
187	BE100	1990	22	0.185994	0.350673	0.003161	0.029984	0.311688	0.002396	72	4	0	1	0	2	1	1.66666667	0	0.611111111	4
187	BE100	1991	22	0.184407	0.347826	0.002952	0.029387	0.311688	0.00229	72	2	1	0	0	2	1	2	0.25	0.5	2.5
187	BE100	1992	22	0.184511	0.345898	0.002807	0.029386	0.311688	0.002224	72	11	1	4	16	5.09375	1.53125	2.53125	0.097395833	0.230729167	18.375
187	BE100	1993	22	0.182762	0.342857	0.002466	0.029269	0.311688	0.002075	72	9	0	1	12	4.675	1.5	2.25	0.103125	0.232291667	12.1
187	BE100	1994	24	0.181241	0.342815	0.002974	0.028611	0.278986	0.002173	77	11	0	5	7	3.21666	1.38334	2.28334	0.072222222	0.379444444	6.41666
187	BE100	1995	24	0.177725	0.342216	0.002874	0.0285	0.278986	0.002066	77	11	0	1	15	4.020825	1.75	1.916675	0.076388889	0.337326389	10.77085
187	BE100	1996	25	0.179851	0.342163	0.00282	0.02885	0.273333	0.001986	82	7	0	5	4	5.5	1.58335	1.58335	0.121527778	0.220486111	17.16665
187	BE100	1997	28	0.178861	0.341677	0.004242	0.028201	0.232804	0.002164	88	12	0	8	15	3.208325	1.395825	1.916675	0.015625	0.362152778	8.770825
187	BE100	1998	28	0.177991	0.339413	0.003967	0.028014	0.232804	0.002084	88	12	0	5	14	2.5	1.25	1.625	0.041666667	0.481646825	6.666675
187	BE100	1999	28	0.177458	0.33685	0.003849	0.027933	0.232804	0.002035	88	11	0	6	25	3.708325	1.291675	2.166675	0.037202381	0.30734127	7.333325
187	BE100	2000	28	0.176863	0.335507	0.003626	0.027853	0.232804	0.001968	88	3	0	3	0	6	1.6667	4.3333	0.180555555	0.180555556	9.3333
187	BE100	2001	28	0.176075	0.335308	0.00362	0.027487	0.232804	0.001915	88	8	0	1	14	2.9	1.6	2.3	0	0.453333333	3.9
187	BE100	2002	28	0.175949	0.334932	0.003497	0.02746	0.232804	0.001882	88	14	0	3	15	2.848225	1.589275	2.339275	0	0.406994048	5.035725
187	BE100	2003	28	0.175534	0.334114	0.003406	0.02725	0.232804	0.001849	88	7	1	0	4	3.625	2	3.25	0	0.364583333	4.875
187	BE100	2004	29	0.176181	0.333006	0.003961	0.027255	0.219212	0.001932	89	6	0	1	6	4.083325	1.666675	2.666675	0.0625	0.305555556	11.583325
187	BE100	2005	29	0.175843	0.332578	0.003858	0.027199	0.219212	0.001907	89	11	1	6	12	3.446425	1.375	2.196425	0.0625	0.480654762	4.125
187	BE100	2006	29	0.1759	0.332583	0.003782	0.027194	0.219212	0.001882	89	14	0	9	64	7.03334	1.56	4.52	0.12347619	0.227777778	4.06666
187	BE100	2007	29	0.17592	0.33269	0.003776	0.027181	0.219212	0.001883	89	13	0	9	7	3.33333333	1.5	2.875	0.052083333	0.380555556	2.68055
187	BE100	2008	29	0.175927	0.332692	0.003789	0.027177	0.219212	0.001875	89	16	1	10	11	3.57221667	1.16666667	3.17778333	0.101574074	0.390925926	3.11666667
187	BE100	2009	29	0.178375	0.332167	0.003827	0.02775	0.219212	0.00189	89	34	1	13	31	4.24811429	1.39798571	2.99798571	0.061946533	0.361883876	2.82505714
187	BE100	2010	29	0.178518	0.331652	0.003769	0.027758	0.219212	0.001881	89	21	0	3	25	4.25238571	1.3	3.80952857	0.107631416	0.393895073	3.27618571
187	BE100	2011	29	0.178493	0.331865	0.003758	0.027756	0.219212	0.001873	89	18	0	3	17	5.14286	1.8	4.22572	0.165782313	0.289455782	3.40572
187	BE100	2012	29	0.17888	0.331758	0.00378	0.027806	0.219212	0.001875	89	13	0	5	51	5.06945	2.208325	4.347225	0.046296296	0.241732804	3.402775
187	BE100	2013	29	0.178843	0.332377	0.003801	0.027806	0.219212	0.001893	89	12	0	6	16	4.229175	1.25	3.416675	0.148611111	0.399206349	4.708325
187	BE100	2014	29	0.178763	0.333441	0.003842	0.027817	0.219212	0.001906	89	5	0	0	0	3.25	1.5	3.25	0	0.385416667	3.5
187	BE100	2015	29	0.179181	0.333767	0.003908	0.027833	0.219212	0.001919	89	1	0	0	0	3	1	2	0	0.5	5
187	BE100	2016	29	0.179099	0.334544	0.003964	0.027838	0.219212	0.001936	89	9	0	0	0	4.58333333	2.25	3.41666667	0.024305556	0.285416667	2.5
187	BE100	2017	28	0.178229	0.334334	0.003915	0.027845	0.222222	0.001888	84	18	1	0	0	4.35625	1.8	2.25625	0.227797619	0.285401786	3.71875
187	BE100	2018									10	0	8	0	6.66665	2.45835	3.45835	0.061111111	0.163095238	3.04165
187	BE100	2019	26	0.176623	0.336357	0.003399	0.027744	0.243077	0.001745	79
286	BE211	1980	17	0.30438	0.401559	0.005065	0.056412	0.514706	0.004728	70	8	0	2	0	2.75	1	1.1875	0	0.509375	5.3125
286	BE211	1981	18	0.28272	0.395802	0.005788	0.050482	0.470588	0.003858	72	4	0	1	0	2.5	1	1	0	0.5	1.75
286	BE211	1982	18	0.273189	0.382534	0.003888	0.048173	0.470588	0.003212	72	2	0	0	0	4	1	2	0	0.25	8
286	BE211	1983	20	0.267668	0.376344	0.008025	0.046336	0.405263	0.003533	77	7	0	1	0	3.125	1	2.083325	0	0.377777778	2.75
286	BE211	1984	20	0.260263	0.373767	0.007066	0.044164	0.405263	0.003194	77	8	0	2	0	3	1	1.56666	0	0.366666667	4.16666
286	BE211	1985	22	0.256958	0.365665	0.009604	0.043551	0.363636	0.003237	84	11	0	4	0	2.33333333	1	1.86111667	0	0.587962963	3.38888333
286	BE211	1986	22	0.256439	0.363413	0.012244	0.043356	0.363636	0.003236	84	10	0	1	0	3.23334	1.2	2.03334	0	0.336666667	3.7
286	BE211	1987	22	0.254131	0.361801	0.010144	0.043243	0.363636	0.002922	84	8	0	3	0	2.666675	1.25	1.875	0	0.416666667	2.708325
286	BE211	1988	22	0.253926	0.358143	0.009308	0.042853	0.363636	0.002772	84	5	1	2	0	3.625	1.5	2.125	0	0.3	2.75
286	BE211	1989	23	0.261888	0.353898	0.008934	0.044196	0.355731	0.00271	90	21	0	10	3	3.91071429	1.23214286	1.91071429	0.021626984	0.375793651	4.11308571
286	BE211	1990	24	0.258249	0.34939	0.008595	0.043023	0.34058	0.002628	94	16	0	7	10	2.95138333	1.04166667	1.625	0.020833333	0.365393519	2.92361667
286	BE211	1991	24	0.255885	0.345423	0.007979	0.042165	0.34058	0.002509	94	5	0	1	4	2.83333333	1.33333333	2	0	0.430555556	3.5
286	BE211	1992	24	0.25594	0.344181	0.007467	0.042159	0.34058	0.002392	94	9	0	2	1	2.083325	1	1.083325	0	0.677083333	3.375
286	BE211	1993	25	0.256973	0.342324	0.004774	0.042461	0.336667	0.002244	101	31	1	4	14	2.55333	1	1.19167	0	0.539444444	3.535
286	BE211	1994	27	0.255816	0.346383	0.00395	0.041685	0.307692	0.002269	108	35	0	11	11	3.05976	1.1	1.65666	0	0.439456349	4.6369
286	BE211	1995	27	0.249867	0.345772	0.003851	0.041315	0.307692	0.002157	108	26	2	6	4	2.89668	1	1.25	0	0.470388889	3.27666
286	BE211	1996	27	0.244738	0.344751	0.00357	0.040465	0.307692	0.002022	108	6	0	1	0	2.25	1	1	0	0.458333333	3
286	BE211	1997	27	0.239825	0.343829	0.00335	0.039214	0.307692	0.001903	108	10	0	5	0	3	1.395825	1.895825	0	0.491319444	2.583325
286	BE211	1998	27	0.238677	0.341717	0.003144	0.038944	0.307692	0.001836	108	15	0	1	0	2.66666667	1.09723333	1.09723333	0.024305556	0.527777778	1.69443333
286	BE211	1999	27	0.237242	0.33915	0.003023	0.03872	0.307692	0.00179	108	6	0	0	0	3.6667	1	1	0.083333333	0.277777778	2
286	BE211	2000	27	0.236458	0.338698	0.002876	0.038612	0.307692	0.001734	108	4	0	1	0	3.66665	1	3	0	0.372222222	4.83335
286	BE211	2001	27	0.235788	0.338375	0.002785	0.038176	0.307692	0.001678	108	5	0	2	0	5.125	1.5	3	0.033482143	0.218005952	2.875
286	BE211	2002	27	0.23577	0.338057	0.002698	0.038149	0.307692	0.001649	108	4	1	2	1	5.66666667	1.66666667	4.66666667	0.233333333	0.266666667	6.5
286	BE211	2003	27	0.235208	0.336817	0.002601	0.037869	0.307692	0.00162	108	6	1	3	3	3.83333333	1.08333333	3.75	0.083333333	0.333333333	4.91666667
286	BE211	2004	28	0.235601	0.335422	0.00329	0.037849	0.291005	0.001698	110	11	0	5	3	6.708325	1.75	5.541675	0.121296296	0.170006614	5.791675
286	BE211	2005	28	0.235189	0.334528	0.003171	0.037777	0.291005	0.001674	110	27	1	8	26	7.41334	1.64668	5.14666	0.10587013	0.221160173	3.8
286	BE211	2006	28	0.235178	0.334411	0.003095	0.037762	0.291005	0.001652	110	13	3	3	2	4.08333333	1.16666667	3	0	0.436111111	2.66666667
286	BE211	2007	28	0.235094	0.334411	0.003079	0.037742	0.291005	0.001651	110	17	0	8	3	4.57406667	1.16666667	3.01851667	0.13260582	0.366181658	2.1574
286	BE211	2008	28	0.235008	0.334192	0.003068	0.037731	0.291005	0.001644	110	12	3	6	4	3.1375	1.25	2.675	0.073511905	0.373244048	2.2375
286	BE211	2009	27	0.219099	0.333227	0.003008	0.035253	0.282051	0.001626	99	17	0	6	17	5.03571429	1.42857143	3.21428571	0.213095238	0.290452999	3.67857143
286	BE211	2010	27	0.219232	0.332911	0.002968	0.035258	0.282051	0.001618	99	14	0	6	18	3.5208375	1.25	2.6458375	0.213541667	0.494618056	2.9166625
286	BE211	2011	27	0.219197	0.333123	0.002958	0.035255	0.282051	0.001612	99	15	1	5	17	3.05556667	1.27778333	2.91666667	0.247685185	0.456018519	3.19443333
286	BE211	2012	27	0.219645	0.333017	0.003041	0.035314	0.282051	0.00162	99	46	0	25	9	2.70757273	1.06060909	2.26313636	0.093181818	0.493855219	3.00100909
286	BE211	2013	27	0.219632	0.333867	0.003151	0.035312	0.282051	0.001647	99	27	0	6	15	2.54487692	1.31410769	2.00640769	0.085470085	0.559615385	3.41025385
286	BE211	2014	27	0.219726	0.335176	0.003217	0.03533	0.282051	0.001662	99	28	0	10	13	2.56745556	1.05555556	1.72222222	0	0.518474427	3.17063333
286	BE211	2015	27	0.220229	0.335513	0.003273	0.035349	0.282051	0.001673	99	25	0	7	11	3.04	1.24333	1.89333	0.104166667	0.447611111	3.08
286	BE211	2016	27	0.220101	0.336321	0.003311	0.035347	0.282051	0.001688	99	31	0	3	3	2.26891429	1.07142857	1.28571429	0.014285714	0.54929972	2.39327143
286	BE211	2017	26	0.219301	0.336467	0.003274	0.035372	0.289231	0.001639	94	29	0	1	0	2.23	1	1	0.156666667	0.481666667	4.39
286	BE211	2018
286	BE211	2019	25	0.218191	0.339198	0.003184	0.035299	0.296667	0.0016	89
625	BE212	1983	9	0.035066	0.335249	0.001151	0.005089	0.444444	0.00202	16	4	0	0	0	4	1	2.66665	0	0.255555556	10
625	BE212	1984	9	0.034398	0.335102	0.001045	0.004819	0.444444	0.001824	16	6	0	0	0	3.625	1	2.5	0	0.285416667	15.5
625	BE212	1985	10	0.036327	0.331776	0.000818	0.004946	0.533333	0.001739	24	4	0	0	0	3.5	1	2.66666667	0	0.297222222	8.66666667
625	BE212	1986	10	0.036388	0.329859	0.00078	0.004927	0.533333	0.001686	24	4	0	0	2	3.16665	1	2.16665	0	0.402777778	4
625	BE212	1987	10	0.03605	0.328632	0.000698	0.004923	0.533333	0.0016	24	4	0	1	0	4.5	1	3	0	0.229166667	3.5
625	BE212	1988	10	0.036557	0.327052	0.000648	0.004883	0.533333	0.00152	24	4	0	1	2	3.66665	1	2.16665	0	0.319444444	10.66665
625	BE212	1989	11	0.042335	0.328715	0.000732	0.005733	0.527273	0.001551	29	1	0	0	0	4	1	3	0	0.25	4
625	BE212	1990	12	0.043212	0.327616	0.000898	0.005649	0.515152	0.001575	34	7	0	0	0	3.5	1.08333333	2.5	0	0.354166667	9.33333333
625	BE212	1991	12	0.042772	0.326442	0.000869	0.005516	0.515152	0.001509	34	5	0	1	2	3	1	2	0.083333333	0.361111111	11
625	BE212	1992	12	0.042925	0.325509	0.000833	0.005517	0.515152	0.001465	34	6	1	0	8	5.05556667	1.44443333	3.33333333	0	0.258333333	8.22223333
625	BE212	1993	12	0.042479	0.322108	0.000695	0.005498	0.515152	0.001351	34	3	0	0	0	3	1.6667	2	0.222222222	0.333333333	9.3333
625	BE212	1994	13	0.043286	0.322417	0.000688	0.005474	0.487179	0.00136	38	1	0	0	1	2	1	2	0	0.5	20
625	BE212	1995	13	0.041898	0.321758	0.000655	0.005364	0.487179	0.001296	38	4	0	2	22	4.25	1.5	3.25	0.308333333	0.333333333	5.25
625	BE212	1996	13	0.040562	0.320513	0.000593	0.005202	0.487179	0.001217	38	15	0	10	7	4.66666667	2	3.11666667	0.215873016	0.29	12.78333333
625	BE212	1997	13	0.03953	0.319672	0.000559	0.004966	0.487179	0.001153	38	12	1	8	9	3.2	1.4	2.3	0.05625	0.619642857	3.1
625	BE212	1998	13	0.039433	0.318334	0.000564	0.004935	0.487179	0.001113	38	10	1	6	35	4.25	1.45833333	3.125	0.023402523	0.496787241	9.5
625	BE212	1999	13	0.039148	0.316684	0.000573	0.004894	0.487179	0.001091	38	6	1	3	18	4.9	1.9	4.4	0.1	0.236666667	14.8
625	BE212	2000	13	0.038997	0.315073	0.000526	0.004879	0.487179	0.001054	38	8	0	5	14	2.7857	1	1.85715	0	0.678571429	3.57145
625	BE212	2001	13	0.038651	0.314174	0.000502	0.004797	0.487179	0.001019	38	4	0	3	0	2	1	2	0	0.5	1.25
625	BE212	2002	13	0.038684	0.313763	0.000485	0.004795	0.487179	0.001	38	5	0	2	2	4.44443333	2	3.44443333	0.15	0.272222222	4.44443333
625	BE212	2003	13	0.038609	0.312774	0.000469	0.004755	0.487179	0.000982	38	6	0	1	3	2.5	1	1.91666667	0	0.583333333	4.16666667
625	BE212	2004	13	0.038947	0.311676	0.000466	0.004767	0.487179	0.00097	38	6	0	2	0	2.5	1.25	2	0	0.666666667	5.375
625	BE212	2005	13	0.03887	0.311118	0.000455	0.004757	0.487179	0.000957	38	10	0	4	18	6.475	2	4.375	0.053321678	0.456060606	2.9
625	BE212	2006	13	0.038911	0.311071	0.000428	0.004757	0.487179	0.000942	38	10	1	5	10	3.8	1.1	3.05	0.208888889	0.476388889	3
625	BE212	2007	13	0.038911	0.310884	0.000427	0.004754	0.487179	0.000942	38	8	0	4	6	3.1	1.2	2.5	0.15	0.578333333	2.2
625	BE212	2008	13	0.0389	0.310778	0.000426	0.004753	0.487179	0.000938	38	11	1	4	2	3.691675	1	2.933325	0.045833333	0.508214286	2.191675
625	BE212	2009	13	0.039819	0.310068	0.000456	0.004888	0.487179	0.000949	38	7	1	2	2	3.5	1	2.6111	0	0.434567901	2.22223333
625	BE212	2010	13	0.039888	0.309594	0.000447	0.004893	0.487179	0.000944	38	7	0	1	4	3.86666667	1	3.53333333	0.155555555	0.372222222	2.33333333
625	BE212	2011	13	0.039877	0.309566	0.000442	0.004893	0.487179	0.000939	38	16	0	1	12	4.85715	1.05555	4.15875	0.139455782	0.255385488	3.7143
625	BE212	2012	13	0.040022	0.309615	0.000447	0.004903	0.487179	0.00094	38	4	0	0	1	2	1	2	0	0.5	1.75
625	BE212	2013	13	0.039973	0.310048	0.00044	0.004902	0.487179	0.000949	38	14	0	4	18	3.947925	1.21875	3.229175	0.134027778	0.3625	4.333325
625	BE212	2014	13	0.039826	0.310449	0.00043	0.004901	0.487179	0.000954	38	2	0	0	0	3.5	1	3.5	0	0.291666667	4
625	BE212	2015	13	0.03992	0.310721	0.000436	0.004904	0.487179	0.00096	38
625	BE212	2016	13	0.03986	0.311118	0.000433	0.004904	0.487179	0.000969	38
625	BE212	2017	12	0.03869	0.31147	0.000393	0.004825	0.5	0.000912	33
625	BE212	2018
625	BE212	2019	11	0.037486	0.31248	0.000276	0.004743	0.527273	0.000853	29
284	BE213	1980	4	0.045322	0.352137	0.000121	0.008185	0.5	0.00165	3	1	0	0	0	4	1	1	0	0.25	14
284	BE213	1981	5	0.061802	0.35247	0.00012	0.010754	0.4	0.001415	4	2	0	0	1	3	1	1	0	0.375	5.5
284	BE213	1982	5	0.058761	0.344408	0.000113	0.010039	0.4	0.001201	4	2	0	0	0	3	1.5	2	0	0.333333333	3
284	BE213	1983	6	0.060466	0.343811	0.0004	0.010084	0.466667	0.001278	7	1	0	0	0	3	1	1	0	0.333333333	11
284	BE213	1984	6	0.059994	0.342676	0.000353	0.009802	0.466667	0.001162	7	2	0	0	0	2	1	1	0	0.666666667	29.5
284	BE213	1985	7	0.059751	0.337827	0.000282	0.009548	0.571429	0.001171	12	6	0	1	1	3.625	1	2	0	0.285416667	5.75
284	BE213	1986	7	0.059924	0.336115	0.000316	0.009537	0.571429	0.00114	12	6	0	0	4	3.08333333	1	1.5	0	0.354166667	12.16666667
284	BE213	1987	7	0.058397	0.33477	0.000296	0.009325	0.571429	0.001084	12	2	0	0	0	4	1	3	0	0.25	4
284	BE213	1988	7	0.058955	0.333333	0.000289	0.00931	0.571429	0.001032	12	1	0	0	0	2	1	2	0	0.5	4
284	BE213	1989	7	0.058895	0.329962	0.000255	0.009278	0.571429	0.000977	12	6	0	0	0	3.27776667	1	1.55556667	0	0.319444444	26.05556667
284	BE213	1990	7	0.058386	0.326124	0.000218	0.009082	0.571429	0.000903	12	4	0	0	0	2.5	1	1.5	0	0.416666667	13.5
284	BE213	1991	7	0.058375	0.323974	0.000206	0.008985	0.571429	0.000862	12	3	0	2	0	2.75	1	1.75	0	0.375	7
284	BE213	1992	7	0.058475	0.321815	0.000209	0.008988	0.571429	0.000836	12	1	0	1	0	3	1	2	0	0.333333333	7
284	BE213	1993	8	0.061696	0.320233	0.000183	0.009503	0.535714	0.000865	15	2	0	0	5	3	1	1	0	0.333333333	6.5
284	BE213	1994	8	0.061294	0.31947	0.000143	0.009338	0.535714	0.000812	15	2	0	1	5	4	1	1.5	0	0.333333333	13.5
284	BE213	1995	8	0.058592	0.319093	0.000136	0.009016	0.535714	0.000774	15	7	0	3	1	4.5714	1	1.5714	0	0.223809524	13.2857
284	BE213	1996	8	0.05723	0.318275	0.000122	0.008809	0.535714	0.000724	15	2	0	0	1	3.5	1	1.5	0	0.291666667	9
284	BE213	1997	8	0.055979	0.317565	0.000113	0.008524	0.535714	0.000683	15
284	BE213	1998	8	0.055723	0.315867	0.000109	0.008462	0.535714	0.000658	15
284	BE213	1999	9	0.055774	0.315455	0.000725	0.008426	0.416667	0.00078	15	3	0	1	5	5.75	2	3.25	0	0.302777778	6
284	BE213	2000	9	0.055476	0.314431	0.000685	0.008386	0.416667	0.000754	15	2	0	0	0	2	1	2	0	0.5	3.5
284	BE213	2001	9	0.055126	0.313662	0.000649	0.008273	0.416667	0.000728	15	2	0	0	1	2.5	1	2.5	0	0.416666667	3.5
284	BE213	2002	9	0.055207	0.313462	0.000634	0.008272	0.416667	0.000716	15	5	0	1	3	3.8889	1.33333333	3.44443333	0.117989418	0.378835979	6.8889
284	BE213	2003	9	0.055438	0.31297	0.00062	0.008264	0.416667	0.000703	15	7	0	3	1	3.15	1.2	3.15	0.133333333	0.425	7.25
284	BE213	2004	9	0.055819	0.312059	0.000612	0.008283	0.416667	0.000695	15	9	0	2	5	5.125	1.9375	3.4375	0.025	0.277935606	5.8125
284	BE213	2005	9	0.055849	0.31159	0.000596	0.008282	0.416667	0.000686	15	14	0	7	9	2.80556667	1.7037	2.3148	0.019753086	0.541049383	3.05556667
284	BE213	2006	9	0.055943	0.311821	0.000586	0.008285	0.416667	0.000678	15	18	1	2	21	6.28094	1.6762	4.08094	0.044831993	0.198169965	3.3
284	BE213	2007	9	0.055921	0.311727	0.000581	0.008281	0.416667	0.000677	15	11	0	7	4	6.10715	1.5	3.10715	0.161931818	0.254572511	2.839275
284	BE213	2008	9	0.055976	0.311805	0.000582	0.008282	0.416667	0.000675	15	11	1	6	4	4.05334	1.6	2.97334	0.093809524	0.271984127	4.6
284	BE213	2009	10	0.056965	0.311642	0.001797	0.008444	0.333333	0.000859	15	13	0	6	9	4.85714286	1.52857143	2.31428571	0.089455782	0.260714286	2.91428571
284	BE213	2010	10	0.05705	0.311243	0.001773	0.008448	0.333333	0.000854	15	18	0	3	20	5.17857143	1.34524286	2.22618571	0.10600907	0.350481859	4.86904286
284	BE213	2011	10	0.057036	0.311209	0.001761	0.008447	0.333333	0.00085	15	17	0	7	27	5.1238	1.84762	2.52858	0.125804988	0.246951144	5.08094
284	BE213	2012	10	0.057	0.310619	0.001755	0.008441	0.333333	0.000849	15	8	0	2	4	4.77778333	1.27778333	2.11111667	0.025	0.234920635	7
284	BE213	2013	10	0.056994	0.311158	0.001769	0.008441	0.333333	0.000858	15	6	0	0	6	6.125	1.5	2.5	0.046875	0.201339286	2.625
284	BE213	2014	10	0.056927	0.312046	0.001793	0.008436	0.333333	0.000866	15	4	0	0	10	5.66666667	1	1.33333333	0.083333333	0.255952381	3.66666667
284	BE213	2015	10	0.057042	0.312329	0.001822	0.008439	0.333333	0.000872	15	1	0	0	0	2	1	2	0	0.5	1
284	BE213	2016	10	0.057043	0.313234	0.001851	0.008442	0.333333	0.000881	15	8	0	0	6	4.3889	1.33333333	2.30556667	0.015873016	0.259259259	3.05556667
284	BE213	2017	10	0.056803	0.313517	0.001919	0.008445	0.333333	0.000893	15	16	0	0	3	3.55556667	1.55556667	2.07936667	0.006802721	0.416798942	3.4762
284	BE213	2018
284	BE213	2019	9	0.056139	0.315342	0.000677	0.008425	0.416667	0.000723	15
615	BE221	1994	10	0.045287	0.328632	0.000643	0.006247	0.355556	0.001043	16	1	0	0	2	5	1	3	0	0.2	4
615	BE221	1995	10	0.043877	0.327957	0.000704	0.006149	0.355556	0.000999	16	2	0	0	0	5	1	2	0	0.208333333	2.5
615	BE221	1996	10	0.042809	0.327142	0.000662	0.006005	0.355556	0.000937	16	2	0	0	0	3	1	2	0	0.6	6
615	BE221	1997	11	0.043538	0.326165	0.000739	0.00597	0.327273	0.000958	18	1	1	0	0	6	2	5	0	0.166666667	4
615	BE221	1998	12	0.044055	0.324611	0.000846	0.005984	0.318182	0.001007	21	2	1	1	4	5	1.5	3	0	0.208333333	2.5
615	BE221	1999	12	0.043734	0.321352	0.000806	0.005941	0.318182	0.000977	21	2	0	1	3	5.5	1	2.5	0	0.238095238	3.5
615	BE221	2000	12	0.043699	0.320526	0.000753	0.005932	0.318182	0.000944	21	8	0	0	8	1.5	1.08335	1.25	0	0.8125	3.16665
615	BE221	2001	12	0.043473	0.319814	0.000702	0.00585	0.318182	0.000911	21	17	0	0	31	6.520825	1.70835	3.041675	0.062833606	0.223481754	2.08335
615	BE221	2002	12	0.043471	0.319399	0.000676	0.005845	0.318182	0.000894	21	2	0	1	6	2.5	1.5	2.5	0	0.416666667	1.5
615	BE221	2003	12	0.043408	0.31866	0.000672	0.005797	0.318182	0.000882	21	12	0	3	13	4.57142857	1.57142857	2.5	0.142857143	0.2375	2.71428571
615	BE221	2004	12	0.043654	0.317515	0.000675	0.005809	0.318182	0.000868	21	4	0	0	6	4	1	2	0	0.291666667	1.5
615	BE221	2005	12	0.043561	0.316682	0.000652	0.005796	0.318182	0.000856	21	8	0	0	24	6.16666667	1.56666667	2.56666667	0	0.21984127	1.56666667
615	BE221	2006	12	0.043708	0.316886	0.000656	0.005802	0.318182	0.000847	21	23	0	1	22	5.43055	1.52778333	2.94445	0.064814815	0.231051587	1.61111667
615	BE221	2007	12	0.043684	0.316595	0.000649	0.005799	0.318182	0.000846	21	10	0	0	28	6.36666	1.16666	2.63334	0.090909091	0.22027417	1.8
615	BE221	2008	12	0.043746	0.316656	0.000646	0.005801	0.318182	0.000843	21	5	0	1	6	2.75	1	1.875	0.083333333	0.458333333	2
615	BE221	2009	12	0.044867	0.315981	0.000635	0.006004	0.318182	0.000843	21	26	1	2	10	4.64602857	1	2.52062857	0.040740741	0.28489899	1.40158571
615	BE221	2010	12	0.044921	0.315537	0.000624	0.006008	0.318182	0.000839	21	21	0	5	23	4.58504286	1.05612857	2.27041429	0.005668934	0.368707483	2.17517143
615	BE221	2011	12	0.044915	0.315868	0.000616	0.006007	0.318182	0.000836	21	17	1	1	14	3.2	1.3	2.6	0.112222222	0.456111111	2.38334
615	BE221	2012	12	0.045038	0.315458	0.000621	0.00602	0.318182	0.000835	21	18	0	1	8	2.54761429	1	1.90475714	0	0.470238095	2.13605714
615	BE221	2013	12	0.045033	0.316061	0.000629	0.00602	0.318182	0.000844	21	15	1	2	16	3.483325	1.35	2.225	0.009259259	0.390939153	4.558325
615	BE221	2014	12	0.045047	0.317231	0.000638	0.006023	0.318182	0.000853	21	14	0	0	24	3.8	1.13332	2.36666	0.040740741	0.347116402	1.9
615	BE221	2015	12	0.045152	0.31745	0.000644	0.006027	0.318182	0.000859	21	7	0	0	8	3.3125	1	2.3125	0.083333333	0.427083333	2
615	BE221	2016	12	0.045143	0.318253	0.000662	0.006029	0.318182	0.00087	21	6	0	0	11	5.94443333	1.77776667	3.27776667	0.148412698	0.257539683	1.66666667
615	BE221	2017	12	0.045112	0.318702	0.000698	0.006046	0.318182	0.000881	21	2	0	0	1	3.5	2	2.5	0.25	0.291666667	4
615	BE221	2018
615	BE221	2019	12	0.04488	0.320799	0.000731	0.006039	0.318182	0.000906	21
270	BE222	1997	6	0.02002	0.295668	0.000103	0.002758	0.6	0.000659	9	8	0	8	2	5	1	4	0	0.2	3.42855
270	BE222	1998	6	0.019937	0.294462	0.000098	0.002736	0.6	0.000635	9	8	0	2	18	5	1	4	0	0.2	4.7143
270	BE222	1999	6	0.019757	0.292061	0.00009	0.002713	0.6	0.000615	9	4	0	4	0	2.25	1.25	2.25	0	0.458333333	3.5
270	BE222	2000	6	0.019627	0.290555	0.000083	0.002698	0.6	0.000594	9	8	0	4	0	2.541675	1.291675	2.541675	0.083333333	0.409722222	4.5
270	BE222	2001	6	0.019476	0.290109	0.000077	0.00266	0.6	0.000573	9	4	0	3	2	2.16666667	1	2.16666667	0.055555556	0.472222222	8.16666667
270	BE222	2002	6	0.019553	0.289692	0.000074	0.002662	0.6	0.000562	9	4	0	3	0	2.16666667	1	2.16666667	0.055555556	0.472222222	8.5
270	BE222	2003	6	0.019533	0.288728	0.000071	0.002647	0.6	0.000551	9	15	2	9	7	2.625	1.44445	2.5139	0.108333333	0.420833333	3.68055
270	BE222	2004	6	0.019563	0.287776	0.000072	0.002646	0.6	0.000543	9	6	0	3	10	2.7	1.3	2.6	0.191666667	0.391666667	2.5
270	BE222	2005	6	0.019626	0.287353	0.000071	0.002652	0.6	0.000536	9	6	0	2	3	2.94443333	1.33333333	2.66666667	0.203703704	0.37037037	2.33333333
270	BE222	2006	6	0.019704	0.287222	0.000067	0.002653	0.6	0.000527	9	3	0	0	2	2	1	1.33333333	0	0.5	2.66666667
270	BE222	2007	6	0.019698	0.287222	0.000067	0.002652	0.6	0.000526	9	22	0	10	7	2.53061429	1.30271429	1.97278571	0.03622449	0.466496599	2.75171429
270	BE222	2008	6	0.019689	0.287058	0.000067	0.002651	0.6	0.000524	9	19	0	10	16	2.7380875	1.25	2.202375	0.065178571	0.475892857	3.1012
270	BE222	2009	6	0.020298	0.286813	0.000067	0.002764	0.6	0.000523	9	25	0	9	27	3.09596667	1.16666667	2.06566667	0.01969697	0.40530303	2.8889
270	BE222	2010	6	0.020293	0.286414	0.000066	0.002763	0.6	0.00052	9	23	1	3	21	2.75	1.125	2.375	0.13125	0.425	3.4541625
270	BE222	2011	6	0.020321	0.286451	0.000066	0.002764	0.6	0.000519	9	15	0	3	13	2	1.125	1.375	0.05	0.65	3.34375
270	BE222	2012	6	0.020279	0.286453	0.000066	0.002752	0.6	0.000521	9	12	0	4	0	1.83333333	1	1.16666667	0	0.583333333	2.49998333
270	BE222	2013	6	0.02028	0.287012	0.000067	0.002752	0.6	0.000527	9	5	0	2	0	1.77776667	1	1.1111	0	0.611111111	2
270	BE222	2014	6	0.020212	0.287667	0.000069	0.002744	0.6	0.000533	9	10	0	1	4	1.7	1	1.3	0.1	0.65	3.23332
270	BE222	2015	6	0.020281	0.28804	0.000072	0.002746	0.6	0.000538	9	16	0	1	5	4.16666667	1.5	3.16666667	0.222222222	0.372685185	3.1111
270	BE222	2016	6	0.020283	0.288604	0.000074	0.002747	0.6	0.000544	9	9	0	0	0	2.66666667	1	1.66666667	0.083333333	0.416666667	1.66666667
270	BE222	2017	6	0.020185	0.288844	0.000076	0.002745	0.6	0.00055	9	2	0	0	0	2	1	1	0	0.5	1
270	BE222	2018
270	BE222	2019	6	0.020053	0.290624	0.000078	0.002741	0.6	0.000567	9
1254	BE223	1998	4	0.021436	0.293956	0	0.003156	1	0.000399	6	1	0	1	4	4	2	3	0	0.25	2
1254	BE223	1999	4	0.021299	0.291775	0	0.003135	1	0.000385	6
1254	BE223	2000	4	0.021276	0.291195	0	0.003131	1	0.000372	6	1	0	0	0	4	2	4	0	0.25	3
1254	BE223	2001	4	0.021074	0.290722	0	0.003077	1	0.000359	6	8	0	0	21	7.125	1.25	3.375	0.017769608	0.184436275	2.625
1254	BE223	2002	4	0.02104	0.290294	0	0.003073	1	0.000353	6	1	0	0	2	3	1	3	0	0.333333333	2
1254	BE223	2003	4	0.021024	0.289397	0	0.003048	1	0.000349	6
1254	BE223	2004	4	0.021008	0.288347	0	0.003044	1	0.000343	6
1254	BE223	2005	4	0.020957	0.287675	0	0.003036	1	0.000338	6
1254	BE223	2006	4	0.020958	0.287782	0	0.003035	1	0.000334	6
1254	BE223	2007	4	0.020948	0.287702	0	0.003034	1	0.000334	6
1254	BE223	2008	4	0.020943	0.287535	0	0.003033	1	0.000333	6	1	0	0	0	3	1	2	0	0.5	15
1254	BE223	2009	4	0.021743	0.287287	0	0.003189	1	0.000333	6
1254	BE223	2010	4	0.021791	0.286805	0	0.003194	1	0.000331	6
1254	BE223	2011	4	0.021788	0.287153	0	0.003193	1	0.00033	6
1254	BE223	2012	4	0.021837	0.286843	0	0.0032	1	0.00033	6
1254	BE223	2013	4	0.021839	0.287565	0	0.003201	1	0.000334	6	3	0	0	0	1	1	1	0	1	2
1254	BE223	2014	4	0.021853	0.288472	0	0.003203	1	0.000337	6	1	0	0	0	1	1	1	0	1	2
1254	BE223	2015	4	0.021908	0.288689	0	0.003205	1	0.00034	6	3	0	0	1	1	1	1	0	1	2
1254	BE223	2016	4	0.021908	0.289511	0	0.003206	1	0.000344	6	4	0	0	0	1	1	1	0	1	3.25
1254	BE223	2017	4	0.021927	0.289679	0	0.003218	1	0.000348	6
1254	BE223	2018									1	0	0	0	1	1	1	0	1	5
1254	BE223	2019	4	0.021879	0.291503	0	0.003217	1	0.00036	6
912	BE231	2006	0	0	0	0	0	0	0.000137	0	1	0	0	0	2	1	2	0	0.5	4
912	BE231	2007	0	0	0	0	0	0	0.000137	0	4	0	2	1	1.5	1	1.5	0	0.75	3
912	BE231	2008	0	0	0	0	0	0	0.000136	0	4	0	4	0	2.16665	1	2.16665	0	0.527777778	2.16665
912	BE231	2009	0	0	0	0	0	0	0.000135	0	4	0	3	0	2.25	1	2.25	0	0.458333333	2
912	BE231	2010	0	0	0	0	0	0	0.000134	0	3	0	0	2	2	1	2	0	0.5	2
912	BE231	2011	0	0	0	0	0	0	0.000134	0
912	BE231	2012	0	0	0	0	0	0	0.000134	0	1	0	1	0	1	1	1	0	1	1
912	BE231	2013	0	0	0	0	0	0	0.000135	0	2	0	2	0	6	2	5	0.166666666	0.2	4
912	BE231	2014	0	0	0	0	0	0	0.000137	0	1	0	0	2	5	2	3	0.2	0.2	2
912	BE231	2015	0	0	0	0	0	0	0.000138	0	2	0	0	0	8	2	2	0.5	0.125	12
912	BE231	2016	0	0	0	0	0	0	0.00014	0	2	0	0	0	4.5	1.5	1.5	0.25	0.5625	4
912	BE231	2017	0	0	0	0	0	0	0.000142	0	6	0	0	4	3.9	1.8	2.8	0.067857143	0.346190476	3.1
912	BE231	2018	0	0	0	0	0	0	0.000144	0
912	BE231	2019	0	0	0	0	0	0	0.000148	0
667	BE232	1990	7	0.026549	0.302694	0.001036	0.003692	0.666667	0.001054	14	2	0	1	0	3	1	2	0	0.333333333	3.5
667	BE232	1991	7	0.02619	0.300903	0.000951	0.003599	0.666667	0.001009	14	2	0	1	2	4	1	4	0	0.266666667	1.5
667	BE232	1992	7	0.026252	0.299137	0.000892	0.003599	0.666667	0.000976	14	2	1	0	0	2.5	1	2	0	0.416666667	3
667	BE232	1993	8	0.030679	0.299184	0.000348	0.00431	0.607143	0.000968	17	2	0	1	0	3	1	3	0	0.375	2
667	BE232	1994	8	0.030417	0.29859	0.000308	0.004196	0.607143	0.000909	17	2	0	1	3	1.5	1	1.5	0	0.75	2
667	BE232	1995	8	0.029255	0.297078	0.000289	0.004086	0.607143	0.000865	17	3	0	2	0	4.5	1	4	0.1	0.25	3.5
667	BE232	1996	8	0.028358	0.296594	0.00026	0.003965	0.607143	0.000811	17	3	0	2	0	2.5	1.5	2.5	0	0.416666667	1.75
667	BE232	1997	8	0.027574	0.295775	0.000241	0.003788	0.607143	0.000768	17	14	0	10	14	2.65385	1.34615	2.53845	0.103205128	0.426282051	4.73075
667	BE232	1998	8	0.027392	0.29436	0.000224	0.003751	0.607143	0.000739	17	10	0	7	42	10.1875	1.875	6.125	0.016630117	0.166744987	18.6875
667	BE232	1999	8	0.027169	0.292635	0.000216	0.003722	0.607143	0.00072	17	1	0	1	0	3	1	3	0	0.333333333	5
667	BE232	2000	8	0.027017	0.291287	0.000199	0.003704	0.607143	0.000695	17
667	BE232	2001	8	0.026769	0.29081	0.000192	0.003644	0.607143	0.000672	17
667	BE232	2002	8	0.026795	0.290553	0.000186	0.003642	0.607143	0.000661	17
667	BE232	2003	8	0.026728	0.289565	0.000179	0.003614	0.607143	0.000649	17	1	0	1	0	4	1	3	0.25	0.25	1
667	BE232	2004	8	0.026865	0.288429	0.000177	0.003614	0.607143	0.000642	17	2	0	1	0	4	1	3	0.25	0.25	1.5
667	BE232	2005	8	0.026822	0.288079	0.000172	0.003607	0.607143	0.000633	17	4	1	1	1	4.5	1	4.25	0.1	0.266666667	1.5
667	BE232	2006	8	0.026856	0.287942	0.000168	0.003607	0.607143	0.000625	17	8	0	4	4	8.5	3	6.5	0.518506493	0.125108225	5.875
667	BE232	2007	8	0.026874	0.288022	0.000168	0.003605	0.607143	0.000625	17	5	0	4	8	6.25	1.5	5	0.2375	0.175	3.625
667	BE232	2008	8	0.026859	0.287614	0.000167	0.003604	0.607143	0.000622	17	2	0	2	0	6	1	4.5	0.0625	0.1875	3
667	BE232	2009	8	0.027329	0.28705	0.000164	0.00368	0.607143	0.000625	17
667	BE232	2010	8	0.027383	0.286649	0.000162	0.003684	0.607143	0.000622	17	5	0	5	0	1	1	1	1	1	1.2
667	BE232	2011	8	0.027374	0.286919	0.000161	0.003684	0.607143	0.000618	17	6	0	0	30	1	1	1	1	1	2.8333
667	BE232	2012	8	0.027428	0.287077	0.000163	0.00369	0.607143	0.000619	17
667	BE232	2013	8	0.027389	0.287328	0.000158	0.003689	0.607143	0.000625	17
667	BE232	2014	8	0.02731	0.287748	0.000154	0.003689	0.607143	0.000628	17
667	BE232	2015	8	0.027371	0.287879	0.000157	0.003691	0.607143	0.000632	17
667	BE232	2016	8	0.027355	0.288275	0.000156	0.003691	0.607143	0.000638	17
667	BE232	2017
667	BE232	2018
667	BE232	2019
372	BE233	1989	0	0	0	0	0	0	0.000276	0	1	0	1	1	4	1	3	0	0.25	9
372	BE233	1990	0	0	0	0	0	0	0.000253	0	2	0	0	3	3.5	1	3	0	0.291666667	5.5
372	BE233	1991	0	0	0	0	0	0	0.000241	0
372	BE233	1992	0	0	0	0	0	0	0.000232	0
372	BE233	1993	0	0	0	0	0	0	0.00022	0	1	0	0	1	3	2	3	0	0.333333333	11
372	BE233	1994	0	0	0	0	0	0	0.000207	0	2	0	0	3	4	1	3.5	0.1	0.266666667	8.5
372	BE233	1995	0	0	0	0	0	0	0.000198	0
372	BE233	1996	0	0	0	0	0	0	0.000187	0	2	0	0	0	4.5	1.5	4	0.0625	0.5625	2
372	BE233	1997	0	0	0	0	0	0	0.000176	0	1	0	0	0	2	1	2	0	0.5	2
372	BE233	1998	0	0	0	0	0	0	0.000168	0	5	0	5	34	8.33333333	1.33333333	5.33333333	0.350877193	0.26754386	8
372	BE233	1999	0	0	0	0	0	0	0.000161	0	1	0	1	0	1	1	1	0	1	4
372	BE233	2000	0	0	0	0	0	0	0.000155	0	4	0	1	4	4.83333333	1.33333333	4.5	0.227777778	0.435185185	6
372	BE233	2001	0	0	0	0	0	0	0.000149	0	1	0	0	0	4	1	4	0.75	0.25	12
372	BE233	2002	0	0	0	0	0	0	0.000146	0	4	0	1	0	4.66666667	1.5	3.83333333	0.295238095	0.280952381	6
372	BE233	2003	0	0	0	0	0	0	0.000143	0	2	0	0	1	5	1.5	4.5	0.3	0.2	3.5
372	BE233	2004	0	0	0	0	0	0	0.00014	0	1	0	0	5	3	3	3	0	0.333333333	5
372	BE233	2005	0	0	0	0	0	0	0.000138	0	2	1	0	0	4	1	4	0.25	0.25	3
372	BE233	2006	0	0	0	0	0	0	0.000137	0	2	0	1	1	3	1	3	0	0.375	2
372	BE233	2007	0	0	0	0	0	0	0.000137	0	1	0	0	5	3	1	2	0	0.333333333	2
372	BE233	2008	0	0	0	0	0	0	0.000136	0	1	0	1	0	3	2	3	0.333333333	0.333333333	4
372	BE233	2009	0	0	0	0	0	0	0.000135	0	1	0	1	1	4	2	3	0.25	0.25	3
372	BE233	2010	0	0	0	0	0	0	0.000134	0
372	BE233	2011	0	0	0	0	0	0	0.000134	0
372	BE233	2012	0	0	0	0	0	0	0.000134	0
372	BE233	2013	0	0	0	0	0	0	0.000135	0
372	BE233	2014	0	0	0	0	0	0	0.000137	0
372	BE233	2015
372	BE233	2016
372	BE233	2017
372	BE233	2018
372	BE233	2019
222	BE234	1993	20	0.178893	0.340031	0.005994	0.029284	0.252632	0.001999	48	1	0	0	0	2	1	2	0	0.5	8
222	BE234	1994	22	0.186146	0.341809	0.00447	0.030131	0.233766	0.001988	54
222	BE234	1995	22	0.179056	0.340782	0.004289	0.029326	0.233766	0.001893	54	8	0	1	2	2	1	2	0	0.666666667	4.2857
222	BE234	1996	22	0.174387	0.338576	0.003862	0.02853	0.233766	0.001774	54	4	0	1	8	1.66666667	1	1.66666667	0	0.777777778	5.16666667
222	BE234	1997	23	0.172494	0.337732	0.003832	0.027926	0.217391	0.001756	55	1	0	1	1	4	1	4	0.25	0.25	10
222	BE234	1998	24	0.173207	0.337141	0.003904	0.027898	0.206522	0.001778	57	2	0	0	3	2	1	2	0	0.5	11
222	BE234	1999	24	0.172605	0.335082	0.003957	0.02779	0.206522	0.001744	57	12	0	4	27	3.45833333	1.16666667	2.125	0.222222222	0.304861111	9.20833333
222	BE234	2000	24	0.171796	0.334417	0.003745	0.02767	0.206522	0.001688	57	3	0	2	3	2	1	2	0	0.611111111	7.66666667
222	BE234	2001	24	0.171513	0.333333	0.003562	0.027433	0.206522	0.001632	57	7	0	3	1	4.333325	1.5	3.25	0.051190476	0.263492063	5
222	BE234	2002	25	0.172644	0.33322	0.003636	0.027503	0.206667	0.001677	62	12	0	9	13	3.64285714	1.17857143	2.67857143	0.070068027	0.473696145	4.78571429
222	BE234	2003	25	0.173314	0.332335	0.003523	0.027484	0.206667	0.001645	62	29	2	20	7	3.08571429	1.25714286	2.6	0.165714286	0.455978836	4.46667143
222	BE234	2004	25	0.173479	0.331055	0.003446	0.027471	0.206667	0.001621	62	20	1	12	26	3.40741111	1.37036667	2.82406667	0.164462081	0.44457672	4.37962222
222	BE234	2005	25	0.173896	0.33065	0.003401	0.027507	0.206667	0.001601	62	22	0	9	25	4.1	1.23333	2.46666	0.170959596	0.329924242	3.73334
222	BE234	2006	26	0.174785	0.33088	0.003561	0.027551	0.206154	0.001647	67	39	2	21	46	4.62777	1.73334	3.71944	0.238012265	0.312651515	3.55278
222	BE234	2007	26	0.17478	0.33088	0.003546	0.027543	0.206154	0.001645	67	37	3	20	57	4.50906	1.59231	3.51895	0.210655416	0.259621926	2.6228
222	BE234	2008	26	0.174732	0.330679	0.003403	0.027536	0.206154	0.001627	67	30	3	14	41	4.0416625	1.4888375	3.4360125	0.237326389	0.441030683	3.10045
222	BE234	2009	26	0.176532	0.330275	0.003468	0.028064	0.206154	0.001641	67	19	0	11	15	7.59524286	2.65475714	5.83928571	0.18452381	0.287632275	3.07738571
222	BE234	2010	26	0.176508	0.329781	0.003409	0.028055	0.206154	0.001633	67	18	1	6	16	3.46875	1.2916625	2.7604125	0.197792659	0.531407077	2.25
222	BE234	2011	26	0.176485	0.3301	0.003405	0.028053	0.206154	0.001626	67	11	0	2	5	4.625	1.5	3.375	0.078125	0.335763889	2.7291625
222	BE234	2012	26	0.176303	0.329681	0.003391	0.028022	0.206154	0.001627	67	21	0	5	45	5.00952857	1.50475714	3.12381429	0.274891775	0.29047619	3.7898
222	BE234	2013	26	0.176327	0.330377	0.003477	0.028023	0.206154	0.001653	67	8	0	1	4	3.6	1.53334	2.33334	0.038333333	0.371666667	3.06666
222	BE234	2014	26	0.176238	0.331298	0.003525	0.028014	0.206154	0.001668	67	12	0	0	8	2.83333333	1.20833333	1.66666667	0.116666667	0.498611111	3
222	BE234	2015	26	0.176442	0.33161	0.003574	0.028005	0.206154	0.001679	67	8	0	1	22	5.25	1.66666667	3.83333333	0.155092593	0.284722222	3.91666667
222	BE234	2016	26	0.176473	0.332677	0.003646	0.028015	0.206154	0.001696	67	14	0	0	36	2.975	1.425	2.2	0.134375	0.482291667	4.48334
222	BE234	2017	25	0.174818	0.332559	0.003645	0.027883	0.213333	0.001658	64	13	0	1	17	3.3	1.2	2.53334	0.279761905	0.53968254	1.98334
222	BE234	2018
222	BE234	2019	24	0.17378	0.334955	0.003649	0.027807	0.224638	0.001633	62
623	BE235	2002	7	0.023554	0.293606	0.000202	0.003306	0.619048	0.00064	13	2	0	0	2	1	1	1	0	1	2
623	BE235	2003	7	0.023545	0.292876	0.000197	0.003287	0.619048	0.000628	13
623	BE235	2004	7	0.023574	0.291822	0.000192	0.003287	0.619048	0.000616	13	3	0	1	5	2.3333	1	2.3333	0	0.555555556	2
623	BE235	2005	7	0.023552	0.29143	0.000188	0.003283	0.619048	0.000608	13	3	2	0	9	2	1	2	0	0.5	1
623	BE235	2006	8	0.024516	0.291596	0.000174	0.003339	0.678571	0.000659	19	3	0	0	12	2.5	1.5	2.5	0.25	0.416666667	5.75
623	BE235	2007	8	0.024504	0.291432	0.000172	0.003338	0.678571	0.000658	19	1	0	1	0	2	1	1	0	0.5	1
623	BE235	2008	8	0.024485	0.291409	0.000168	0.003337	0.678571	0.000643	19	5	0	0	15	5.33333333	2.33333333	4.66666667	0.5	0.261904762	2.83333333
623	BE235	2009	8	0.025268	0.291213	0.000168	0.003485	0.678571	0.000643	19	7	0	7	13	5.55	2.35	4.75	0.334166667	0.244166667	2.65
623	BE235	2010	8	0.025264	0.290768	0.000164	0.003484	0.678571	0.000639	19	4	0	4	17	7	3.75	6	0.200961538	0.180357143	2.25
623	BE235	2011	8	0.025259	0.290874	0.000165	0.003484	0.678571	0.000636	19	6	1	5	5	2.9	1.9	2.9	0.333333333	0.416666667	3
623	BE235	2012	8	0.025333	0.290643	0.000165	0.003488	0.678571	0.000638	19	13	0	7	29	4.33333333	1.66666667	3.77776667	0.446296296	0.275925926	3.4762
623	BE235	2013	8	0.025335	0.291259	0.000167	0.003488	0.678571	0.000646	19	1	0	1	0	1	1	1	0	1	2
623	BE235	2014	8	0.025341	0.292151	0.00017	0.003489	0.678571	0.000652	19	1	0	1	0	1	1	1	0	1	1
623	BE235	2015	8	0.025395	0.292391	0.000173	0.003491	0.678571	0.000656	19
623	BE235	2016	8	0.025395	0.293029	0.000176	0.003492	0.678571	0.000663	19	1	0	0	2	4	1	3	0.5	0.25	3
623	BE235	2017	8	0.02538	0.293154	0.000182	0.0035	0.678571	0.000671	19	2	0	0	2	5.5	1	3.5	0.553571429	0.196428571	1
623	BE235	2018
623	BE235	2019	8	0.025321	0.295434	0.000197	0.003498	0.678571	0.000696	19
477	BE236	1981	3	0.01951	0.307692	0	0.003281	1	0.001114	3	1	0	0	0	4	2	3	0	0.25	11
477	BE236	1982	3	0.018643	0.301065	0	0.003079	1	0.000942	3	3	0	1	0	4	1	2.6667	0	0.25	5
477	BE236	1983	4	0.019578	0.302245	0	0.003049	1	0.001047	6	3	0	0	0	3.3333	1	2.3333	0	0.388888889	4
477	BE236	1984	4	0.018799	0.300317	0	0.002857	1	0.000953	6	3	0	0	0	3.6667	1	2.3333	0	0.333333333	3.6667
477	BE236	1985	5	0.020957	0.300847	0	0.003052	1	0.000981	10	4	0	1	0	3.25	1.25	2.5	0	0.354166667	3.25
477	BE236	1986	5	0.020963	0.299122	0	0.003039	1	0.000952	10	3	0	2	0	4	1.3333	4	0	0.261111111	3
477	BE236	1987	5	0.020515	0.298145	0	0.002997	1	0.000906	10	3	0	1	0	3	1.3333	3	0	0.361111111	2.3333
477	BE236	1988	5	0.020742	0.296341	0	0.002967	1	0.000862	10	1	1	0	0	4	1	2	0	0.25	2
477	BE236	1989	5	0.021403	0.293258	0	0.003057	1	0.000813	10	1	0	1	0	2	1	2	0	0.5	6
477	BE236	1990	5	0.021208	0.291307	0	0.002957	1	0.000753	10	2	0	1	1	1.5	1	1.5	0	0.75	4.5
477	BE236	1991	5	0.020912	0.289575	0	0.002881	1	0.00072	10	1	0	0	0	3	1	3	0	0.333333333	8
477	BE236	1992	5	0.02097	0.288622	0	0.002881	1	0.000698	10	10	1	2	11	5.16665	2.33335	4.2778	0.179629629	0.224074074	9.2222
477	BE236	1993	6	0.025435	0.290237	6.00E-06	0.003595	0.8	0.000733	12	6	0	0	6	4.125	1.25	3.25	0.13125	0.28125	11.75
477	BE236	1994	6	0.025329	0.290162	5.00E-06	0.003506	0.8	0.000688	12	3	0	1	2	3.5	1.25	3	0	0.466666667	6.25
477	BE236	1995	6	0.024329	0.289214	5.00E-06	0.003414	0.8	0.000656	12
477	BE236	1996	6	0.023563	0.288641	4.00E-06	0.003314	0.8	0.000615	12
477	BE236	1997	6	0.022955	0.287975	3.00E-06	0.003168	0.8	0.000582	12	2	1	0	0	3	1.5	3	0	0.375	5
477	BE236	1998	6	0.022817	0.286671	3.00E-06	0.003138	0.8	0.000561	12	5	0	1	0	3.44443333	1	2.77776667	0	0.351851852	3.44443333
477	BE236	1999	6	0.022638	0.285258	3.00E-06	0.003114	0.8	0.000546	12	4	0	2	9	3.33335	1	2	0	0.361111111	3
477	BE236	2000	6	0.022509	0.284136	3.00E-06	0.003099	0.8	0.000528	12	1	0	0	1	6	2	4	0.166666666	0.166666667	3
477	BE236	2001	6	0.02229	0.283441	3.00E-06	0.003047	0.8	0.00051	12	1	0	0	0	8	1	6	0.125	0.125	4
477	BE236	2002	6	0.022318	0.283232	3.00E-06	0.003046	0.8	0.000501	12	3	0	1	0	2.3333	1	2.3333	0	0.444444444	1.3333
477	BE236	2003	6	0.022258	0.282363	3.00E-06	0.003022	0.8	0.000492	12	3	0	2	3	1.75	1	1.75	0	0.625	4.25
477	BE236	2004	6	0.022358	0.281328	2.00E-06	0.003021	0.8	0.000488	12	3	0	2	0	3.25	1.5	3	0.0625	0.3625	1
477	BE236	2005	6	0.022323	0.280831	2.00E-06	0.003016	0.8	0.000481	12	3	0	2	3	2.5	1.25	1.75	0	0.625	3.75
477	BE236	2006	6	0.022359	0.280749	2.00E-06	0.003015	0.8	0.000475	12	3	1	1	2	4	1.5	3.5	0.083333333	0.333333333	2.75
477	BE236	2007	6	0.02235	0.280749	2.00E-06	0.003014	0.8	0.000474	12	5	0	2	0	4	1	3.5	0.208333333	0.333333333	1.75
477	BE236	2008	6	0.022339	0.280465	2.00E-06	0.003013	0.8	0.000472	12	12	1	6	0	3.65	1	3	0.039166667	0.350119048	2.15
477	BE236	2009	6	0.022663	0.279968	2.00E-06	0.003062	0.8	0.000475	12	7	0	3	2	5.66665	1.16665	3.66665	0	0.277777778	1.83335
477	BE236	2010	6	0.022718	0.279638	2.00E-06	0.003066	0.8	0.000473	12	2	0	0	4	4	1	4	0	0.25	1
477	BE236	2011	6	0.02271	0.279841	2.00E-06	0.003066	0.8	0.00047	12	6	0	1	1	3.875	1.625	3.375	0.041666667	0.291666667	2.5
477	BE236	2012	6	0.022751	0.279756	2.00E-06	0.003071	0.8	0.00047	12	10	0	4	0	3.8	1.1	3.6	0	0.278333333	2.7
477	BE236	2013	6	0.022748	0.28015	2.00E-06	0.003071	0.8	0.000476	12	2	0	1	0	4	1.5	4	0	0.25	1
477	BE236	2014	6	0.022732	0.280697	3.00E-06	0.003072	0.8	0.00048	12
477	BE236	2015	6	0.022783	0.280865	3.00E-06	0.003073	0.8	0.000483	12
477	BE236	2016	6	0.022776	0.281311	3.00E-06	0.003074	0.8	0.000488	12
477	BE236	2017	6	0.022532	0.28154	5.00E-06	0.003071	0.8	0.000494	12
477	BE236	2018
477	BE236	2019
285	BE241	1985	16	0.069308	0.370757	0.003037	0.009759	0.291667	0.002591	35	1	0	0	0	6	1	4	0	0.2	8
285	BE241	1986	16	0.069611	0.368859	0.002996	0.009746	0.291667	0.002505	35	1	0	0	0	4	1	2	0	0.333333333	7
285	BE241	1987	17	0.068619	0.368088	0.007176	0.009596	0.257353	0.002676	35	7	1	3	1	3.4286	1	2.8571	0	0.297619048	5.1429
285	BE241	1988	18	0.072323	0.367069	0.007146	0.009699	0.254902	0.002663	39
285	BE241	1989	19	0.077922	0.36351	0.007427	0.0105	0.263158	0.002641	45	1	0	1	0	5	1	2	0	0.25	9
285	BE241	1990	20	0.079082	0.362888	0.007832	0.010354	0.263158	0.002596	50
285	BE241	1991	20	0.078795	0.361228	0.007435	0.01018	0.263158	0.002483	50	7	0	2	26	2.5	1.2	2.2	0	0.516666667	9.45
285	BE241	1992	20	0.079122	0.358621	0.006955	0.010185	0.263158	0.00239	50	9	2	5	8	5.5	1.2143	3.35715	0.153571428	0.189285714	5.17855
285	BE241	1993	21	0.082308	0.356179	0.006485	0.010742	0.266667	0.002316	56	11	0	1	14	4.708325	1.416675	3.583325	0.114583333	0.287698413	8.458325
285	BE241	1994	22	0.081903	0.355183	0.005282	0.010561	0.246753	0.002291	57	21	1	7	79	2.80952857	1.14285714	2.19048571	0.022675737	0.508390023	10.27777143
285	BE241	1995	23	0.07984	0.353623	0.005335	0.010361	0.237154	0.00228	60	16	0	5	12	3.94445	1.38888333	3.1111	0.194444444	0.325	5.42856667
285	BE241	1996	23	0.077478	0.351315	0.004928	0.010062	0.237154	0.00214	60	8	0	3	10	4.07142857	1.42857143	2.57142857	0.095238095	0.363095238	6.78571429
285	BE241	1997	24	0.076306	0.349701	0.004821	0.009694	0.231884	0.002117	64	40	2	21	31	3.42901111	1.15961111	2.5604	0.070590829	0.39526749	7.39903333
285	BE241	1998	24	0.07598	0.347826	0.004508	0.009633	0.231884	0.002032	64	20	0	10	24	4.90625	1.59375	3.354175	0.196710928	0.311177885	9.135425
285	BE241	1999	24	0.075624	0.346243	0.005328	0.009577	0.231884	0.002017	64	52	1	23	71	4.08147778	1.43704444	3.15185556	0.143386243	0.274294533	8.53147778
285	BE241	2000	24	0.075419	0.344366	0.005188	0.00954	0.231884	0.001965	64	36	3	20	58	5.04895	1.4510375	3.0958375	0.118923611	0.249355159	8.63125
285	BE241	2001	24	0.07493	0.343204	0.004923	0.009398	0.231884	0.001896	64	19	1	7	18	4.1	1.57036667	3.12222222	0.134259259	0.32962963	7.17407778
285	BE241	2002	24	0.075082	0.342917	0.004876	0.009399	0.231884	0.001862	64	17	0	5	25	4.375	1.5	3.29166667	0.091269841	0.270337302	5.04166667
285	BE241	2003	24	0.075138	0.341655	0.004821	0.009358	0.231884	0.001832	64	10	1	2	1	4.03334	1.7	3.33334	0.066666667	0.263888889	5.7
285	BE241	2004	25	0.076077	0.340475	0.005305	0.009401	0.216667	0.001912	65	25	1	14	137	3.99393636	1.59849091	3.22121818	0.048106061	0.298737374	3.85605455
285	BE241	2005	25	0.076047	0.339841	0.005156	0.009395	0.216667	0.001887	65	9	0	4	2	4.64285714	1.35714286	3.28571429	0.095238095	0.288095238	6.42857143
285	BE241	2006	25	0.076117	0.339796	0.005073	0.009395	0.216667	0.001863	65	22	1	10	86	3.9083375	1.525	3.2541625	0.101458333	0.317430556	3.2416625
285	BE241	2007	25	0.076049	0.339573	0.004946	0.00939	0.216667	0.001858	65	26	0	18	14	3.7666625	1.5375	2.9708375	0.09672619	0.323015873	2.625
285	BE241	2008	25	0.076039	0.339327	0.004924	0.009388	0.216667	0.00185	65	37	2	21	26	3.79623333	1.42360833	2.82916667	0.022273758	0.377725855	3.18491667
285	BE241	2009	25	0.077892	0.338631	0.00494	0.009679	0.216667	0.00186	65	16	0	3	6	4.3541625	1.7291625	3.2916625	0.0375	0.342013889	3.9583375
285	BE241	2010	25	0.07797	0.337829	0.004843	0.009684	0.216667	0.00185	65	19	0	6	21	4.075	1.78333	2.73333	0.077777778	0.385972222	2.68333
285	BE241	2011	25	0.077901	0.337492	0.00455	0.009683	0.216667	0.001828	65	22	1	10	7	4.19524	1.65	2.75714	0.050727513	0.305806878	3.25477
285	BE241	2012	25	0.077915	0.337068	0.004485	0.009682	0.216667	0.001825	65	27	2	10	15	3.56805833	1.590275	2.80694167	0.060648148	0.329282407	3.64583333
285	BE241	2013	25	0.07784	0.337322	0.004479	0.009682	0.216667	0.001842	65	16	0	2	4	2.958325	1.666675	2.3333375	0.041666667	0.424305556	3.66665
285	BE241	2014	25	0.077587	0.33759	0.00398	0.009672	0.216667	0.001844	65	19	0	4	8	3.235	1.55334	2.73	0.075	0.414583333	2.23
285	BE241	2015	25	0.07775	0.337833	0.004044	0.009677	0.216667	0.001856	65	18	0	4	7	2.88961429	1.35714286	1.85714286	0.041558442	0.482900433	2.92857143
285	BE241	2016	25	0.077651	0.338456	0.003996	0.009677	0.216667	0.00187	65	18	0	4	8	3.975	1.625	2.05	0.167916667	0.378571429	4.225
285	BE241	2017	24	0.076404	0.338628	0.003966	0.009601	0.213768	0.001824	59	43	0	5	70	4.0807	1.6627	1.81084444	0.134074876	0.334435626	3.89285556
285	BE241	2018									36	0	1	0	3.73635	1.6	1.64545	0.178030303	0.282575758	4.64495
285	BE241	2019	23	0.074998	0.339676	0.003671	0.009513	0.213439	0.001776	54
502	BE242	1980	13	0.160212	0.409543	0.008998	0.028686	0.282051	0.004128	22	1	0	0	0	3	1	2	0	0.333333333	3
502	BE242	1981	16	0.162191	0.40553	0.008993	0.027821	0.233333	0.003746	28	5	0	0	0	2.83335	1.16665	2.41665	0	0.508333333	4.25
502	BE242	1982	19	0.169912	0.398718	0.009381	0.0285	0.204678	0.003818	35	2	0	1	0	2	1	1	0	0.666666667	1.5
502	BE242	1983	20	0.167592	0.396825	0.010047	0.027522	0.210526	0.00363	40	7	0	1	0	2.41665	1	1.625	0	0.430555556	5.04165
502	BE242	1984	20	0.163892	0.392746	0.008728	0.026351	0.210526	0.003286	40	2	0	0	1	3	1	2	0	0.416666667	5.5
502	BE242	1985	22	0.169998	0.386921	0.007813	0.027265	0.21645	0.003127	50	1	0	0	0	4	2	4	0	0.25	2
502	BE242	1986	22	0.17001	0.384549	0.007529	0.027175	0.21645	0.003018	50	3	0	1	0	4.3333	1.3333	4	0	0.233333333	3.3333
502	BE242	1987	22	0.168271	0.382909	0.007383	0.027102	0.21645	0.002874	50	7	0	1	0	2.625	1.125	1.875	0	0.40625	5.75
502	BE242	1988	24	0.172754	0.380282	0.007931	0.027041	0.206522	0.00297	57	2	0	0	1	2.5	1	1.5	0	0.416666667	7.5
502	BE242	1989	25	0.176868	0.373658	0.007948	0.027632	0.21	0.002928	63	5	0	1	0	3.125	1.625	2.625	0.125	0.354166667	3.75
502	BE242	1990	26	0.176166	0.369677	0.00841	0.02704	0.209231	0.002841	68	6	0	1	3	3.625	1.5	2.5	0.133333333	0.3375	4.625
502	BE242	1991	26	0.175392	0.367872	0.008172	0.026579	0.209231	0.002719	68	7	0	2	0	1.9375	1	1.5	0.020833333	0.619791667	3.9375
502	BE242	1992	27	0.176154	0.36534	0.010549	0.026597	0.193732	0.002849	68	7	0	2	10	2.5	1.5	2.25	0	0.5875	8.125
502	BE242	1993	27	0.174442	0.362041	0.009428	0.026505	0.193732	0.002639	68	7	0	1	3	3.375	1.25	2.5	0.161607143	0.36577381	7.375
502	BE242	1994	29	0.174491	0.362176	0.008949	0.026058	0.187192	0.002669	76	21	2	1	33	3.53333	1.475	2.35833	0.045833333	0.415416667	9.16667
502	BE242	1995	29	0.170679	0.361839	0.008748	0.025884	0.187192	0.002545	76	9	0	3	21	3.13334	1.16666	1.76666	0.033333333	0.392222222	11.93334
502	BE242	1996	29	0.16705	0.361305	0.008338	0.02534	0.187192	0.002382	76	18	0	2	36	3.08888889	1.34444444	2.05555556	0.065873016	0.38994709	7.85555556
502	BE242	1997	30	0.165554	0.360475	0.008215	0.024755	0.183908	0.002325	80	11	2	1	5	2.77777778	1.11111111	1.88888889	0.055555556	0.475925926	4.88888889
502	BE242	1998	31	0.16527	0.357262	0.008075	0.024623	0.178495	0.002326	83	33	2	18	25	4.01041875	1.5	2.8875	0.082791832	0.334114583	8.5
502	BE242	1999	31	0.164828	0.354762	0.007945	0.024558	0.178495	0.002271	83	45	1	21	71	4.21002857	1.50722857	2.8952	0.064669886	0.289136652	7.49765714
502	BE242	2000	31	0.164493	0.353976	0.007682	0.024496	0.178495	0.002202	83	41	2	17	30	4.52875882	1.39215294	2.97287647	0.114187675	0.299807034	6.02973529
502	BE242	2001	31	0.163909	0.352769	0.007335	0.024209	0.178495	0.002128	83	27	2	4	47	4.62553636	1.52597273	2.92316364	0.115683091	0.289853366	5.39827273
502	BE242	2002	31	0.163871	0.352179	0.007175	0.024187	0.178495	0.002093	83	22	0	4	35	4	1.55952143	2.77380714	0.165223665	0.343253968	7.53571429
502	BE242	2003	31	0.163728	0.350649	0.00694	0.024039	0.178495	0.002059	83	25	1	8	25	3.64102308	1.5	2.16666923	0.096581197	0.375690335	5.67307692
502	BE242	2004	31	0.163887	0.349005	0.006792	0.02402	0.178495	0.002026	83	28	1	13	36	3.84444667	1.43334	2.6	0.125734636	0.356353616	4.84444667
502	BE242	2005	31	0.163588	0.348018	0.006566	0.023972	0.178495	0.002	83	20	0	6	36	4.63194167	1.45833333	2.64583333	0.120699786	0.345098304	4.347225
502	BE242	2006	31	0.163551	0.347797	0.006408	0.023962	0.178495	0.001975	83	16	0	3	7	4.2037	1.53703333	2.7037	0.130246913	0.29401455	2.91666667
502	BE242	2007	31	0.163496	0.347914	0.006206	0.023951	0.178495	0.001971	83	28	0	7	37	3.734375	1.3229125	2.2604125	0.132291667	0.387450397	2.5364625
502	BE242	2008	31	0.163457	0.347739	0.006177	0.023945	0.178495	0.001964	83	37	0	13	54	3.90729375	1.38958125	2.54583125	0.088169643	0.331795635	3.21145625
502	BE242	2009	32	0.167447	0.347305	0.006538	0.024683	0.171371	0.002054	85	37	0	8	31	3.58611333	1.41388667	2.23333333	0.112314815	0.35	3.64444667
502	BE242	2010	33	0.169047	0.34708	0.006718	0.024891	0.168561	0.002103	89	35	0	12	45	4.11667	1.70833	2.89167	0.057659933	0.304375	4.24166
502	BE242	2011	33	0.169047	0.347382	0.00675	0.02489	0.168561	0.002096	89	71	5	19	54	3.8429	1.53594706	2.56279412	0.102295363	0.337831244	2.55228824
502	BE242	2012	33	0.169345	0.347181	0.006667	0.024934	0.168561	0.002091	89	59	0	15	46	5.00106	1.61904667	3.16402	0.096126064	0.29019132	2.74497333
502	BE242	2013	33	0.169306	0.347783	0.006772	0.024934	0.168561	0.002118	89	38	0	12	17	4.91344706	1.56582353	3.15154118	0.058494275	0.343442114	2.45405882
502	BE242	2014	33	0.169216	0.348664	0.00676	0.024943	0.168561	0.002132	89	46	0	11	31	4.13944	1.54444667	2.66111333	0.07537037	0.305059524	2.79611333
502	BE242	2015	33	0.169602	0.349098	0.006884	0.024957	0.168561	0.002146	89	31	0	8	39	3.57619286	1.39285714	2.51785714	0.077380952	0.31643424	2.21905
502	BE242	2016	33	0.169502	0.350277	0.006986	0.024962	0.168561	0.002166	89	38	0	6	14	4.42045	1.31136	2.38182	0.040530303	0.353132562	2.58068
502	BE242	2017	32	0.168643	0.350595	0.006968	0.024955	0.169355	0.002122	84	34	0	1	6	5.54090909	1.58333636	2.79090909	0.024422799	0.274456099	2.8591
502	BE242	2018
502	BE242	2019	31	0.167435	0.352984	0.006788	0.024879	0.172043	0.0021	80
304	BE251	1983	1	0.007559	0.273651	0	0.001279	0.571429	0.000558	12	3	0	0	0	2.3333	1.3333	1.3333	0	0.444444444	1.3333
304	BE251	1984	1	0.007204	0.27227	0	0.001193	0.571429	0.000512	12	5	0	0	0	1.6	1	1	0	0.7	1
304	BE251	1985	2	0.007459	0.268093	0	0.001178	1	0.000801	1	4	0	0	0	1.75	1	1	0	0.625	2
304	BE251	1986	3	0.007729	0.267189	0.003276	0.001171	0.333333	0.001426	1	2	0	0	0	1	1	1	0	1	1.5
304	BE251	1987	4	0.008087	0.26659	0.001752	0.001163	0.5	0.001389	3	4	0	1	0	2.25	1.25	1.25	0	0.645833333	1.25
304	BE251	1988	4	0.008045	0.264562	0.0016	0.001148	0.5	0.001328	3	3	0	2	0	6	1	2	0	0.3	1.75
304	BE251	1989	4	0.0082	0.26218	0.001512	0.001177	0.5	0.001247	3	3	0	1	0	2	1.5	1.75	0	0.5	1.5
304	BE251	1990	4	0.008046	0.259628	0.001323	0.001134	0.5	0.001145	3	3	0	0	2	4	1.5	4	0	0.25	9
304	BE251	1991	4	0.007921	0.2574	0.001216	0.001104	0.5	0.001093	3
304	BE251	1992	5	0.008508	0.256896	0.00117	0.001123	0.5	0.001181	5
304	BE251	1993	6	0.013316	0.267748	0.001466	0.001871	0.466667	0.001101	7	5	0	1	4	3.5	1	3	0	0.3125	4.75
304	BE251	1994	7	0.015224	0.281514	0.000281	0.001992	0.571429	0.001017	12	9	0	1	16	2.16666667	1.25	2.16666667	0	0.527777778	13.16666667
304	BE251	1995	7	0.014569	0.28089	0.000273	0.001929	0.571429	0.000971	12	9	0	3	13	3.53332	1.2	2.73332	0.066666667	0.388888889	15.26668
304	BE251	1996	7	0.014043	0.280188	0.000247	0.001859	0.571429	0.000915	12	4	1	0	1	1.5	1.5	1.5	0	0.75	3.25
304	BE251	1997	7	0.013591	0.279427	0.000231	0.001775	0.571429	0.000861	12	5	0	1	8	2.83333333	1.16666667	2.66666667	0.097222222	0.375	5.33333333
304	BE251	1998	7	0.01352	0.278374	0.00022	0.001759	0.571429	0.000827	12	6	0	1	4	2	1	1.75	0	0.583333333	5.75
304	BE251	1999	7	0.013414	0.276952	0.00021	0.001744	0.571429	0.0008	12	13	0	1	17	3.11111667	1.27776667	2.55556667	0	0.496825397	8.5
304	BE251	2000	7	0.013334	0.276335	0.000198	0.001735	0.571429	0.000774	12	10	0	3	4	2.54165	1	2.041675	0.041666667	0.458333333	4.166675
304	BE251	2001	7	0.013215	0.275724	0.000192	0.001707	0.571429	0.000746	12	5	0	1	3	2.875	1.5	1.875	0	0.497916667	2.875
304	BE251	2002	7	0.013321	0.275648	0.000187	0.00171	0.571429	0.000731	12	4	0	4	4	2.33333333	1	2.33333333	0	0.444444444	3.83333333
304	BE251	2003	7	0.013296	0.274828	0.00018	0.001698	0.571429	0.000716	12	2	0	2	1	3	1	3	0	0.333333333	3
304	BE251	2004	7	0.013398	0.274124	0.000172	0.001699	0.571429	0.000705	12	3	0	2	1	2.75	1	1.75	0.0625	0.395833333	4.75
304	BE251	2005	7	0.013388	0.273794	0.000168	0.001697	0.571429	0.000695	12	2	0	0	8	6.5	1.5	3.5	0.090909091	0.295454545	3.5
304	BE251	2006	7	0.013427	0.273762	0.000164	0.001698	0.571429	0.000686	12	1	0	0	0	2	1	2	0	0.5	3
304	BE251	2007	7	0.013419	0.273617	0.000163	0.001697	0.571429	0.000685	12	2	0	0	0	2.5	1	1.5	0	0.625	3.5
304	BE251	2008	7	0.013413	0.273446	0.000162	0.001696	0.571429	0.000682	12	2	0	0	0	3.5	1	2.5	0	0.291666667	1.5
304	BE251	2009	7	0.013396	0.273298	0.000159	0.001686	0.571429	0.000683	12
304	BE251	2010	7	0.013403	0.273034	0.000156	0.001686	0.571429	0.000679	12	3	0	0	7	3.75	1	3.25	0	0.3125	2.25
304	BE251	2011	7	0.013399	0.272892	0.000155	0.001686	0.571429	0.000676	12	2	0	0	0	4.5	1.5	3	0	0.225	2
304	BE251	2012	7	0.013413	0.272516	0.000156	0.001688	0.571429	0.000676	12	2	0	0	2	3	1	2	0	0.6	1.5
304	BE251	2013	7	0.013441	0.272894	0.000158	0.001688	0.571429	0.000696	12	3	0	0	1	3.5	2.25	2.5	0	0.4375	2
304	BE251	2014	7	0.013445	0.273547	0.000162	0.001688	0.571429	0.000704	12	2	0	0	0	2	1.5	1.5	0	0.666666667	2.5
304	BE251	2015	7	0.013471	0.273673	0.000164	0.001689	0.571429	0.000709	12	9	0	0	0	2.925	1.4	2.7	0	0.410416667	2.175
304	BE251	2016	7	0.013472	0.274154	0.000167	0.001689	0.571429	0.000717	12	20	0	1	3	3.15555	1	2.90185	0	0.395833333	1.3037
304	BE251	2017	7	0.013383	0.274145	0.000172	0.001688	0.571429	0.000726	12	6	0	0	0	3.75	1.125	3	0	0.302083333	2
304	BE251	2018									3	0	0	1	4	1.25	3.5	0	0.571428571	1.25
304	BE251	2019	7	0.01328	0.275586	0.000187	0.001685	0.571429	0.000752	12
1037	BE252	1992	4	0.006604	0.268618	0.000298	0.000738	0.5	0.000921	3	2	0	1	0	3.5	1	2	0	0.291666667	3
1037	BE252	1993	4	0.00673	0.267098	0.000218	0.000766	0.5	0.00078	3
1037	BE252	1994	5	0.008508	0.279488	0.000139	0.000889	0.6	0.000777	6
1037	BE252	1995	5	0.008167	0.278963	0.000133	0.000864	0.6	0.000742	6	2	0	1	4	3	1	2	0	0.333333333	2
1037	BE252	1996	5	0.007882	0.278978	0.000122	0.000834	0.6	0.000699	6
1037	BE252	1997	5	0.007662	0.278287	0.000112	0.000797	0.6	0.000657	6	3	0	1	2	1.6667	1	1.6667	0	0.666666667	3
1037	BE252	1998	5	0.007621	0.276575	0.000104	0.000789	0.6	0.000632	6	1	0	0	0	2	1	2	0	0.5	1
1037	BE252	1999	5	0.007571	0.275077	0.000098	0.000784	0.6	0.00061	6
1037	BE252	2000	5	0.007536	0.274696	0.000093	0.00078	0.6	0.00059	6	2	0	1	14	2	2	2	0	0.5	13
1037	BE252	2001	5	0.007459	0.27384	0.000087	0.000766	0.6	0.000569	6	3	0	3	1	2.3333	1.3333	2.3333	0	0.444444444	6.3333
1037	BE252	2002	5	0.007522	0.27372	0.000085	0.000768	0.6	0.000558	6	5	0	2	7	2.8	1.8	2.8	0	0.366666667	12
1037	BE252	2003	5	0.007506	0.272951	0.000082	0.000761	0.6	0.000546	6
1037	BE252	2004	5	0.007585	0.272289	0.000077	0.000763	0.6	0.000537	6	2	0	1	0	2	1	2	0	0.5	1.5
1037	BE252	2005	5	0.007573	0.271765	0.000075	0.000761	0.6	0.000529	6
1037	BE252	2006	5	0.007573	0.271748	0.000073	0.000761	0.6	0.000522	6
1037	BE252	2007	5	0.007567	0.271605	0.000072	0.00076	0.6	0.000521	6	2	0	0	0	2	1	2	0	0.5	3
1037	BE252	2008	5	0.007566	0.271586	0.000072	0.00076	0.6	0.000519	6
1037	BE252	2009	5	0.007844	0.27138	0.000073	0.000795	0.6	0.00052	6	2	0	0	0	1.5	1	1.5	0	0.75	5
1037	BE252	2010	5	0.0079	0.271274	0.000073	0.0008	0.6	0.000517	6
1037	BE252	2011	5	0.007898	0.271208	0.000073	0.0008	0.6	0.000514	6
1037	BE252	2012	5	0.007909	0.270903	0.000072	0.000802	0.6	0.000514	6
1037	BE252	2013	5	0.007933	0.271261	0.000073	0.000802	0.6	0.000529	6
1037	BE252	2014	5	0.007932	0.271745	0.000074	0.000802	0.6	0.000535	6	1	0	0	0	3	1	2	0	0.333333333	1
1037	BE252	2015	5	0.007949	0.271932	0.000075	0.000803	0.6	0.000539	6	6	0	0	1	5.1667	1.6667	5	0	0.198809524	2.3333
1037	BE252	2016	5	0.007948	0.272532	0.000077	0.000803	0.6	0.000545	6	16	0	0	2	5.31665	1.16665	4.91665	0	0.208632479	1.93335
1037	BE252	2017	5	0.007908	0.272802	0.000081	0.000804	0.6	0.000552	6	8	0	0	0	4.83335	1.41665	4.25	0	0.216071429	1.91665
1037	BE252	2018									2	0	0	1	7	1.5	6	0	0.142857143	1.5
1037	BE252	2019	5	0.007843	0.273941	0.000087	0.000801	0.6	0.000572	6
806	BE253	1987	4	0.003788	0.270145	0.001613	0.000311	0.333333	0.001407	2	4	0	0	0	1.5	1	1	0	0.833333333	1.5
806	BE253	1988	4	0.0039	0.269551	0.001577	0.000311	0.333333	0.001343	2	18	0	2	3	1.6667	1.0556	1.1111	0	0.824074074	2.7778
806	BE253	1989	4	0.004039	0.267555	0.001561	0.000332	0.333333	0.001262	2	6	0	2	0	1.8333	1	1	0	0.694444444	2.1667
806	BE253	1990	4	0.004046	0.267133	0.001475	0.000323	0.333333	0.001159	2	7	2	4	0	2.2857	1	1.4286	0	0.576190476	1.8571
806	BE253	1991	4	0.004001	0.266193	0.001419	0.000314	0.333333	0.001107	2
806	BE253	1992	5	0.004596	0.264968	0.001369	0.000334	0.4	0.001195	4
806	BE253	1993	5	0.004888	0.263578	0.000968	0.000383	0.4	0.001017	4
806	BE253	1994	6	0.006723	0.275089	0.000216	0.000522	0.466667	0.000947	7
806	BE253	1995	6	0.006466	0.27385	0.00021	0.000501	0.466667	0.000904	7
806	BE253	1996	6	0.006232	0.272791	0.000193	0.000481	0.466667	0.000852	7	1	0	0	1	3	1	1	0	0.333333333	2
806	BE253	1997	6	0.006047	0.271732	0.000178	0.000455	0.466667	0.000802	7	2	0	0	4	2.5	1	1	0	0.416666667	1
806	BE253	1998	6	0.005996	0.270458	0.000163	0.00045	0.466667	0.00077	7	1	0	0	1	2	1	1	0	0.5	3
806	BE253	1999	6	0.005955	0.269521	0.00017	0.000446	0.466667	0.000745	7	3	0	0	0	1.3333	1	1	0	0.833333333	1.3333
806	BE253	2000	6	0.005926	0.268795	0.000163	0.000443	0.466667	0.000721	7	2	0	0	0	2.5	1	1.5	0	0.416666667	2
806	BE253	2001	6	0.00586	0.267743	0.000151	0.000434	0.466667	0.000695	7
806	BE253	2002	6	0.005931	0.267652	0.000148	0.000437	0.466667	0.00068	7	4	0	1	7	4	1	1.25	0	0.258333333	2.25
806	BE253	2003	6	0.005924	0.26697	0.000145	0.000434	0.466667	0.000667	7	8	0	1	1	2	1.125	1.625	0	0.541666667	2
806	BE253	2004	6	0.006038	0.266509	0.00014	0.000437	0.466667	0.000656	7	9	0	2	0	1.16666667	1	1.16666667	0	0.916666667	2.26666667
806	BE253	2005	6	0.006033	0.266131	0.000136	0.000436	0.466667	0.000647	7	3	0	0	0	1.25	1	1.25	0	0.875	2.25
806	BE253	2006	6	0.006037	0.266152	0.000133	0.000436	0.466667	0.000638	7	2	0	0	0	3	2	2	0	0.333333333	5
806	BE253	2007	6	0.006031	0.265947	0.000131	0.000436	0.466667	0.000637	7	3	0	0	2	2.33333333	1.33333333	1.66666667	0	0.611111111	3
806	BE253	2008	6	0.006031	0.265881	0.000131	0.000436	0.466667	0.000635	7	4	0	1	0	2.5	1	1	0	0.625	3
806	BE253	2009	6	0.006225	0.265649	0.000129	0.000455	0.466667	0.000634	7	1	0	0	0	2	1	2	0	0.5	1
806	BE253	2010	6	0.006233	0.265388	0.000126	0.000455	0.466667	0.000631	7	1	0	0	2	2	1	2	0	0.5	1
806	BE253	2011	6	0.006229	0.264942	0.00012	0.000455	0.466667	0.000627	7	12	0	2	31	3.291675	1.166675	2.625	0	0.333333333	2.291675
806	BE253	2012	6	0.006233	0.264639	0.000121	0.000456	0.466667	0.000627	7	5	0	0	1	2.125	1	2.125	0	0.604166667	1.375
806	BE253	2013	6	0.006257	0.264788	0.000123	0.000456	0.466667	0.000646	7	10	0	1	18	2.104175	1.083325	1.8125	0	0.65625	3.208325
806	BE253	2014	6	0.006251	0.264902	0.000117	0.000456	0.466667	0.000653	7	15	0	0	9	3.10225	1.2159	2.75	0	0.374296537	1.47725
806	BE253	2015	6	0.006264	0.265048	0.000119	0.000456	0.466667	0.000657	7	9	0	0	3	2.94443333	1.44443333	2.27776667	0	0.37037037	2.27776667
806	BE253	2016	6	0.006262	0.265461	0.000118	0.000456	0.466667	0.000665	7	9	0	2	1	2.95	1	2.65	0	0.423333333	1.575
806	BE253	2017	6	0.00621	0.265571	0.000123	0.000455	0.466667	0.000673	7	4	0	0	0	3.16665	1.33335	2.66665	0	0.347222222	1.66665
806	BE253	2018									2	0	0	1	5	1	4.5	0	0.238095238	2
806	BE253	2019	6	0.006137	0.266446	0.000129	0.000452	0.466667	0.000698	7
264	BE254	1994	14	0.047275	0.343489	0.006237	0.005716	0.197802	0.001763	18	4	0	0	4	3.66666667	1.33333333	2.33333333	0	0.344444444	3.33333333
264	BE254	1995	14	0.045346	0.341577	0.006004	0.00553	0.197802	0.001682	18
264	BE254	1996	14	0.044489	0.341259	0.005643	0.005428	0.197802	0.001594	18
264	BE254	1997	14	0.043739	0.339975	0.005206	0.005262	0.197802	0.001492	18	1	0	0	0	2	1	1	0	1	3
264	BE254	1998	14	0.043672	0.33834	0.004968	0.005235	0.197802	0.001439	18	4	0	0	6	1.66666667	1	1	0	0.833333333	6.16666667
264	BE254	1999	14	0.043642	0.33609	0.004778	0.005211	0.197802	0.001395	18	4	0	1	2	3.33333333	1.33333333	1.66666667	0	0.5	6.66666667
264	BE254	2000	14	0.043528	0.335143	0.004654	0.00519	0.197802	0.001365	18	6	1	1	7	2.625	1	1.5	0	0.670833333	3.125
264	BE254	2001	14	0.043262	0.333796	0.004426	0.005113	0.197802	0.001316	18	7	0	1	5	2.33333333	1	1.66666667	0	0.611111111	4.33333333
264	BE254	2002	15	0.045087	0.333675	0.004346	0.005222	0.219048	0.001366	23	8	1	3	5	1.66666667	1	1	0	0.777777778	3.69443333
264	BE254	2003	15	0.045167	0.332446	0.00422	0.005194	0.219048	0.00134	23	8	0	1	0	1.6	1	1.4	0	0.766666667	3.1
264	BE254	2004	16	0.046388	0.331486	0.004617	0.005273	0.2	0.001409	24	7	0	1	0	1.75	1	1.5	0	0.708333333	2.333325
264	BE254	2005	16	0.046428	0.33097	0.004491	0.005267	0.2	0.001386	24	13	0	6	18	3.57142857	1.21428571	2.35714286	0.084415584	0.496969697	2.85714286
264	BE254	2006	16	0.046487	0.331092	0.004417	0.005269	0.2	0.001363	24	10	0	2	2	2.6	1.4	2.2	0.097402597	0.823376623	3.15
264	BE254	2007	16	0.046407	0.330774	0.004367	0.005265	0.2	0.00136	24	9	0	5	9	2.208325	1.25	2.083325	0.05625	0.639583333	2.8125
264	BE254	2008	16	0.046472	0.330995	0.004385	0.005267	0.2	0.001356	24	15	0	5	6	2.3125	1.125	1.8125	0.078125	0.60625	2.3125
264	BE254	2009	16	0.047724	0.330694	0.004466	0.005447	0.2	0.00136	24	11	0	3	12	2.3	1.2	2.1	0.053333333	0.608333333	2.15
264	BE254	2010	16	0.047959	0.330402	0.004478	0.005454	0.2	0.001355	24	28	0	9	23	2.37917	1.4875	2.05417	0.224652778	0.584474206	2.0625
264	BE254	2011	16	0.047944	0.3301	0.004426	0.005454	0.2	0.001347	24	32	0	1	105	3.0068	1.2381	2.66157143	0.24829932	0.432199546	3.38094286
264	BE254	2012	16	0.047897	0.329165	0.004386	0.005455	0.2	0.001346	24	6	0	0	1	3.2	1	3	0.16	0.446666667	3.2
264	BE254	2013	17	0.04817	0.329646	0.005546	0.005458	0.176471	0.001551	24	17	0	2	7	3.0625	1.3958375	2.6041625	0.158234127	0.488095238	3.1291625
264	BE254	2014	17	0.04818	0.330555	0.005609	0.00546	0.176471	0.001566	24	21	1	2	38	3.1	1.26666667	2.18147778	0.069259259	0.487557319	4.58888889
264	BE254	2015	17	0.048272	0.330648	0.005688	0.005462	0.176471	0.001576	24	24	0	6	13	2.91666667	1.43888889	2.32036667	0.01962963	0.533968254	2.41852222
264	BE254	2016	17	0.048262	0.331262	0.005769	0.005464	0.176471	0.001594	24	22	0	4	3	2.84028333	1.3125	2.49305	0.020833333	0.539013648	2.2986
264	BE254	2017	17	0.048152	0.331678	0.005958	0.005467	0.176471	0.001612	24	17	0	1	2	3.94445	1.63888333	3.19443333	0.018518518	0.392228836	3.02776667
264	BE254	2018									4	0	0	0	3	1.5	3	0	0.6	1.83335
264	BE254	2019	17	0.04775	0.333333	0.006346	0.005452	0.176471	0.00167	24
1526	BE255	2015	0	0	0	0	0	0	0.000138	0	8	0	0	1	3	1	1	0	0.333333333	4
1526	BE255	2016	0	0	0	0	0	0	0.00014	0
1526	BE255	2017	0	0	0	0	0	0	0.000142	0	5	0	0	0	3	2	2	0	0.333333333	3.4
1526	BE255	2018	0	0	0	0	0	0	0.000144	0
1526	BE255	2019	0	0	0	0	0	0	0.000148	0
715	BE256	1985	2	0.007459	0.268093	0	0.001178	1	0.000801	1	3	0	0	0	1	1	1	0	1	2
715	BE256	1986	2	0.007459	0.267028	0	0.001171	1	0.000852	1	4	0	1	0	1	1	1	0	1	1.75
715	BE256	1987	3	0.007785	0.266438	0.000094	0.001162	0.666667	0.001014	2	2	0	1	0	1	1	1	0	1	3.5
715	BE256	1988	3	0.007745	0.264418	0.000084	0.001147	0.666667	0.000969	2	4	0	0	0	1	1	1	0	1	1.25
715	BE256	1989	3	0.007902	0.262048	0.000077	0.001176	0.666667	0.00091	2	2	0	1	0	1	1	1	0	1	1.5
715	BE256	1990	3	0.007751	0.259511	0.000065	0.001133	0.666667	0.000836	2
715	BE256	1991	3	0.007629	0.25729	0.000058	0.001103	0.666667	0.000798	2
715	BE256	1992	4	0.008213	0.25679	0.000076	0.001123	0.666667	0.000916	4
715	BE256	1993	5	0.013022	0.26764	0.000131	0.00187	0.6	0.000876	6
715	BE256	1994	5	0.013235	0.268124	0.000075	0.00185	0.6	0.000745	6
715	BE256	1995	5	0.012668	0.267642	0.000072	0.001793	0.6	0.000711	6	2	0	0	1	1	1	1	0	1	5
715	BE256	1996	5	0.012199	0.266415	0.000064	0.001727	0.6	0.000669	6	1	0	0	0	1	1	1	0	1	2
715	BE256	1997	5	0.011804	0.265823	0.00006	0.00165	0.6	0.00063	6	2	0	0	0	1	1	1	0	1	2
715	BE256	1998	5	0.011745	0.265015	0.000058	0.001635	0.6	0.000606	6	6	0	0	0	1	1	1	0	1	1.33333333
715	BE256	1999	5	0.011646	0.263639	0.000056	0.001621	0.6	0.000586	6	9	0	1	5	1.41665	1	1.41665	0	0.847222222	1.75
715	BE256	2000	5	0.011574	0.263068	0.000052	0.001613	0.6	0.000566	6	7	0	2	3	2	1	1.66666667	0	0.666666667	3.16666667
715	BE256	2001	5	0.011473	0.262626	0.00005	0.001588	0.6	0.000545	6	6	0	0	8	1.5	1	1.5	0	0.75	1.8
715	BE256	2002	5	0.011517	0.26248	0.000049	0.001588	0.6	0.000535	6	7	0	1	0	1.5	1	1.1	0	0.75	2
715	BE256	2003	5	0.011493	0.261724	0.000047	0.001577	0.6	0.000525	6	4	0	0	3	1	1	1	0	1	2
715	BE256	2004	6	0.011977	0.260903	0.000056	0.0016	0.466667	0.000617	7	10	0	1	0	2.25	1	1.5	0	0.625	1.75
715	BE256	2005	6	0.011967	0.260528	0.000055	0.001598	0.466667	0.000609	7	13	0	4	2	1.8889	1	1.8889	0.020833333	0.680555556	2.2778
715	BE256	2006	6	0.012005	0.260519	0.000055	0.001598	0.466667	0.000601	7	11	0	5	7	1.770825	1	1.604175	0	0.670138889	2.8125
715	BE256	2007	6	0.011999	0.260519	0.000054	0.001597	0.466667	0.0006	7	15	0	3	14	1.48	1	1.28	0	0.843333333	1.72666
715	BE256	2008	6	0.011992	0.260216	0.000054	0.001597	0.466667	0.000597	7	5	0	0	14	1	1	1	0	1	2.16666667
715	BE256	2009	6	0.011916	0.26009	0.000053	0.00158	0.466667	0.000598	7	11	0	0	11	1.85	1	1.45	0	0.815	2.566675
715	BE256	2010	6	0.011916	0.259817	0.000052	0.00158	0.466667	0.000595	7	14	0	2	10	2.125	1	1.875	0	0.7375	2.0375
715	BE256	2011	6	0.011912	0.260044	0.000052	0.00158	0.466667	0.000592	7	11	0	1	6	2.58333333	1	2.08333333	0	0.570833333	2.08333333
715	BE256	2012	6	0.011928	0.259872	0.000052	0.001581	0.466667	0.000593	7	6	0	1	2	2	1	1.66666667	0	0.685185185	3.27776667
715	BE256	2013	6	0.011934	0.260359	0.000052	0.001581	0.466667	0.000607	7	4	0	1	3	1.33333333	1	1.33333333	0	0.833333333	2
715	BE256	2014	6	0.011937	0.261079	0.000054	0.001582	0.466667	0.000613	7	2	0	0	5	3.5	1	3.5	0	0.291666667	7
715	BE256	2015	6	0.01196	0.261268	0.000054	0.001582	0.466667	0.000618	7	7	0	0	9	3.16666667	1	1.83333333	0	0.633333333	2.1111
715	BE256	2016	6	0.011961	0.261757	0.000055	0.001582	0.466667	0.000625	7	13	0	0	3	2.77776667	1	2.37036667	0	0.448148148	1.4074
715	BE256	2017	6	0.011872	0.261755	0.000057	0.001582	0.466667	0.000633	7	6	0	0	0	2.8889	1	2.33333333	0	0.458333333	2.5
715	BE256	2018									3	0	0	1	4.5	1.25	4	0	0.321428571	2.25
715	BE256	2019	6	0.011779	0.263388	0.000063	0.001578	0.466667	0.000655	7	1	0	0	0	4	1	3	0.25	0.25	4
995	BE257	2004	3	0.007791	0.266579	0.000017	0.001033	0.666667	0.000354	2	1	0	1	0	4	1	2	0	0.25	2
995	BE257	2005	3	0.007776	0.265993	0.000016	0.001031	0.666667	0.000349	2
995	BE257	2006	3	0.007777	0.265947	0.000016	0.00103	0.666667	0.000344	2	1	0	1	2	3	1	2	0	0.333333333	1
995	BE257	2007	3	0.00777	0.265741	0.000016	0.00103	0.666667	0.000344	2
995	BE257	2008	3	0.007768	0.265745	0.000016	0.001029	0.666667	0.000343	2	1	0	0	0	2	1	2	0.5	0.5	3
995	BE257	2009	3	0.007595	0.265109	0.000016	0.000993	0.666667	0.000343	2	4	0	0	6	5	1	3	0	0.2	4.25
995	BE257	2010	3	0.007604	0.264921	0.000016	0.000993	0.666667	0.000341	2	1	0	1	1	2	1	2	0	0.5	3
995	BE257	2011	3	0.007601	0.264809	0.000016	0.000993	0.666667	0.00034	2	9	0	1	7	2.14285	1	2	0	0.482142857	5.32145
995	BE257	2012	3	0.007615	0.264639	0.000015	0.000995	0.666667	0.00034	2	16	0	4	31	4.708325	1.041675	3.625	0.300694444	0.249305556	3.815475
995	BE257	2013	3	0.007638	0.265057	0.000015	0.000995	0.666667	0.000351	2	3	0	1	0	1.5	1	1.25	0.5	0.833333333	2.25
995	BE257	2014	3	0.007643	0.265722	0.000015	0.000996	0.666667	0.000355	2	4	0	0	3	4	1	3	0.166666667	0.433333333	4.25
995	BE257	2015	3	0.007661	0.265872	0.000016	0.000997	0.666667	0.000357	2	5	0	0	17	2.66666667	1	2.66666667	0.222222222	0.411111111	2.22223333
995	BE257	2016	3	0.00766	0.266299	0.000016	0.000997	0.666667	0.000361	2	6	0	0	7	2.25	1	2.25	0	0.541666667	2
995	BE257	2017	3	0.007624	0.266419	0.000016	0.000998	0.666667	0.000365	2	1	0	0	3	1	1	1	0	1	2
995	BE257	2018
995	BE257	2019	3	0.007566	0.267555	0.000017	0.000996	0.666667	0.000379	2
354	BE310	1980	8	0.041306	0.374545	0.004586	0.006485	0.107143	0.00336	3	1	0	0	1	2	1	2	0	0.5	2
354	BE310	1981	9	0.039869	0.367177	0.00406	0.005837	0.111111	0.002815	4	2	1	0	1	2	1	2	0	0.5	3
354	BE310	1982	9	0.039276	0.360371	0.003167	0.005603	0.111111	0.002363	4	3	0	0	0	1.75	1	1.25	0	0.625	3.25
354	BE310	1983	11	0.040915	0.357508	0.004258	0.00558	0.163636	0.002617	9	1	0	0	0	2	1	2	0	0.5	3
354	BE310	1984	13	0.045017	0.362333	0.004851	0.005916	0.153846	0.00274	12	4	0	0	2	1.5	1	1	0	0.75	3.25
354	BE310	1985	14	0.046586	0.357683	0.004545	0.005969	0.197802	0.002535	18	2	0	0	1	2	1	2	0	0.5	6
354	BE310	1986	14	0.04682	0.356396	0.004688	0.005954	0.197802	0.002465	18	2	0	0	0	2	1	2	0	0.5	7
354	BE310	1987	15	0.054969	0.36096	0.004979	0.007319	0.171429	0.002447	18	1	0	0	0	2	1	2	0	0.5	4
354	BE310	1988	15	0.055543	0.358672	0.004605	0.007266	0.171429	0.002326	18	1	0	0	0	1	1	1	0	1	6
354	BE310	1989	15	0.055843	0.352465	0.004419	0.007292	0.171429	0.002202	18	2	0	0	0	2	1	2	0	0.5	7
354	BE310	1990	16	0.056242	0.351534	0.006579	0.007105	0.158333	0.002299	19	3	1	1	0	2.25	1	2	0	0.458333333	6.75
354	BE310	1991	16	0.05593	0.349447	0.00609	0.006964	0.158333	0.002205	19	4	0	1	0	2.5	1.25	2	0	0.458333333	4
354	BE310	1992	16	0.05609	0.348214	0.005788	0.006967	0.158333	0.002139	19
354	BE310	1993	17	0.059987	0.346457	0.005653	0.007631	0.169118	0.002088	23	3	0	0	0	2.25	1	1.25	0	0.458333333	10.25
354	BE310	1994	19	0.067666	0.350025	0.005311	0.00871	0.163743	0.002086	28	2	0	0	0	3.5	1	2.5	0	0.291666667	4
354	BE310	1995	19	0.06524	0.34824	0.005052	0.008511	0.163743	0.001987	28	6	0	2	3	2.25	1	1.75	0	0.708333333	4.5
354	BE310	1996	19	0.063069	0.345519	0.004518	0.008247	0.163743	0.001865	28
354	BE310	1997	22	0.06401	0.345133	0.005448	0.008138	0.168831	0.002042	39
354	BE310	1998	23	0.064842	0.343775	0.005458	0.008187	0.162055	0.002056	41	2	0	0	11	2	1	1	0	1	3.5
354	BE310	1999	23	0.064369	0.340831	0.0054	0.008123	0.162055	0.002006	41	4	0	1	2	2	1	2	0.055555556	0.555555556	19.66666667
354	BE310	2000	23	0.064099	0.339194	0.005229	0.008088	0.162055	0.00195	41	6	0	0	5	3.33333333	1	2.77776667	0	0.516666667	5.22223333
354	BE310	2001	23	0.063671	0.338018	0.004956	0.007966	0.162055	0.001883	41	8	0	2	14	2.56666	1	1.4	0.053333333	0.508888889	11.5
354	BE310	2002	24	0.064797	0.337591	0.004957	0.008048	0.17029	0.001898	47	3	0	0	4	2	1	1	0	0.75	4
354	BE310	2003	24	0.064748	0.336477	0.004817	0.007996	0.17029	0.001864	47	10	0	3	13	4	1.08333333	1.66666667	0.138392857	0.480654762	7
354	BE310	2004	24	0.065045	0.335201	0.004728	0.008009	0.17029	0.001834	47	7	0	4	2	2.75	1.25	2.25	0.041666667	0.541666667	3.625
354	BE310	2005	24	0.065038	0.334528	0.00459	0.008005	0.17029	0.00181	47	18	0	7	19	3.6125	1.4166625	2.8458375	0.239523809	0.450684524	3.6916625
354	BE310	2006	25	0.066062	0.33452	0.004735	0.008064	0.176667	0.001838	53	46	0	20	134	4.32936	1.53555333	2.81222	0.255208113	0.402295414	3.15571333
354	BE310	2007	25	0.065985	0.334303	0.004663	0.008059	0.176667	0.001834	53	197	4	168	527	4.9847	1.34983333	2.07206111	0.223920232	0.24455707	2.39009444
354	BE310	2008	25	0.065963	0.333869	0.004517	0.008058	0.176667	0.001814	53	55	1	32	73	4.21089231	1.64743077	2.90064615	0.212409951	0.310547924	2.7359
354	BE310	2009	25	0.067747	0.333121	0.004469	0.008352	0.176667	0.001814	53	56	1	31	49	3.77302308	1.38956923	2.71343846	0.128204434	0.379711261	2.84005385
354	BE310	2010	25	0.067786	0.332385	0.004397	0.008352	0.176667	0.001806	53	55	3	25	55	4.169405	1.514285	3.124405	0.232710623	0.336761905	3.73952
354	BE310	2011	25	0.067782	0.332179	0.004216	0.008353	0.176667	0.00179	53	61	0	26	80	3.4598125	1.3236625	2.6596	0.195052083	0.388268849	3.45908125
354	BE310	2012	26	0.068395	0.331863	0.004394	0.008371	0.169231	0.001886	55	65	1	19	68	4.05404286	1.64020952	2.9709	0.217452014	0.325000626	4.41250476
354	BE310	2013	26	0.068383	0.332483	0.004439	0.008371	0.169231	0.001907	55	33	1	14	191	4.18889	1.28444	3.09111	0.202022792	0.360453805	4.93777
354	BE310	2014	26	0.068306	0.333118	0.004468	0.008366	0.169231	0.001925	55	60	0	7	93	3.76222	1.33968667	2.46412667	0.169523809	0.353333333	4.30481333
354	BE310	2015	26	0.068481	0.333442	0.004573	0.00837	0.169231	0.00194	55	36	1	9	36	4.09230769	1.46795385	2.64872308	0.227029914	0.353151709	4.70128462
354	BE310	2016	26	0.068466	0.334103	0.004524	0.008372	0.169231	0.001958	55	33	0	0	34	4.21032222	1.38888889	2.5	0.265873016	0.276984127	2.88492222
354	BE310	2017	26	0.068319	0.334669	0.004711	0.008385	0.169231	0.00198	55	20	0	2	4	3.96668	1.3	2.25832	0.255714286	0.345238095	3.9
354	BE310	2018
354	BE310	2019	26	0.067942	0.336945	0.00502	0.008375	0.169231	0.002042	55
1194	BE321	1997	6	0.017902	0.294923	0.000083	0.0024	0.666667	0.000665	10	8	0	8	2	5	1	4	0	0.2	3.75
1194	BE321	1998	6	0.017788	0.293754	0.000079	0.002378	0.666667	0.000641	10	8	0	1	16	3.5	1	3	0	0.35	2.7143
1194	BE321	1999	6	0.017627	0.2913	0.000073	0.002358	0.666667	0.00062	10	4	0	4	0	2.25	1.25	2.25	0	0.458333333	3.5
1194	BE321	2000	6	0.017516	0.289828	0.000067	0.002346	0.666667	0.000599	10	5	0	1	0	2.125	1.125	2.125	0	0.479166667	2.75
1194	BE321	2001	6	0.017387	0.28941	0.000063	0.002313	0.666667	0.000578	10	4	0	3	2	2.25	1	2.25	0.083333333	0.458333333	7
1194	BE321	2002	6	0.017422	0.289093	0.00006	0.002313	0.666667	0.000566	10	3	0	2	0	2	1	2	0	0.5	8.75
1194	BE321	2003	6	0.017399	0.288145	0.000058	0.002299	0.666667	0.000555	10	2	0	2	6	2	1	2	0	0.5	5
1194	BE321	2004	6	0.017427	0.287207	0.000059	0.002298	0.666667	0.000547	10	3	0	2	10	2.5	1	2.5	0.166666667	0.416666667	2.5
1194	BE321	2005	6	0.017486	0.286791	0.000058	0.002304	0.666667	0.00054	10	1	0	0	0	3	1	3	0.333333333	0.333333333	2
1194	BE321	2006	6	0.017527	0.286665	0.000056	0.002304	0.666667	0.000531	10	1	0	0	1	5	2	3	0	0.2	12
1194	BE321	2007	6	0.017522	0.286665	0.000055	0.002303	0.666667	0.00053	10	1	0	1	0	2	1	2	0	0.5	3
1194	BE321	2008	6	0.017513	0.286424	0.000055	0.002302	0.666667	0.000528	10	5	0	5	0	5.375	1.125	5	0.1875	0.1875	4.375
1194	BE321	2009	6	0.018084	0.286184	0.000055	0.002406	0.666667	0.000527	10	7	0	4	9	4.8571	1.1429	4.4286	0.080952381	0.20952381	4.2857
1194	BE321	2010	6	0.018081	0.285792	0.000054	0.002405	0.666667	0.000524	10
1194	BE321	2011	6	0.018111	0.28583	0.000054	0.002406	0.666667	0.000523	10	8	0	1	28	4.625	1.625	3.75	0.304166667	0.225	5.125
1194	BE321	2012	6	0.018069	0.285753	0.000053	0.002395	0.666667	0.000524	10	4	0	0	9	4.75	1.25	3.75	0.446428571	0.223214286	6.75
1194	BE321	2013	6	0.018067	0.286224	0.000054	0.002395	0.666667	0.00053	10
1194	BE321	2014	6	0.017995	0.286867	0.000055	0.002387	0.666667	0.000536	10	1	0	0	3	7	3	4	0.142857142	0.142857143	14
1194	BE321	2015	6	0.018063	0.287234	0.000057	0.002388	0.666667	0.000542	10	3	0	1	2	5.66666667	2.66666667	4.33333333	0.555555555	0.208333333	5
1194	BE321	2016	6	0.01806	0.287702	0.000058	0.002389	0.666667	0.000547	10	2	0	0	0	5	2	3.5	0.375	0.208333333	2
1194	BE321	2017	6	0.018011	0.287931	0.000059	0.00239	0.666667	0.000553	10	1	0	1	0	7	2	4	0.428571428	0.142857143	1
1194	BE321	2018
1194	BE321	2019	6	0.017917	0.289663	0.00006	0.002388	0.666667	0.000571	10
633	BE322	1997	5	0.008798	0.271732	0.000016	0.00101	0.7	0.000619	7	2	0	2	3	2.5	1	2.5	0	0.416666667	7
633	BE322	1998	5	0.008759	0.270458	0.000014	0.001002	0.7	0.000595	7	8	0	3	10	2.13335	1	1.93335	0	0.533333333	6.36665
633	BE322	1999	5	0.008685	0.269034	0.000014	0.000994	0.7	0.000576	7	5	0	1	6	1.25	1	1.125	0	0.875	8.125
633	BE322	2000	5	0.008632	0.268095	0.000013	0.000988	0.7	0.000556	7	7	0	4	3	2.125	1	1.625	0	0.604166667	6.25
633	BE322	2001	5	0.008539	0.267594	0.000013	0.00097	0.7	0.000536	7	4	1	1	8	3	1	2.25	0	0.333333333	5.75
633	BE322	2002	5	0.00858	0.267286	0.000012	0.000971	0.7	0.000525	7	3	0	1	1	1.5	1	1.5	0.25	0.75	6.25
633	BE322	2003	5	0.008551	0.266613	0.000012	0.000962	0.7	0.000515	7	4	0	2	8	2.16666667	1.5	2.16666667	0.111111111	0.527777778	4.16666667
633	BE322	2004	5	0.008586	0.265952	0.000012	0.000962	0.7	0.000507	7	5	0	4	3	1.5	1	1.5	0	0.75	2.5
633	BE322	2005	5	0.008575	0.265512	0.000012	0.00096	0.7	0.0005	7	10	0	1	8	2.8889	1	1.7778	0.152777778	0.513888889	2.6111
633	BE322	2006	5	0.008623	0.265537	0.000011	0.000961	0.7	0.000492	7	3	0	1	0	1	1	1	0	1	3.25
633	BE322	2007	5	0.00862	0.265469	0.000011	0.000961	0.7	0.000492	7	3	0	2	8	3.75	1.75	2.75	0.166666667	0.458333333	3.75
633	BE322	2008	5	0.008617	0.26527	0.000012	0.000961	0.7	0.000489	7	10	1	3	6	2.82	1.7	2.58	0.084666667	0.544666667	3.34
633	BE322	2009	5	0.008902	0.264975	0.000012	0.001005	0.7	0.000488	7	14	1	6	18	3.12036667	1.33333333	2.96296667	0.1875	0.525	5.4352
633	BE322	2010	5	0.008903	0.264588	0.000011	0.001005	0.7	0.000486	7	8	1	4	0	3.625	1.75	3	0.402083333	0.30625	3.125
633	BE322	2011	5	0.008904	0.26461	0.000011	0.001005	0.7	0.000484	7	4	0	3	0	2.33335	1.33335	2	0.041666667	0.541666667	3
633	BE322	2012	5	0.00895	0.264639	0.000011	0.001006	0.7	0.000485	7	2	0	0	0	8	2	5	0.25	0.142857143	2
633	BE322	2013	5	0.008949	0.26499	0.000011	0.001006	0.7	0.000491	7	3	0	2	1	6	3	4	0.095238095	0.178571429	2.6667
633	BE322	2014	5	0.00894	0.265448	0.000011	0.001006	0.7	0.000496	7	1	0	0	1	6	3	6	0.333333333	0.166666667	10
633	BE322	2015	5	0.008965	0.265734	0.000011	0.001007	0.7	0.000501	7	5	0	0	6	3	1.4	2.6	0	0.333333333	3
633	BE322	2016	5	0.008965	0.266159	0.000011	0.001007	0.7	0.000506	7
633	BE322	2017	5	0.008927	0.266348	0.000011	0.001008	0.7	0.000512	7
633	BE322	2018
633	BE322	2019	5	0.008837	0.267703	0.000011	0.001006	0.7	0.000529	7
533	BE323	1984	3	0.013609	0.310401	0	0.00195	1	0.000914	3	1	0	0	0	3	1	2	0	0.5	3
533	BE323	1985	3	0.013226	0.306695	0	0.001889	1	0.000788	3	3	0	1	0	3	1.3333	2	0	0.611111111	3.3333
533	BE323	1986	3	0.013243	0.305517	0	0.001882	1	0.000765	3
533	BE323	1987	3	0.013028	0.305174	0	0.001854	1	0.000727	3
533	BE323	1988	3	0.013004	0.303182	0	0.001837	1	0.000694	3
533	BE323	1989	3	0.012798	0.298456	0	0.001809	1	0.000656	3
533	BE323	1990	3	0.012644	0.295971	0	0.001765	1	0.00061	3
533	BE323	1991	3	0.012595	0.294406	0	0.001736	1	0.000586	3
533	BE323	1992	3	0.0126	0.293785	0	0.001736	1	0.000567	3	3	0	0	1	2.6667	1.6667	1.6667	0	0.666666667	2.6667
533	BE323	1993	3	0.012249	0.291391	0	0.001688	1	0.000533	3
533	BE323	1994	3	0.012165	0.291007	0	0.001656	1	0.000498	3
533	BE323	1995	3	0.011555	0.289557	0	0.001589	1	0.000475	3	1	0	0	0	2	1	2	0	0.5	11
533	BE323	1996	3	0.011093	0.288104	0	0.001526	1	0.000446	3	3	0	1	3	1.5	1	1.5	0	0.75	6.25
533	BE323	1997	4	0.011383	0.287368	0.000052	0.001485	0.666667	0.000524	4	2	0	0	5	1	1	1	0	1	6.5
533	BE323	1998	4	0.011331	0.286479	0.000049	0.001473	0.666667	0.000505	4	7	0	4	19	2.2	1	2	0.05	0.466666667	7.75
533	BE323	1999	4	0.011209	0.2839	0.000046	0.001457	0.666667	0.000488	4	7	0	1	3	1.83333333	1	1.66666667	0.083333333	0.638888889	7.75
533	BE323	2000	4	0.011134	0.282662	0.000042	0.001449	0.666667	0.000471	4	3	0	1	3	1	1	1	0	1	3.33333333
533	BE323	2001	4	0.01106	0.281863	0.000039	0.001431	0.666667	0.000454	4
533	BE323	2002	4	0.011103	0.281601	0.000038	0.001432	0.666667	0.000444	4	5	0	5	1	1	1	1	0	1	5.8
533	BE323	2003	4	0.011096	0.280697	0.000036	0.001426	0.666667	0.000435	4	13	1	12	1	1.10715	1.035725	1.035725	0.008928571	0.973214286	4.690475
533	BE323	2004	4	0.011096	0.279703	0.000035	0.001424	0.666667	0.000428	4	23	2	19	12	2.9778	1.7889	2.43333333	0.040740741	0.526851852	2.84443333
533	BE323	2005	4	0.011162	0.27938	0.000035	0.001432	0.666667	0.000422	4	16	0	10	13	3.50833333	1.94443333	2.3889	0.102777778	0.40662037	2.89723333
533	BE323	2006	4	0.011201	0.279233	0.000033	0.001432	0.666667	0.000414	4	12	0	11	5	3.13334	1.8	2.33334	0.111666667	0.433888889	3.11666
533	BE323	2007	4	0.011196	0.279158	0.000033	0.001432	0.666667	0.000414	4	6	0	3	2	4.1	2	2.8	0.045	0.248333333	3.1
533	BE323	2008	4	0.01119	0.278882	0.000033	0.001431	0.666667	0.000412	4	4	0	3	0	4	1.5	3	0.2	0.266666667	1.83335
533	BE323	2009	4	0.011554	0.278623	0.000034	0.001497	0.666667	0.000411	4	1	0	1	0	5	2	3	0	0.2	4
533	BE323	2010	4	0.011548	0.278233	0.000033	0.001496	0.666667	0.000409	4	1	0	0	0	3	1	3	0	0.333333333	1
533	BE323	2011	4	0.011579	0.278291	0.000033	0.001497	0.666667	0.000407	4
533	BE323	2012	4	0.011528	0.278277	0.000033	0.001484	0.666667	0.000409	4	5	0	0	3	6	1.4	3.4	0.238095238	0.192380952	7.8
533	BE323	2013	4	0.011529	0.278952	0.000033	0.001484	0.666667	0.000414	4	1	0	0	0	4	2	4	0	0.25	6
533	BE323	2014	4	0.011464	0.279631	0.000034	0.001476	0.666667	0.000419	4	3	0	0	2	5.3333	1.3333	3.6667	0.253968254	0.214285714	3.6667
533	BE323	2015	4	0.011518	0.279945	0.000034	0.001477	0.666667	0.000424	4
533	BE323	2016	4	0.011519	0.280532	0.000035	0.001478	0.666667	0.000428	4
533	BE323	2017	4	0.011511	0.28083	0.000036	0.001478	0.666667	0.000433	4
533	BE323	2018
533	BE323	2019	4	0.011495	0.282781	0.000039	0.001478	0.666667	0.000449	4
974	BE325	2004	2	0.006821	0.265327	0	0.000847	1	0.000262	1	6	0	3	120	2.6667	1.6667	2.6667	0.083333333	0.527777778	3.5
974	BE325	2005	2	0.006806	0.264896	0	0.000845	1	0.000258	1
974	BE325	2006	2	0.006808	0.264924	0	0.000845	1	0.000255	1	15	0	12	120	3.45835	1.54165	3.16665	0.060416667	0.383333333	4.58335
974	BE325	2007	2	0.006805	0.264789	0	0.000844	1	0.000255	1
974	BE325	2008	2	0.006804	0.264661	0	0.000844	1	0.000254	1	10	1	7	4	2.8	1.13333333	2.5111	0	0.45	3.26666667
974	BE325	2009	2	0.007025	0.264237	0	0.000879	1	0.000254	1	4	0	1	2	1.75	1.25	1.75	0	0.625	5.25
974	BE325	2010	2	0.007028	0.263791	0	0.00088	1	0.000252	1	2	0	2	2	1	1	1	0	1	1.5
974	BE325	2011	2	0.007024	0.263684	0	0.000879	1	0.000251	1	4	0	4	8	2.75	1.25	2.75	0.05	0.508333333	3.75
974	BE325	2012	2	0.007038	0.263382	0	0.000881	1	0.000251	1	5	0	4	0	1.83335	1.16665	1.83335	0	0.583333333	2.5
974	BE325	2013	2	0.007035	0.263717	0	0.000881	1	0.000253	1
974	BE325	2014	2	0.007025	0.26402	0	0.000881	1	0.000256	1
974	BE325	2015	2	0.007042	0.264161	0	0.000882	1	0.000257	1	2	0	0	0	3	2	3	0	0.333333333	5
974	BE325	2016	2	0.007038	0.26456	0	0.000882	1	0.00026	1
974	BE325	2017	2	0.006957	0.264659	0	0.000881	1	0.000264	1
974	BE325	2018
974	BE325	2019	2	0.006831	0.265492	0	0.000877	1	0.000271	1
1092	BE332	1983	2	0.00553	0.279553	0	0.000423	1	0.000798	1	3	0	0	1	1.75	1	1	0	0.625	4.5
1092	BE332	1984	2	0.005716	0.281366	0	0.000413	1	0.000724	1	2	0	1	1	1.5	1	1	0	0.75	3.5
1092	BE332	1985	2	0.005486	0.279344	0	0.000388	1	0.000685	1	5	0	2	6	2.33335	1	1.33335	0.041666667	0.458333333	3.41665
1092	BE332	1986	2	0.005493	0.277395	0	0.000387	1	0.000658	1	1	0	0	0	1	1	1	0	1	2
1092	BE332	1987	2	0.005585	0.279042	0	0.000422	1	0.000593	1	5	0	3	0	2.83335	1	1.41665	0.104166667	0.451388889	3.25
1092	BE332	1988	2	0.005994	0.27899	0	0.000431	1	0.000558	1	3	0	0	0	2	1	1	0	0.5	1.3333
1092	BE332	1989	2	0.005936	0.275753	0	0.000429	1	0.00053	1	2	0	0	0	2	1	1	0	0.5	3
1092	BE332	1990	2	0.006186	0.277213	0	0.000427	1	0.000486	1	2	0	1	0	2	1	1	0	0.5	2.5
1092	BE332	1991	2	0.006143	0.275862	0	0.000417	1	0.000465	1	3	0	1	0	1.6667	1	1	0	0.666666667	2
[truncated: 39,305 more rows]
